# Supplementary material for: Association between multiple dimensions of access to care and cervical cancer screening among Kenyan women: a cross-sectional analysis of the Demographic Health Survey
Source: BMC Health Serv Res. 2024 Jun 14;24:731. doi: 10.1186/s12913-024-11169-8 (PMC11177386; doi:10.1186/s12913-024-11169-8)
Supplement: Supplementary file 1 — Supplementary Material 1 [file 12913_2024_11169_MOESM1_ESM.xlsx]

## Sheet: 2014KDHS dataset
Case Identification	Country code and phase	Cluster number	Household number	Respondent's line number	Women's individual sample weight (6 decimals)	Respondent's current age	Age in 5-year groups	Primary sampling unit	Sample strata for sampling errors	Type of place of residence	Highest educational level	Frequency of reading newspaper or magazine	Frequency of listening to radio	Frequency of watching television	Visited health facility last 12 months	Wealth index	Getting medical help for self: getting money needed for treatment	Getting medical help for self: distance to health facility	Getting medical help for self: getting permission to go	Getting medical help for self: not wanting to go alone	Covered by health insurance	Ever been tested for HIV	Drinks alcohol	Exercise during other physical activities	Heard of cervical cancer	Type of exam for cervical cancer: pap smear	Type of exam for cervical cancer: visual inspection	Type of exam for cervical cancer: don't know	weight	Cervical cancer screening	Religion	Decide on health care	Region	Number of health facilities (weighted)	Number of health facilities (unweighted)	Level of availability of multiple cervical cancer screening methods
0001033 02	KE6	1	33	2	5476381	26	25-29	1	1	Urban	Secondary	Not at all	At least once a week	At least once a week	No	Richer	Not a big problem	Not a big problem	Not a big problem	Not a big problem	No	Yes	No	No	Yes	No	No	No	5.47638	No	Protestant‎/Other Christian	Respondent alone	Nairobi	0.579168	3	Medium availability
0002006 01	KE6	2	6	1	3785324	33	30-34	2	1	Urban	Primary	Not at all	At least once a week	Not at all	Yes	Richer	Big problem	Not a big problem	Not a big problem	Not a big problem	No	Yes	No	No	Yes	No	No	No	3.78532	No	Protestant‎/Other Christian	Respondent alone	Nairobi	0.579168	3	Medium availability
0002006 02	KE6	2	6	2	3785324	35	35-39	2	1	Urban	Primary	Not at all	Less than once a week	Not at all	No	Richer	Not a big problem	Not a big problem	Not a big problem	Not a big problem	No	Yes	No	No	Yes	No	No	No	3.78532	No	Protestant‎/Other Christian	Respondent alone	Nairobi	0.579168	3	Medium availability
0002012 02	KE6	2	12	2	3785324	30	30-34	2	1	Urban	Secondary	Less than once a week	At least once a week	Not at all	No	Richer	Not a big problem	Not a big problem	Not a big problem	Not a big problem	No	Yes	No	No	Yes	No	No	No	3.78532	No	Protestant‎/Other Christian	Respondent alone	Nairobi	0.579168	3	Medium availability
0003007 02	KE6	3	7	2	4492163	35	35-39	3	1	Urban	Secondary	Not at all	At least once a week	At least once a week	Yes	Richer	Not a big problem	Not a big problem	Not a big problem	Not a big problem	Yes	Yes	No	No	Yes	Yes	No	No	4.49216	Yes	Protestant‎/Other Christian	Respondent and husband‎/partner	Nairobi	0.193056	1	Medium availability
0003064 02	KE6	3	64	2	4492163	35	35-39	3	1	Urban	Primary	Not at all	At least once a week	At least once a week	No	Richer	Not a big problem	Not a big problem	Not a big problem	Not a big problem	No	No	No	No	Yes	Yes	No	No	4.49216	Yes	Roman Catholic	Husband‎/partner or someone else	Nairobi	0.193056	1	Medium availability
0003023 02	KE6	3	23	2	4492163	27	25-29	3	1	Urban	Secondary	Less than once a week	At least once a week	Less than once a week	Yes	Richer	Big problem	Not a big problem	Not a big problem	Not a big problem	Yes	Yes	No	No	Yes	No	No	No	4.49216	No	Protestant‎/Other Christian	Respondent and husband‎/partner	Nairobi	0.193056	1	Medium availability
0003039 02	KE6	3	39	2	4492163	36	35-39	3	1	Urban	Primary	Not at all	At least once a week	At least once a week	No	Richer	Not a big problem	Not a big problem	Not a big problem	Not a big problem	No	Yes	No	No	Yes	No	No	No	4.49216	No	Roman Catholic	Husband‎/partner or someone else	Nairobi	0.193056	1	Medium availability
0003056 02	KE6	3	56	2	4492163	26	25-29	3	1	Urban	Primary	Not at all	At least once a week	Not at all	No	Richer	Not a big problem	Not a big problem	Not a big problem	Not a big problem	No	Yes	No	No	Yes	No	No	No	4.49216	No	Protestant‎/Other Christian	Husband‎/partner or someone else	Nairobi	0.193056	1	Medium availability
0003080 02	KE6	3	80	2	4492163	31	30-34	3	1	Urban	Primary	Not at all	At least once a week	At least once a week	No	Richer	Not a big problem	Not a big problem	Not a big problem	Not a big problem	No	Yes	No	No	Yes	No	No	No	4.49216	No	Protestant‎/Other Christian	Husband‎/partner or someone else	Nairobi	0.193056	1	Medium availability
0004019 02	KE6	4	19	2	3333224	25	25-29	4	1	Urban	Primary	Not at all	At least once a week	At least once a week	Yes	Richer	Not a big problem	Not a big problem	Not a big problem	Big problem	No	Yes	No	No	Yes	No	No	No	3.33322	No	Protestant‎/Other Christian	Husband‎/partner or someone else	Nairobi	0	0	Low availability
0004025 02	KE6	4	25	2	3333224	36	35-39	4	1	Urban	Primary	Not at all	At least once a week	At least once a week	Yes	Richer	Not a big problem	Not a big problem	Not a big problem	Not a big problem	No	No	No	Yes	Yes	No	No	No	3.33322	No	Protestant‎/Other Christian	Husband‎/partner or someone else	Nairobi	0	0	Low availability
0004068 02	KE6	4	68	2	3333224	34	30-34	4	1	Urban	Secondary	Not at all	At least once a week	At least once a week	Yes	Richest	Not a big problem	Not a big problem	Not a big problem	Not a big problem	Yes	Yes	No	No	Yes	No	No	No	3.33322	No	Protestant‎/Other Christian	Respondent alone	Nairobi	0	0	Low availability
0005017 02	KE6	5	17	2	2671808	36	35-39	5	1	Urban	Primary	Not at all	Less than once a week	Less than once a week	Yes	Richest	Not a big problem	Not a big problem	Not a big problem	Not a big problem	No	Yes	No	No	Yes	No	No	No	2.67181	No	Protestant‎/Other Christian	Respondent alone	Nairobi	0.193056	1	Medium availability
0006062 02	KE6	6	62	2	3271604	27	25-29	6	1	Urban	Higher	Less than once a week	At least once a week	At least once a week	Yes	Richest	Not a big problem	Not a big problem	Not a big problem	Not a big problem	Yes	Yes	No	No	Yes	No	No	No	3.2716	No	Protestant‎/Other Christian	Respondent and husband‎/partner	Nairobi	0	0	Low availability
0007041 02	KE6	7	41	2	4691569	48	45-49	7	1	Urban	Higher	At least once a week	At least once a week	At least once a week	No	Richest	Not a big problem	Not a big problem	Not a big problem	Not a big problem	Yes	Yes	Yes	No	Yes	Yes	No	No	4.69157	Yes	Roman Catholic	Respondent alone	Nairobi	0	0	Low availability
0007056 01	KE6	7	56	1	4691569	38	35-39	7	1	Urban	Primary	Less than once a week	At least once a week	At least once a week	No	Richest	Big problem	Big problem	Not a big problem	Not a big problem	No	No	No	No	Yes	No	No	No	4.69157	No	Protestant‎/Other Christian	Respondent alone	Nairobi	0	0	Low availability
0008042 02	KE6	8	42	2	4483672	42	40-44	8	1	Urban	Primary	Not at all	At least once a week	Not at all	No	Richer	Not a big problem	Not a big problem	Not a big problem	Not a big problem	No	Yes	Yes	Yes	Yes	No	No	No	4.48367	No	Protestant‎/Other Christian	Respondent alone	Nairobi	2.1311	7	High availability
0008115 02	KE6	8	115	2	4483672	29	25-29	8	1	Urban	Secondary	Not at all	Less than once a week	At least once a week	Yes	Richest	Not a big problem	Not a big problem	Not a big problem	Not a big problem	Yes	Yes	No	Yes	Yes	No	No	No	4.48367	No	Protestant‎/Other Christian	Respondent and husband‎/partner	Nairobi	2.1311	7	High availability
0008125 02	KE6	8	125	2	4483672	37	35-39	8	1	Urban	Secondary	Not at all	At least once a week	Less than once a week	No	Richer	Not a big problem	Not a big problem	Not a big problem	Not a big problem	No	Yes	No	No	Yes	No	No	No	4.48367	No	Roman Catholic	Respondent and husband‎/partner	Nairobi	2.1311	7	High availability
0009052 02	KE6	9	52	2	3471726	30	30-34	9	1	Urban	No education	Not at all	Less than once a week	Less than once a week	No	Richer	Not a big problem	Big problem	Not a big problem	Not a big problem	No	Yes	No	No	Yes	No	No	No	3.47173	No	Protestant‎/Other Christian	Respondent alone	Nairobi	2.1311	7	High availability
0009070 02	KE6	9	70	2	3471726	49	45-49	9	1	Urban	Secondary	Not at all	At least once a week	At least once a week	Yes	Richer	Not a big problem	Not a big problem	Not a big problem	Not a big problem	No	Yes	No	Yes	Yes	No	No	No	3.47173	No	Protestant‎/Other Christian	Respondent alone	Nairobi	2.1311	7	High availability
0010043 02	KE6	10	43	2	3067129	27	25-29	10	1	Urban	Primary	Not at all	Less than once a week	Less than once a week	No	Richer	Not a big problem	Big problem	Not a big problem	Not a big problem	No	Yes	No	No	Yes	No	No	No	3.06713	No	Protestant‎/Other Christian	Husband‎/partner or someone else	Nairobi	2.1311	7	High availability
0010064 02	KE6	10	64	2	3067129	25	25-29	10	1	Urban	Primary	Not at all	At least once a week	At least once a week	Yes	Richer	Big problem	Not a big problem	Not a big problem	Not a big problem	No	Yes	No	No	Yes	No	No	No	3.06713	No	Roman Catholic	Husband‎/partner or someone else	Nairobi	2.1311	7	High availability
0010075 02	KE6	10	75	2	3067129	29	25-29	10	1	Urban	Primary	Less than once a week	At least once a week	At least once a week	No	Richer	Not a big problem	Not a big problem	Not a big problem	Not a big problem	No	Yes	No	No	Yes	No	No	No	3.06713	No	Protestant‎/Other Christian	Husband‎/partner or someone else	Nairobi	2.1311	7	High availability
0011053 01	KE6	11	53	1	2923561	30	30-34	11	1	Urban	Primary	Not at all	At least once a week	At least once a week	No	Richest	Not a big problem	Not a big problem	Not a big problem	Not a big problem	No	Yes	No	No	Yes	Yes	No	No	2.92356	Yes	Muslim	Respondent and husband‎/partner	Nairobi	2.1311	7	High availability
0011076 02	KE6	11	76	2	2923561	41	40-44	11	1	Urban	Higher	At least once a week	At least once a week	At least once a week	No	Richest	Not a big problem	Not a big problem	Not a big problem	Not a big problem	Yes	Yes	No	No	Yes	Yes	No	No	2.92356	Yes	Protestant‎/Other Christian	Husband‎/partner or someone else	Nairobi	2.1311	7	High availability
0011084 02	KE6	11	84	2	2923561	27	25-29	11	1	Urban	Higher	Not at all	Less than once a week	At least once a week	No	Richest	Not a big problem	Not a big problem	Not a big problem	Not a big problem	Yes	Yes	Yes	Yes	Yes	Yes	No	No	2.92356	Yes	Roman Catholic	Respondent alone	Nairobi	2.1311	7	High availability
0011037 02	KE6	11	37	2	2923561	25	25-29	11	1	Urban	Higher	At least once a week	Not at all	At least once a week	Yes	Richest	Not a big problem	Not a big problem	Not a big problem	Not a big problem	Yes	Yes	No	No	Yes	No	No	No	2.92356	No	Muslim	Respondent alone	Nairobi	2.1311	7	High availability
0013045 01	KE6	13	45	1	2607059	47	45-49	13	1	Urban	Primary	Not at all	At least once a week	At least once a week	No	Richer	Not a big problem	Not a big problem	Not a big problem	Not a big problem	No	Yes	Yes	No	Yes	Yes	No	No	2.60706	Yes	Roman Catholic	Respondent alone	Nairobi	3.71495	9	High availability
0013049 02	KE6	13	49	2	2607059	44	40-44	13	1	Urban	Secondary	Not at all	At least once a week	At least once a week	Yes	Richer	Not a big problem	Not a big problem	Not a big problem	Not a big problem	No	Yes	No	No	Yes	Yes	No	No	2.60706	Yes	Protestant‎/Other Christian	Respondent alone	Nairobi	3.71495	9	High availability
0013012 02	KE6	13	12	2	2607059	33	30-34	13	1	Urban	Secondary	Less than once a week	At least once a week	At least once a week	No	Richest	Not a big problem	Not a big problem	Not a big problem	Not a big problem	No	Yes	No	No	Yes	No	No	No	2.60706	No	Roman Catholic	Respondent and husband‎/partner	Nairobi	3.71495	9	High availability
0014025 02	KE6	14	25	2	4124684	26	25-29	14	1	Urban	Primary	Not at all	At least once a week	At least once a week	Yes	Richest	Big problem	Not a big problem	Not a big problem	Not a big problem	No	Yes	No	No	Yes	No	No	No	4.12468	No	Protestant‎/Other Christian	Respondent alone	Nairobi	4.68771	10	High availability
0014036 02	KE6	14	36	2	4124684	30	30-34	14	1	Urban	Secondary	Not at all	At least once a week	At least once a week	Yes	Richest	Not a big problem	Not a big problem	Not a big problem	Big problem	No	Yes	No	No	Yes	No	No	No	4.12468	No	Protestant‎/Other Christian	Respondent alone	Nairobi	4.68771	10	High availability
0014063 02	KE6	14	63	2	4124684	46	45-49	14	1	Urban	Secondary	Not at all	At least once a week	At least once a week	Yes	Richest	Big problem	Not a big problem	Not a big problem	Not a big problem	No	No	No	No	Yes	No	No	No	4.12468	No	Protestant‎/Other Christian	Respondent alone	Nairobi	4.68771	10	High availability
0015005 02	KE6	15	5	2	3775384	28	25-29	15	1	Urban	Higher	At least once a week	At least once a week	At least once a week	Yes	Richest	Not a big problem	Not a big problem	Not a big problem	Not a big problem	Yes	Yes	Yes	No	Yes	Yes	No	No	3.77538	Yes	Protestant‎/Other Christian	Respondent and husband‎/partner	Nairobi	3.23555	6	High availability
0015078 02	KE6	15	78	2	3775384	32	30-34	15	1	Urban	Secondary	At least once a week	At least once a week	At least once a week	No	Richest	Not a big problem	Not a big problem	Not a big problem	Big problem	Yes	Yes	No	No	Yes	Yes	No	No	3.77538	Yes	Protestant‎/Other Christian	Respondent alone	Nairobi	3.23555	6	High availability
0015027 02	KE6	15	27	2	3775384	27	25-29	15	1	Urban	Higher	Not at all	At least once a week	At least once a week	Yes	Richest	Not a big problem	Not a big problem	Not a big problem	Not a big problem	No	Yes	No	No	Yes	No	No	No	3.77538	No	Protestant‎/Other Christian	Respondent alone	Nairobi	3.23555	6	High availability
0015085 02	KE6	15	85	2	3775384	26	25-29	15	1	Urban	Secondary	Not at all	At least once a week	At least once a week	Yes	Richest	Big problem	Not a big problem	Not a big problem	Not a big problem	No	Yes	No	No	Yes	No	No	No	3.77538	No	Protestant‎/Other Christian	Respondent and husband‎/partner	Nairobi	3.23555	6	High availability
0016040 02	KE6	16	40	2	4055423	32	30-34	16	1	Urban	Higher	Not at all	Not at all	At least once a week	No	Richest	Not a big problem	Not a big problem	Not a big problem	Not a big problem	No	Yes	No	Yes	Yes	Yes	Yes	No	4.05542	Yes	Protestant‎/Other Christian	Respondent alone	Nairobi	3.62167	8	High availability
0016047 02	KE6	16	47	2	4055423	37	35-39	16	1	Urban	Secondary	At least once a week	At least once a week	At least once a week	Yes	Richest	Not a big problem	Not a big problem	Not a big problem	Not a big problem	Yes	Yes	No	Yes	Yes	No	No	No	4.05542	No	Protestant‎/Other Christian	Respondent and husband‎/partner	Nairobi	3.62167	8	High availability
0017038 02	KE6	17	38	2	3136736	33	30-34	17	1	Urban	Secondary	Less than once a week	Less than once a week	At least once a week	No	Richest	Not a big problem	Not a big problem	Not a big problem	Not a big problem	Yes	No	No	No	Yes	Yes	No	No	3.13674	Yes	Protestant‎/Other Christian	Respondent and husband‎/partner	Nairobi	0.386112	2	Medium availability
0017030 02	KE6	17	30	2	3136736	28	25-29	17	1	Urban	Higher	At least once a week	At least once a week	At least once a week	Yes	Richest	Not a big problem	Not a big problem	Not a big problem	Not a big problem	Yes	Yes	No	No	Yes	No	No	No	3.13674	No	Roman Catholic	Respondent and husband‎/partner	Nairobi	0.386112	2	Medium availability
0017088 02	KE6	17	88	2	3136736	26	25-29	17	1	Urban	Primary	Not at all	At least once a week	At least once a week	Yes	Richest	Big problem	Not a big problem	Not a big problem	Not a big problem	No	Yes	No	No	Yes	No	No	No	3.13674	No	Protestant‎/Other Christian	Respondent alone	Nairobi	0.386112	2	Medium availability
0018018 02	KE6	18	18	2	3647575	34	30-34	18	1	Urban	Higher	At least once a week	At least once a week	At least once a week	No	Richest	Not a big problem	Not a big problem	Not a big problem	Not a big problem	No	Yes	No	No	Yes	Yes	No	No	3.64757	Yes	Protestant‎/Other Christian	Respondent and husband‎/partner	Nairobi	0.579168	3	Medium availability
0018024 02	KE6	18	24	2	3647575	39	35-39	18	1	Urban	Secondary	Less than once a week	Less than once a week	Not at all	No	Richest	Not a big problem	Not a big problem	Not a big problem	Not a big problem	Yes	Yes	No	No	Yes	Yes	No	No	3.64757	Yes	Protestant‎/Other Christian	Respondent and husband‎/partner	Nairobi	0.579168	3	Medium availability
0018005 02	KE6	18	5	2	3647575	25	25-29	18	1	Urban	Secondary	Less than once a week	Not at all	At least once a week	Yes	Richest	Not a big problem	Not a big problem	Not a big problem	Not a big problem	Yes	Yes	No	No	Yes	No	No	No	3.64757	No	Protestant‎/Other Christian	Husband‎/partner or someone else	Nairobi	0.579168	3	Medium availability
0018037 02	KE6	18	37	2	3647575	37	35-39	18	1	Urban	Secondary	Not at all	At least once a week	At least once a week	Yes	Richest	Not a big problem	Not a big problem	Not a big problem	Not a big problem	Yes	Yes	No	Yes	Yes	No	No	No	3.64757	No	Protestant‎/Other Christian	Respondent and husband‎/partner	Nairobi	0.579168	3	Medium availability
0018043 02	KE6	18	43	2	3647575	30	30-34	18	1	Urban	Primary	Less than once a week	Not at all	At least once a week	Yes	Richest	Not a big problem	Not a big problem	Not a big problem	Not a big problem	Yes	Yes	No	No	Yes	No	No	No	3.64757	No	Protestant‎/Other Christian	Respondent and husband‎/partner	Nairobi	0.579168	3	Medium availability
0018049 02	KE6	18	49	2	3647575	42	40-44	18	1	Urban	Secondary	Not at all	At least once a week	At least once a week	Yes	Richest	Not a big problem	Not a big problem	Not a big problem	Not a big problem	No	Yes	No	No	Yes	No	No	No	3.64757	No	Protestant‎/Other Christian	Respondent alone	Nairobi	0.579168	3	Medium availability
0019007 02	KE6	19	7	2	7497423	33	30-34	19	1	Urban	Primary	Not at all	At least once a week	At least once a week	No	Richer	Not a big problem	Not a big problem	Not a big problem	Not a big problem	No	Yes	No	No	Yes	Yes	No	No	7.49742	Yes	Protestant‎/Other Christian	Respondent and husband‎/partner	Nairobi	3.81472	9	High availability
0019015 02	KE6	19	15	2	7497423	39	35-39	19	1	Urban	Primary	Less than once a week	Not at all	At least once a week	No	Richest	Not a big problem	Not a big problem	Not a big problem	Not a big problem	Yes	Yes	No	No	Yes	Yes	No	No	7.49742	Yes	Protestant‎/Other Christian	Respondent and husband‎/partner	Nairobi	3.81472	9	High availability
0019024 02	KE6	19	24	2	7497423	28	25-29	19	1	Urban	Primary	Less than once a week	At least once a week	At least once a week	No	Richest	Not a big problem	Not a big problem	Not a big problem	Not a big problem	No	Yes	No	No	Yes	Yes	No	No	7.49742	Yes	Protestant‎/Other Christian	Respondent and husband‎/partner	Nairobi	3.81472	9	High availability
0019103 02	KE6	19	103	2	7497423	40	40-44	19	1	Urban	Primary	Not at all	Not at all	Not at all	No	Richer	Not a big problem	Not a big problem	Not a big problem	Not a big problem	No	Yes	No	No	Yes	Yes	No	No	7.49742	Yes	Protestant‎/Other Christian	Respondent and husband‎/partner	Nairobi	3.81472	9	High availability
0019042 02	KE6	19	42	2	7497423	31	30-34	19	1	Urban	Secondary	Less than once a week	Less than once a week	At least once a week	Yes	Richest	Not a big problem	Big problem	Not a big problem	Not a big problem	No	Yes	No	No	Yes	No	No	No	7.49742	No	Protestant‎/Other Christian	Husband‎/partner or someone else	Nairobi	3.81472	9	High availability
0019086 02	KE6	19	86	2	7497423	28	25-29	19	1	Urban	Secondary	Not at all	At least once a week	At least once a week	Yes	Richest	Big problem	Not a big problem	Not a big problem	Not a big problem	No	Yes	No	No	Yes	No	No	No	7.49742	No	Protestant‎/Other Christian	Respondent and husband‎/partner	Nairobi	3.81472	9	High availability
0020086 02	KE6	20	86	2	3017991	30	30-34	20	1	Urban	Primary	Less than once a week	At least once a week	At least once a week	No	Richest	Big problem	Not a big problem	Not a big problem	Not a big problem	No	Yes	No	No	Yes	Yes	No	No	3.01799	Yes	Roman Catholic	Respondent and husband‎/partner	Nairobi	0.579168	3	Medium availability
0020064 02	KE6	20	64	2	3017991	25	25-29	20	1	Urban	Higher	Less than once a week	At least once a week	At least once a week	No	Richest	Not a big problem	Not a big problem	Not a big problem	Not a big problem	Yes	Yes	No	No	Yes	No	No	No	3.01799	No	Protestant‎/Other Christian	Respondent and husband‎/partner	Nairobi	0.579168	3	Medium availability
0021008 02	KE6	21	8	2	4209785	40	40-44	21	1	Urban	Secondary	Not at all	At least once a week	At least once a week	No	Richest	Not a big problem	Not a big problem	Not a big problem	Not a big problem	Yes	Yes	No	No	Yes	Yes	No	No	4.20979	Yes	Protestant‎/Other Christian	Respondent and husband‎/partner	Nairobi	0.579168	3	Medium availability
0021048 02	KE6	21	48	2	4209785	29	25-29	21	1	Urban	Secondary	Not at all	Not at all	At least once a week	Yes	Richest	Not a big problem	Not a big problem	Not a big problem	Not a big problem	No	Yes	No	No	Yes	Yes	No	No	4.20979	Yes	Roman Catholic	Respondent alone	Nairobi	0.579168	3	Medium availability
0021056 02	KE6	21	56	2	4209785	27	25-29	21	1	Urban	Secondary	Less than once a week	At least once a week	Less than once a week	Yes	Richest	Not a big problem	Not a big problem	Not a big problem	Not a big problem	Yes	Yes	No	No	Yes	Yes	No	No	4.20979	Yes	Roman Catholic	Respondent and husband‎/partner	Nairobi	0.579168	3	Medium availability
0021080 01	KE6	21	80	1	4209785	29	25-29	21	1	Urban	Primary	Less than once a week	At least once a week	At least once a week	No	Richest	Not a big problem	Big problem	Not a big problem	Not a big problem	No	Yes	No	No	Yes	No	No	No	4.20979	No	Protestant‎/Other Christian	Respondent alone	Nairobi	0.579168	3	Medium availability
0022011 02	KE6	22	11	2	3509862	35	35-39	22	1	Urban	Primary	Not at all	At least once a week	At least once a week	Yes	Richest	Not a big problem	Big problem	Not a big problem	Not a big problem	No	Yes	No	No	Yes	No	No	No	3.50986	No	Protestant‎/Other Christian	Husband‎/partner or someone else	Nairobi	3.71495	9	High availability
0022033 02	KE6	22	33	2	3509862	35	35-39	22	1	Urban	Secondary	Not at all	At least once a week	At least once a week	No	Richest	Not a big problem	Not a big problem	Not a big problem	Not a big problem	Yes	Yes	No	No	Yes	No	No	No	3.50986	No	Protestant‎/Other Christian	Husband‎/partner or someone else	Nairobi	3.71495	9	High availability
0022044 02	KE6	22	44	2	3509862	38	35-39	22	1	Urban	Primary	Not at all	At least once a week	Not at all	Yes	Richest	Not a big problem	Not a big problem	Not a big problem	Not a big problem	No	Yes	No	No	Yes	No	No	No	3.50986	No	Protestant‎/Other Christian	Respondent alone	Nairobi	3.71495	9	High availability
0022090 02	KE6	22	90	2	3509862	32	30-34	22	1	Urban	Secondary	Less than once a week	At least once a week	At least once a week	No	Richest	Not a big problem	Not a big problem	Not a big problem	Not a big problem	No	Yes	No	No	Yes	No	No	No	3.50986	No	Protestant‎/Other Christian	Respondent and husband‎/partner	Nairobi	3.71495	9	High availability
0023019 02	KE6	23	19	2	5192720	30	30-34	23	1	Urban	Primary	Less than once a week	At least once a week	Less than once a week	No	Richer	Not a big problem	Not a big problem	Not a big problem	Not a big problem	Yes	Yes	No	No	Yes	No	No	No	5.19272	No	Protestant‎/Other Christian	Respondent alone	Nairobi	1.45216	4	High availability
0023065 02	KE6	23	65	2	5192720	30	30-34	23	1	Urban	Primary	Not at all	At least once a week	At least once a week	Yes	Richest	Big problem	Big problem	Not a big problem	Not a big problem	No	Yes	No	No	Yes	No	No	No	5.19272	No	Protestant‎/Other Christian	Respondent and husband‎/partner	Nairobi	1.45216	4	High availability
0023075 02	KE6	23	75	2	5192720	39	35-39	23	1	Urban	Secondary	Not at all	At least once a week	At least once a week	No	Richer	Not a big problem	Not a big problem	Not a big problem	Not a big problem	Yes	No	No	No	Yes	No	No	No	5.19272	No	Protestant‎/Other Christian	Respondent and husband‎/partner	Nairobi	1.45216	4	High availability
0023103 02	KE6	23	103	2	5192720	25	25-29	23	1	Urban	Primary	Not at all	At least once a week	At least once a week	Yes	Richest	Big problem	Not a big problem	Not a big problem	Not a big problem	No	Yes	No	Yes	Yes	No	No	No	5.19272	No	Protestant‎/Other Christian	Husband‎/partner or someone else	Nairobi	1.45216	4	High availability
0024014 02	KE6	24	14	2	2740316	27	25-29	24	1	Urban	Secondary	Not at all	Not at all	At least once a week	Yes	Richest	Not a big problem	Big problem	Not a big problem	Not a big problem	Yes	Yes	No	No	Yes	No	No	No	2.74032	No	Protestant‎/Other Christian	Respondent and husband‎/partner	Nairobi	1.45216	4	High availability
0024050 02	KE6	24	50	2	2740316	28	25-29	24	1	Urban	Primary	Not at all	Not at all	At least once a week	Yes	Richest	Not a big problem	Not a big problem	Not a big problem	Not a big problem	Yes	Yes	No	No	Yes	No	No	No	2.74032	No	Roman Catholic	Husband‎/partner or someone else	Nairobi	1.45216	4	High availability
0024077 02	KE6	24	77	2	2740316	29	25-29	24	1	Urban	Primary	Less than once a week	At least once a week	At least once a week	No	Richest	Not a big problem	Not a big problem	Not a big problem	Not a big problem	No	Yes	No	No	Yes	No	No	No	2.74032	No	Protestant‎/Other Christian	Husband‎/partner or someone else	Nairobi	1.45216	4	High availability
0024095 02	KE6	24	95	2	2740316	30	30-34	24	1	Urban	Primary	Not at all	At least once a week	At least once a week	No	Richest	Not a big problem	Not a big problem	Not a big problem	Not a big problem	No	Yes	No	Yes	Yes	No	No	No	2.74032	No	Protestant‎/Other Christian	Husband‎/partner or someone else	Nairobi	1.45216	4	High availability
0025046 02	KE6	25	46	2	4258198	26	25-29	25	1	Urban	Higher	Less than once a week	At least once a week	At least once a week	Yes	Richest	Not a big problem	Not a big problem	Not a big problem	Not a big problem	Yes	Yes	No	Yes	Yes	Yes	No	No	4.2582	Yes	Protestant‎/Other Christian	Husband‎/partner or someone else	Nairobi	0.386112	2	Medium availability
0025084 02	KE6	25	84	2	4258198	31	30-34	25	1	Urban	Higher	Not at all	At least once a week	At least once a week	Yes	Richest	Not a big problem	Not a big problem	Not a big problem	Not a big problem	Yes	Yes	No	No	Yes	Yes	No	No	4.2582	Yes	Other	Respondent and husband‎/partner	Nairobi	0.386112	2	Medium availability
0025008 02	KE6	25	8	2	4258198	32	30-34	25	1	Urban	Primary	Not at all	At least once a week	At least once a week	No	Richest	Not a big problem	Not a big problem	Not a big problem	Not a big problem	No	Yes	No	No	Yes	No	No	No	4.2582	No	Protestant‎/Other Christian	Respondent and husband‎/partner	Nairobi	0.386112	2	Medium availability
0025094 02	KE6	25	94	2	4258198	31	30-34	25	1	Urban	Secondary	Not at all	At least once a week	At least once a week	No	Richest	Not a big problem	Not a big problem	Not a big problem	Not a big problem	Yes	Yes	No	No	Yes	No	No	No	4.2582	No	Protestant‎/Other Christian	Respondent and husband‎/partner	Nairobi	0.386112	2	Medium availability
0025113 02	KE6	25	113	2	4258198	26	25-29	25	1	Urban	Secondary	Less than once a week	At least once a week	At least once a week	Yes	Richest	Not a big problem	Not a big problem	Not a big problem	Not a big problem	Yes	Yes	No	No	Yes	No	No	No	4.2582	No	Protestant‎/Other Christian	Respondent alone	Nairobi	0.386112	2	Medium availability
0026018 02	KE6	26	18	2	4004585	25	25-29	26	1	Urban	Primary	Not at all	At least once a week	Not at all	No	Richer	Not a big problem	Not a big problem	Not a big problem	Not a big problem	Yes	Yes	No	No	Yes	No	No	No	4.00458	No	Protestant‎/Other Christian	Respondent and husband‎/partner	Nairobi	0.193056	1	Medium availability
0026090 01	KE6	26	90	1	4004585	30	30-34	26	1	Urban	Primary	Not at all	At least once a week	At least once a week	No	Richest	Not a big problem	Not a big problem	Not a big problem	Not a big problem	No	Yes	No	No	Yes	No	No	No	4.00458	No	Roman Catholic	Respondent and husband‎/partner	Nairobi	0.193056	1	Medium availability
0027040 02	KE6	27	40	2	5455244	34	30-34	27	1	Urban	Primary	Not at all	Not at all	At least once a week	Yes	Richest	Not a big problem	Big problem	Not a big problem	Not a big problem	No	Yes	No	No	Yes	Yes	No	No	5.45524	Yes	Protestant‎/Other Christian	Respondent and husband‎/partner	Nairobi	1.55193	4	High availability
0027024 02	KE6	27	24	2	5455244	33	30-34	27	1	Urban	Secondary	Not at all	At least once a week	At least once a week	Yes	Richer	Not a big problem	Big problem	Not a big problem	Not a big problem	No	Yes	No	Yes	Yes	No	No	No	5.45524	No	Protestant‎/Other Christian	Respondent alone	Nairobi	1.55193	4	High availability
0027032 02	KE6	27	32	2	5455244	32	30-34	27	1	Urban	Secondary	Not at all	At least once a week	Not at all	No	Middle	Not a big problem	Not a big problem	Not a big problem	Not a big problem	No	Yes	No	No	Yes	No	No	No	5.45524	No	Protestant‎/Other Christian	Respondent and husband‎/partner	Nairobi	1.55193	4	High availability
0027064 02	KE6	27	64	2	5455244	33	30-34	27	1	Urban	Primary	Not at all	Less than once a week	Not at all	No	Middle	Not a big problem	Not a big problem	Not a big problem	Big problem	No	Yes	No	No	Yes	No	No	No	5.45524	No	Protestant‎/Other Christian	Respondent and husband‎/partner	Nairobi	1.55193	4	High availability
0028031 01	KE6	28	31	1	4273236	31	30-34	28	1	Urban	Higher	At least once a week	At least once a week	At least once a week	No	Richest	Not a big problem	Not a big problem	Not a big problem	Not a big problem	No	Yes	No	No	Yes	Yes	No	No	4.27324	Yes	Roman Catholic	Respondent and husband‎/partner	Nairobi	2.54913	7	High availability
0028056 02	KE6	28	56	2	4273236	33	30-34	28	1	Urban	Higher	At least once a week	At least once a week	Less than once a week	Yes	Richest	Not a big problem	Not a big problem	Not a big problem	Not a big problem	Yes	Yes	Yes	Yes	Yes	Yes	No	No	4.27324	Yes	Protestant‎/Other Christian	Respondent alone	Nairobi	2.54913	7	High availability
0028064 02	KE6	28	64	2	4273236	36	35-39	28	1	Urban	Higher	At least once a week	At least once a week	At least once a week	No	Richest	Not a big problem	Not a big problem	Not a big problem	Not a big problem	Yes	Yes	No	Yes	Yes	Yes	No	No	4.27324	Yes	Protestant‎/Other Christian	Respondent and husband‎/partner	Nairobi	2.54913	7	High availability
0029030 02	KE6	29	30	2	3399401	43	40-44	29	1	Urban	Secondary	Not at all	Less than once a week	At least once a week	No	Richest	Big problem	Not a big problem	Not a big problem	Not a big problem	No	Yes	No	No	Yes	Yes	No	No	3.3994	Yes	Protestant‎/Other Christian	Respondent alone	Nairobi	3.71495	9	High availability
0029066 02	KE6	29	66	2	3399401	31	30-34	29	1	Urban	Primary	Not at all	Not at all	At least once a week	No	Richest	Big problem	Not a big problem	Not a big problem	Not a big problem	No	Yes	No	No	Yes	Yes	No	No	3.3994	Yes	Protestant‎/Other Christian	Respondent and husband‎/partner	Nairobi	3.71495	9	High availability
0029072 02	KE6	29	72	2	3399401	25	25-29	29	1	Urban	Secondary	Not at all	At least once a week	Less than once a week	No	Richer	Not a big problem	Not a big problem	Not a big problem	Not a big problem	No	No	No	No	Yes	No	No	Yes	3.3994	Yes	Protestant‎/Other Christian	Respondent alone	Nairobi	3.71495	9	High availability
0029005 02	KE6	29	5	2	3399401	29	25-29	29	1	Urban	Primary	Less than once a week	At least once a week	At least once a week	Yes	Richest	Not a big problem	Not a big problem	Not a big problem	Not a big problem	No	Yes	No	No	Yes	No	No	No	3.3994	No	Protestant‎/Other Christian	Respondent alone	Nairobi	3.71495	9	High availability
0030048 02	KE6	30	48	2	3745813	28	25-29	30	1	Urban	Primary	Not at all	At least once a week	At least once a week	Yes	Richest	Big problem	Not a big problem	Not a big problem	Not a big problem	No	Yes	No	No	Yes	Yes	No	No	3.74581	Yes	Protestant‎/Other Christian	Respondent alone	Nairobi	0.96528	5	Medium availability
0030009 02	KE6	30	9	2	3745813	37	35-39	30	1	Urban	Primary	Not at all	Not at all	At least once a week	No	Richest	Not a big problem	Not a big problem	Not a big problem	Not a big problem	Yes	Yes	No	No	Yes	No	No	No	3.74581	No	Protestant‎/Other Christian	Husband‎/partner or someone else	Nairobi	0.96528	5	Medium availability
0030029 02	KE6	30	29	2	3745813	29	25-29	30	1	Urban	Primary	Not at all	Not at all	Not at all	Yes	Richer	Not a big problem	Not a big problem	Not a big problem	Not a big problem	No	Yes	No	No	Yes	No	No	No	3.74581	No	Protestant‎/Other Christian	Respondent alone	Nairobi	0.96528	5	Medium availability
0030088 02	KE6	30	88	2	3745813	35	35-39	30	1	Urban	Primary	Not at all	Not at all	Not at all	No	Middle	Big problem	Not a big problem	Not a big problem	Not a big problem	No	Yes	No	No	Yes	No	No	No	3.74581	No	Roman Catholic	Husband‎/partner or someone else	Nairobi	0.96528	5	Medium availability
0030107 02	KE6	30	107	2	3745813	31	30-34	30	1	Urban	Primary	Not at all	At least once a week	At least once a week	No	Richest	Not a big problem	Not a big problem	Not a big problem	Not a big problem	No	Yes	No	No	Yes	No	No	No	3.74581	No	Roman Catholic	Respondent and husband‎/partner	Nairobi	0.96528	5	Medium availability
0031073 02	KE6	31	73	2	3268195	29	25-29	31	1	Urban	Secondary	Not at all	At least once a week	At least once a week	No	Richest	Not a big problem	Not a big problem	Not a big problem	Not a big problem	No	Yes	No	Yes	Yes	Yes	No	No	3.26819	Yes	Protestant‎/Other Christian	Respondent alone	Nairobi	1.64521	5	High availability
0032018 02	KE6	32	18	2	6850792	34	30-34	32	1	Urban	Secondary	Less than once a week	At least once a week	At least once a week	Yes	Richest	Not a big problem	Not a big problem	Not a big problem	Not a big problem	Yes	Yes	No	No	Yes	Yes	No	No	6.85079	Yes	Roman Catholic	Respondent alone	Nairobi	3.52189	8	High availability
0032040 02	KE6	32	40	2	6850792	37	35-39	32	1	Urban	Secondary	At least once a week	At least once a week	At least once a week	No	Richest	Not a big problem	Not a big problem	Not a big problem	Not a big problem	No	Yes	No	No	Yes	No	No	No	6.85079	No	Roman Catholic	Respondent and husband‎/partner	Nairobi	3.52189	8	High availability
0032052 02	KE6	32	52	2	6850792	27	25-29	32	1	Urban	Higher	Not at all	At least once a week	At least once a week	No	Richest	Not a big problem	Not a big problem	Not a big problem	Big problem	Yes	Yes	No	No	Yes	No	No	No	6.85079	No	Protestant‎/Other Christian	Respondent alone	Nairobi	3.52189	8	High availability
0033004 02	KE6	33	4	2	2968675	28	25-29	33	1	Urban	Primary	Less than once a week	At least once a week	At least once a week	Yes	Richer	Not a big problem	Not a big problem	Not a big problem	Not a big problem	Yes	Yes	No	No	Yes	Yes	No	No	2.96868	Yes	Roman Catholic	Husband‎/partner or someone else	Nairobi	1.06605	2	High availability
0033011 02	KE6	33	11	2	2968675	45	45-49	33	1	Urban	Primary	Less than once a week	At least once a week	At least once a week	No	Richest	Not a big problem	Not a big problem	Not a big problem	Not a big problem	No	Yes	No	No	Yes	Yes	No	No	2.96868	Yes	Protestant‎/Other Christian	Respondent alone	Nairobi	1.06605	2	High availability
0033051 02	KE6	33	51	2	2968675	29	25-29	33	1	Urban	Secondary	Less than once a week	Less than once a week	At least once a week	No	Richer	Not a big problem	Big problem	Not a big problem	Not a big problem	No	Yes	No	Yes	Yes	No	No	No	2.96868	No	Protestant‎/Other Christian	Husband‎/partner or someone else	Nairobi	1.06605	2	High availability
0035077 02	KE6	35	77	2	3571230	25	25-29	35	1	Urban	Secondary	Not at all	Not at all	Not at all	No	Richer	Not a big problem	Not a big problem	Not a big problem	Not a big problem	No	Yes	No	No	Yes	No	No	No	3.57123	No	Roman Catholic	Respondent and husband‎/partner	Nairobi	1.64521	5	High availability
0036009 02	KE6	36	9	2	2987114	30	30-34	36	1	Urban	Primary	Not at all	Less than once a week	Less than once a week	No	Richer	Not a big problem	Not a big problem	Not a big problem	Not a big problem	No	No	No	Yes	Yes	No	No	No	2.98711	No	Roman Catholic	Respondent alone	Nairobi	1.64521	5	High availability
0036018 02	KE6	36	18	2	2987114	25	25-29	36	1	Urban	Secondary	Not at all	At least once a week	At least once a week	No	Richer	Not a big problem	Not a big problem	Not a big problem	Not a big problem	No	Yes	No	No	Yes	No	No	No	2.98711	No	Protestant‎/Other Christian	Husband‎/partner or someone else	Nairobi	1.64521	5	High availability
0036057 02	KE6	36	57	2	2987114	27	25-29	36	1	Urban	Higher	Less than once a week	At least once a week	At least once a week	No	Richer	Not a big problem	Not a big problem	Not a big problem	Not a big problem	Yes	Yes	No	No	Yes	No	No	No	2.98711	No	Protestant‎/Other Christian	Respondent alone	Nairobi	1.64521	5	High availability
0036095 02	KE6	36	95	2	2987114	36	35-39	36	1	Urban	Primary	Not at all	Less than once a week	At least once a week	No	Richer	Big problem	Not a big problem	Not a big problem	Not a big problem	Yes	Yes	No	No	Yes	No	No	No	2.98711	No	Protestant‎/Other Christian	Respondent alone	Nairobi	1.64521	5	High availability
0037062 02	KE6	37	62	2	3547200	28	25-29	37	1	Urban	Higher	At least once a week	Less than once a week	At least once a week	Yes	Richest	Not a big problem	Not a big problem	Not a big problem	Not a big problem	Yes	Yes	No	Yes	Yes	Yes	No	No	3.5472	Yes	Roman Catholic	Respondent alone	Nairobi	3.71495	9	High availability
0037080 02	KE6	37	80	2	3547200	32	30-34	37	1	Urban	Higher	Not at all	At least once a week	At least once a week	No	Richest	Not a big problem	Not a big problem	Not a big problem	Not a big problem	No	Yes	No	No	Yes	Yes	No	No	3.5472	Yes	Protestant‎/Other Christian	Respondent and husband‎/partner	Nairobi	3.71495	9	High availability
0037007 02	KE6	37	7	2	3547200	30	30-34	37	1	Urban	Primary	Not at all	Not at all	At least once a week	Yes	Richest	Not a big problem	Not a big problem	Not a big problem	Not a big problem	No	Yes	No	No	Yes	No	No	No	3.5472	No	Protestant‎/Other Christian	Husband‎/partner or someone else	Nairobi	3.71495	9	High availability
0037043 01	KE6	37	43	1	3547200	36	35-39	37	1	Urban	Primary	Not at all	At least once a week	Less than once a week	No	Richer	Not a big problem	Not a big problem	Not a big problem	Not a big problem	No	No	No	No	Yes	No	No	No	3.5472	No	Protestant‎/Other Christian	Respondent alone	Nairobi	3.71495	9	High availability
0037098 02	KE6	37	98	2	3547200	32	30-34	37	1	Urban	Higher	Less than once a week	At least once a week	At least once a week	Yes	Richest	Big problem	Not a big problem	Not a big problem	Not a big problem	No	Yes	No	Yes	Yes	No	No	No	3.5472	No	Protestant‎/Other Christian	Respondent alone	Nairobi	3.71495	9	High availability
0038008 02	KE6	38	8	2	2078074	39	35-39	38	1	Urban	Higher	At least once a week	At least once a week	At least once a week	Yes	Richest	Not a big problem	Not a big problem	Not a big problem	Not a big problem	Yes	Yes	No	Yes	Yes	Yes	No	No	2.07807	Yes	Protestant‎/Other Christian	Respondent and husband‎/partner	Nairobi	3.58325	11	High availability
0038055 02	KE6	38	55	2	2078074	31	30-34	38	1	Urban	Higher	Less than once a week	At least once a week	At least once a week	Yes	Richest	Not a big problem	Not a big problem	Not a big problem	Not a big problem	Yes	Yes	No	Yes	Yes	Yes	No	No	2.07807	Yes	Roman Catholic	Respondent and husband‎/partner	Nairobi	3.58325	11	High availability
0038094 02	KE6	38	94	2	2078074	27	25-29	38	1	Urban	Higher	Less than once a week	At least once a week	At least once a week	Yes	Richest	Not a big problem	Not a big problem	Not a big problem	Not a big problem	Yes	Yes	No	No	Yes	Yes	No	No	2.07807	Yes	Roman Catholic	Respondent and husband‎/partner	Nairobi	3.58325	11	High availability
0038016 02	KE6	38	16	2	2078074	25	25-29	38	1	Urban	Higher	Less than once a week	At least once a week	At least once a week	Yes	Richest	Not a big problem	Not a big problem	Not a big problem	Not a big problem	No	Yes	No	Yes	Yes	No	No	No	2.07807	No	Protestant‎/Other Christian	Husband‎/partner or someone else	Nairobi	3.58325	11	High availability
0038039 02	KE6	38	39	2	2078074	28	25-29	38	1	Urban	Higher	At least once a week	At least once a week	At least once a week	No	Richest	Not a big problem	Not a big problem	Not a big problem	Not a big problem	Yes	Yes	No	No	Yes	No	No	No	2.07807	No	Roman Catholic	Respondent and husband‎/partner	Nairobi	3.58325	11	High availability
0039043 02	KE6	39	43	2	3650541	38	35-39	39	1	Urban	Primary	At least once a week	At least once a week	At least once a week	Yes	Richest	Not a big problem	Not a big problem	Not a big problem	Not a big problem	No	Yes	No	No	Yes	Yes	No	No	3.65054	Yes	Roman Catholic	Respondent alone	Nairobi	3.90801	10	High availability
0039132 02	KE6	39	132	2	3650541	27	25-29	39	1	Urban	Secondary	Not at all	At least once a week	At least once a week	Yes	Richer	Not a big problem	Not a big problem	Not a big problem	Not a big problem	No	Yes	No	No	Yes	No	Yes	No	3.65054	Yes	Protestant‎/Other Christian	Respondent and husband‎/partner	Nairobi	3.90801	10	High availability
0039054 02	KE6	39	54	2	3650541	45	45-49	39	1	Urban	Primary	Not at all	Not at all	At least once a week	Yes	Richest	Big problem	Not a big problem	Not a big problem	Not a big problem	No	Yes	No	No	Yes	No	No	No	3.65054	No	Protestant‎/Other Christian	Respondent and husband‎/partner	Nairobi	3.90801	10	High availability
0040018 01	KE6	40	18	1	3686748	31	30-34	40	1	Urban	Primary	Less than once a week	At least once a week	At least once a week	Yes	Richer	Big problem	Not a big problem	Not a big problem	Big problem	No	Yes	Yes	No	Yes	Yes	No	No	3.68675	Yes	Protestant‎/Other Christian	Respondent alone	Nairobi	3.71495	9	High availability
0040045 02	KE6	40	45	2	3686748	29	25-29	40	1	Urban	Primary	Less than once a week	Not at all	At least once a week	Yes	Richest	Not a big problem	Not a big problem	Not a big problem	Not a big problem	No	Yes	No	No	Yes	Yes	No	No	3.68675	Yes	Roman Catholic	Respondent alone	Nairobi	3.71495	9	High availability
0040052 01	KE6	40	52	1	3686748	36	35-39	40	1	Urban	Primary	Not at all	At least once a week	At least once a week	Yes	Richest	Not a big problem	Not a big problem	Big problem	Not a big problem	Yes	Yes	No	No	Yes	Yes	No	No	3.68675	Yes	Roman Catholic	Respondent and husband‎/partner	Nairobi	3.71495	9	High availability
0040073 02	KE6	40	73	2	3686748	28	25-29	40	1	Urban	Secondary	Not at all	At least once a week	At least once a week	No	Richest	Not a big problem	Not a big problem	Not a big problem	Not a big problem	No	Yes	No	Yes	Yes	Yes	No	No	3.68675	Yes	Roman Catholic	Husband‎/partner or someone else	Nairobi	3.71495	9	High availability
0040025 02	KE6	40	25	2	3686748	34	30-34	40	1	Urban	Secondary	Less than once a week	At least once a week	At least once a week	Yes	Richest	Not a big problem	Not a big problem	Not a big problem	Not a big problem	No	Yes	No	No	Yes	No	No	No	3.68675	No	Protestant‎/Other Christian	Respondent alone	Nairobi	3.71495	9	High availability
0040032 02	KE6	40	32	2	3686748	33	30-34	40	1	Urban	Secondary	Not at all	At least once a week	At least once a week	No	Richest	Not a big problem	Not a big problem	Not a big problem	Not a big problem	No	Yes	No	No	Yes	No	No	No	3.68675	No	Protestant‎/Other Christian	Respondent and husband‎/partner	Nairobi	3.71495	9	High availability
0040066 01	KE6	40	66	1	3686748	27	25-29	40	1	Urban	Secondary	Not at all	At least once a week	At least once a week	Yes	Richest	Not a big problem	Not a big problem	Not a big problem	Not a big problem	No	Yes	No	No	Yes	No	No	No	3.68675	No	Protestant‎/Other Christian	Husband‎/partner or someone else	Nairobi	3.71495	9	High availability
0041016 01	KE6	41	16	1	4322043	27	25-29	41	1	Urban	Secondary	Less than once a week	At least once a week	At least once a week	Yes	Richest	Not a big problem	Not a big problem	Not a big problem	Not a big problem	No	Yes	No	Yes	Yes	No	No	Yes	4.32204	Yes	Protestant‎/Other Christian	Respondent alone	Nairobi	1.16582	2	High availability
0041023 02	KE6	41	23	2	4322043	30	30-34	41	1	Urban	Primary	Less than once a week	At least once a week	At least once a week	Yes	Richest	Not a big problem	Not a big problem	Not a big problem	Not a big problem	No	Yes	No	No	Yes	No	No	No	4.32204	No	Roman Catholic	Respondent alone	Nairobi	1.16582	2	High availability
0041029 02	KE6	41	29	2	4322043	29	25-29	41	1	Urban	Primary	Less than once a week	Not at all	At least once a week	No	Richest	Not a big problem	Not a big problem	Not a big problem	Not a big problem	No	Yes	No	No	Yes	No	No	No	4.32204	No	Protestant‎/Other Christian	Respondent and husband‎/partner	Nairobi	1.16582	2	High availability
0041053 01	KE6	41	53	1	4322043	32	30-34	41	1	Urban	Primary	At least once a week	At least once a week	At least once a week	Yes	Richest	Not a big problem	Not a big problem	Big problem	Not a big problem	Yes	Yes	No	No	Yes	No	No	No	4.32204	No	Roman Catholic	Respondent alone	Nairobi	1.16582	2	High availability
0042011 02	KE6	42	11	2	5062006	42	40-44	42	1	Urban	Primary	Not at all	At least once a week	Less than once a week	Yes	Richest	Big problem	Big problem	Not a big problem	Not a big problem	No	Yes	No	No	Yes	No	Yes	No	5.06201	Yes	Protestant‎/Other Christian	Respondent and husband‎/partner	Nairobi	1.16582	2	High availability
0042104 02	KE6	42	104	2	5062006	27	25-29	42	1	Urban	Higher	At least once a week	At least once a week	At least once a week	Yes	Richest	Not a big problem	Not a big problem	Not a big problem	Not a big problem	No	Yes	No	No	Yes	Yes	No	No	5.06201	Yes	Protestant‎/Other Christian	Respondent alone	Nairobi	1.16582	2	High availability
0042035 02	KE6	42	35	2	5062006	31	30-34	42	1	Urban	Secondary	Less than once a week	At least once a week	At least once a week	Yes	Richest	Not a big problem	Not a big problem	Not a big problem	Not a big problem	No	Yes	No	Yes	Yes	No	No	No	5.06201	No	Protestant‎/Other Christian	Husband‎/partner or someone else	Nairobi	1.16582	2	High availability
0042058 02	KE6	42	58	2	5062006	31	30-34	42	1	Urban	Secondary	Not at all	At least once a week	At least once a week	Yes	Richest	Not a big problem	Not a big problem	Not a big problem	Not a big problem	Yes	Yes	No	No	Yes	No	No	No	5.06201	No	Protestant‎/Other Christian	Respondent and husband‎/partner	Nairobi	1.16582	2	High availability
0042081 02	KE6	42	81	2	5062006	31	30-34	42	1	Urban	Primary	Not at all	Not at all	At least once a week	Yes	Richest	Not a big problem	Not a big problem	Not a big problem	Not a big problem	No	Yes	No	No	Yes	No	No	No	5.06201	No	Protestant‎/Other Christian	Respondent alone	Nairobi	1.16582	2	High availability
0043015 02	KE6	43	15	2	6032020	44	40-44	43	1	Urban	Primary	Less than once a week	At least once a week	At least once a week	Yes	Richest	Not a big problem	Not a big problem	Not a big problem	Not a big problem	Yes	Yes	No	No	Yes	Yes	No	No	6.03202	Yes	Protestant‎/Other Christian	Respondent alone	Nairobi	1.16582	2	High availability
0043071 02	KE6	43	71	2	6032020	25	25-29	43	1	Urban	Higher	At least once a week	At least once a week	At least once a week	Yes	Richest	Not a big problem	Not a big problem	Not a big problem	Not a big problem	Yes	Yes	Yes	Yes	Yes	No	No	No	6.03202	No	Protestant‎/Other Christian	Respondent and husband‎/partner	Nairobi	1.16582	2	High availability
0044061 02	KE6	44	61	2	1567642	36	35-39	44	1	Urban	Higher	At least once a week	At least once a week	At least once a week	Yes	Richest	Not a big problem	Big problem	Not a big problem	Not a big problem	Yes	Yes	No	No	Yes	Yes	Yes	No	1.56764	Yes	Protestant‎/Other Christian	Respondent and husband‎/partner	Nairobi	3.71495	9	High availability
0044011 02	KE6	44	11	2	1567642	36	35-39	44	1	Urban	Primary	Less than once a week	At least once a week	At least once a week	Yes	Richest	Not a big problem	Not a big problem	Not a big problem	Not a big problem	No	Yes	No	No	Yes	No	No	No	1.56764	No	Protestant‎/Other Christian	Respondent alone	Nairobi	3.71495	9	High availability
0044017 02	KE6	44	17	2	1567642	25	25-29	44	1	Urban	Primary	Not at all	At least once a week	At least once a week	Yes	Richest	Not a big problem	Not a big problem	Not a big problem	Not a big problem	No	Yes	No	No	Yes	No	No	No	1.56764	No	Protestant‎/Other Christian	Husband‎/partner or someone else	Nairobi	3.71495	9	High availability
0044022 02	KE6	44	22	2	1567642	27	25-29	44	1	Urban	Secondary	Not at all	At least once a week	At least once a week	Yes	Richest	Big problem	Not a big problem	Not a big problem	Not a big problem	Yes	Yes	No	No	Yes	No	No	No	1.56764	No	Protestant‎/Other Christian	Respondent and husband‎/partner	Nairobi	3.71495	9	High availability
0045029 02	KE6	45	29	2	4895552	25	25-29	45	1	Urban	Secondary	Not at all	At least once a week	At least once a week	Yes	Richest	Not a big problem	Not a big problem	Not a big problem	Not a big problem	Yes	Yes	No	No	Yes	Yes	No	No	4.89555	Yes	Protestant‎/Other Christian	Respondent alone	Nairobi	1.35887	3	High availability
0045010 02	KE6	45	10	2	4895552	37	35-39	45	1	Urban	Secondary	Not at all	At least once a week	At least once a week	No	Richest	Big problem	Not a big problem	Not a big problem	Big problem	Yes	Yes	No	No	Yes	No	No	No	4.89555	No	Protestant‎/Other Christian	Respondent alone	Nairobi	1.35887	3	High availability
0046024 02	KE6	46	24	2	7156631	28	25-29	46	1	Urban	Secondary	At least once a week	At least once a week	At least once a week	Yes	Richest	Not a big problem	Not a big problem	Not a big problem	Not a big problem	No	Yes	No	No	Yes	No	No	No	7.15663	No	Roman Catholic	Respondent alone	Nairobi	1.55193	4	High availability
0047010 02	KE6	47	10	2	2422243	40	40-44	47	1	Urban	Higher	At least once a week	At least once a week	At least once a week	Yes	Richest	Not a big problem	Not a big problem	Not a big problem	Not a big problem	Yes	Yes	No	Yes	Yes	Yes	No	No	2.42224	Yes	Protestant‎/Other Christian	Respondent and husband‎/partner	Nairobi	2.45585	6	High availability
0047058 02	KE6	47	58	2	2422243	38	35-39	47	1	Urban	Secondary	At least once a week	At least once a week	At least once a week	No	Richest	Not a big problem	Not a big problem	Not a big problem	Not a big problem	Yes	Yes	Yes	Yes	Yes	Yes	No	No	2.42224	Yes	Roman Catholic	Respondent and husband‎/partner	Nairobi	2.45585	6	High availability
0048033 01	KE6	48	33	1	3391622	34	30-34	48	1	Urban	Secondary	At least once a week	At least once a week	At least once a week	Yes	Richest	Big problem	Not a big problem	Not a big problem	Not a big problem	No	Yes	No	Yes	Yes	Yes	No	No	3.39162	Yes	Roman Catholic	Husband‎/partner or someone else	Nairobi	3.71495	9	High availability
0048015 02	KE6	48	15	2	3391622	40	40-44	48	1	Urban	Primary	Not at all	At least once a week	At least once a week	Yes	Richest	Not a big problem	Not a big problem	Not a big problem	Not a big problem	No	No	No	No	Yes	No	No	No	3.39162	No	Roman Catholic	Respondent and husband‎/partner	Nairobi	3.71495	9	High availability
0048041 02	KE6	48	41	2	3391622	25	25-29	48	1	Urban	Secondary	Less than once a week	At least once a week	At least once a week	Yes	Richest	Big problem	Not a big problem	Not a big problem	Not a big problem	No	Yes	No	No	Yes	No	No	No	3.39162	No	Protestant‎/Other Christian	Husband‎/partner or someone else	Nairobi	3.71495	9	High availability
0048050 02	KE6	48	50	2	3391622	26	25-29	48	1	Urban	Secondary	Not at all	At least once a week	At least once a week	No	Richest	Not a big problem	Not a big problem	Not a big problem	Not a big problem	No	Yes	No	No	Yes	No	No	No	3.39162	No	Protestant‎/Other Christian	Respondent alone	Nairobi	3.71495	9	High availability
0048059 02	KE6	48	59	2	3391622	32	30-34	48	1	Urban	Higher	Not at all	At least once a week	Less than once a week	Yes	Richer	Not a big problem	Not a big problem	Not a big problem	Not a big problem	Yes	Yes	No	No	Yes	No	No	No	3.39162	No	Protestant‎/Other Christian	Respondent and husband‎/partner	Nairobi	3.71495	9	High availability
0048102 02	KE6	48	102	2	3391622	29	25-29	48	1	Urban	Higher	Less than once a week	Less than once a week	At least once a week	No	Richest	Not a big problem	Not a big problem	Not a big problem	Not a big problem	No	Yes	No	No	Yes	No	No	No	3.39162	No	Protestant‎/Other Christian	Respondent alone	Nairobi	3.71495	9	High availability
0049012 02	KE6	49	12	2	2122312	25	25-29	49	1	Urban	Secondary	At least once a week	At least once a week	At least once a week	Yes	Richest	Not a big problem	Not a big problem	Not a big problem	Not a big problem	Yes	Yes	No	No	Yes	No	No	No	2.12231	No	Protestant‎/Other Christian	Respondent and husband‎/partner	Nairobi	3.52189	8	High availability
0049025 02	KE6	49	25	2	2122312	27	25-29	49	1	Urban	Secondary	Not at all	Less than once a week	Less than once a week	Yes	Richer	Not a big problem	Not a big problem	Not a big problem	Not a big problem	No	Yes	No	No	Yes	No	No	No	2.12231	No	Protestant‎/Other Christian	Respondent and husband‎/partner	Nairobi	3.52189	8	High availability
0050057 02	KE6	50	57	2	3009455	29	25-29	50	1	Urban	Primary	Not at all	At least once a week	At least once a week	Yes	Richest	Not a big problem	Not a big problem	Not a big problem	Not a big problem	No	Yes	No	No	Yes	Yes	No	No	3.00945	Yes	Protestant‎/Other Christian	Respondent alone	Nairobi	3.71495	9	High availability
0050005 02	KE6	50	5	2	3009455	30	30-34	50	1	Urban	Secondary	Not at all	At least once a week	At least once a week	Yes	Richest	Not a big problem	Not a big problem	Not a big problem	Not a big problem	No	Yes	Yes	No	Yes	No	No	No	3.00945	No	Protestant‎/Other Christian	Respondent alone	Nairobi	3.71495	9	High availability
0050044 02	KE6	50	44	2	3009455	26	25-29	50	1	Urban	Higher	At least once a week	At least once a week	At least once a week	No	Richest	Not a big problem	Not a big problem	Not a big problem	Not a big problem	Yes	Yes	No	Yes	Yes	No	No	No	3.00945	No	Protestant‎/Other Christian	Respondent and husband‎/partner	Nairobi	3.71495	9	High availability
0050070 02	KE6	50	70	2	3009455	31	30-34	50	1	Urban	Higher	Not at all	Less than once a week	At least once a week	Yes	Richer	Not a big problem	Big problem	Not a big problem	Not a big problem	No	Yes	No	No	Yes	No	No	No	3.00945	No	Protestant‎/Other Christian	Husband‎/partner or someone else	Nairobi	3.71495	9	High availability
0051051 02	KE6	51	51	2	2683737	48	45-49	51	1	Urban	Secondary	At least once a week	At least once a week	At least once a week	No	Richest	Big problem	Not a big problem	Not a big problem	Not a big problem	No	Yes	No	Yes	Yes	No	No	Yes	2.68374	Yes	Protestant‎/Other Christian	Respondent alone	Nairobi	4.48717	13	High availability
0051023 01	KE6	51	23	1	2683737	35	35-39	51	1	Urban	Primary	Not at all	Less than once a week	At least once a week	Yes	Richest	Not a big problem	Not a big problem	Not a big problem	Not a big problem	No	Yes	No	No	Yes	No	No	No	2.68374	No	Muslim	Respondent and husband‎/partner	Nairobi	4.48717	13	High availability
0051056 02	KE6	51	56	2	2683737	28	25-29	51	1	Urban	Primary	Less than once a week	Less than once a week	Less than once a week	Yes	Richest	Not a big problem	Not a big problem	Not a big problem	Not a big problem	No	Yes	No	No	Yes	No	No	No	2.68374	No	Muslim	Respondent and husband‎/partner	Nairobi	4.48717	13	High availability
0052035 02	KE6	52	35	2	3538111	26	25-29	52	1	Urban	Primary	Less than once a week	Less than once a week	At least once a week	Yes	Richer	Big problem	Not a big problem	Not a big problem	Not a big problem	No	Yes	No	No	Yes	Yes	No	No	3.53811	Yes	Roman Catholic	Respondent and husband‎/partner	Nairobi	3.52189	8	High availability
0052044 02	KE6	52	44	2	3538111	29	25-29	52	1	Urban	Primary	Not at all	At least once a week	Less than once a week	Yes	Middle	Big problem	Not a big problem	Not a big problem	Not a big problem	No	Yes	No	No	Yes	No	Yes	No	3.53811	Yes	Protestant‎/Other Christian	Respondent and husband‎/partner	Nairobi	3.52189	8	High availability
0052053 01	KE6	52	53	1	3538111	40	40-44	52	1	Urban	Secondary	Less than once a week	At least once a week	Not at all	Yes	Richer	Big problem	Not a big problem	Not a big problem	Not a big problem	No	Yes	No	No	Yes	Yes	No	No	3.53811	Yes	Protestant‎/Other Christian	Respondent alone	Nairobi	3.52189	8	High availability
0052105 02	KE6	52	105	2	3538111	25	25-29	52	1	Urban	Higher	Not at all	Less than once a week	At least once a week	Yes	Richer	Not a big problem	Not a big problem	Not a big problem	Not a big problem	No	Yes	No	No	Yes	No	No	No	3.53811	No	Roman Catholic	Respondent alone	Nairobi	3.52189	8	High availability
0053104 02	KE6	53	104	2	4442049	42	40-44	53	1	Urban	Primary	Not at all	Less than once a week	Less than once a week	Yes	Richest	Big problem	Not a big problem	Not a big problem	Not a big problem	Yes	Yes	No	No	Yes	No	Yes	No	4.44205	Yes	Protestant‎/Other Christian	Respondent and husband‎/partner	Nairobi	0.579168	3	Medium availability
0053060 02	KE6	53	60	2	4442049	25	25-29	53	1	Urban	Secondary	Not at all	At least once a week	At least once a week	Yes	Richest	Not a big problem	Not a big problem	Not a big problem	Big problem	No	Yes	No	No	Yes	No	No	No	4.44205	No	Protestant‎/Other Christian	Husband‎/partner or someone else	Nairobi	0.579168	3	Medium availability
0054006 02	KE6	54	6	2	3125551	29	25-29	54	1	Urban	Secondary	Not at all	At least once a week	At least once a week	Yes	Richest	Not a big problem	Not a big problem	Not a big problem	Not a big problem	Yes	Yes	No	No	Yes	No	No	No	3.12555	No	Protestant‎/Other Christian	Respondent and husband‎/partner	Nairobi	0.193056	1	Medium availability
0054065 02	KE6	54	65	2	3125551	32	30-34	54	1	Urban	Primary	Not at all	At least once a week	Not at all	No	Richer	Not a big problem	Not a big problem	Not a big problem	Not a big problem	No	Yes	No	No	Yes	No	No	No	3.12555	No	Protestant‎/Other Christian	Husband‎/partner or someone else	Nairobi	0.193056	1	Medium availability
0054074 02	KE6	54	74	2	3125551	36	35-39	54	1	Urban	Primary	Not at all	At least once a week	At least once a week	No	Richer	Not a big problem	Not a big problem	Not a big problem	Not a big problem	No	Yes	No	No	Yes	No	No	No	3.12555	No	Protestant‎/Other Christian	Respondent and husband‎/partner	Nairobi	0.193056	1	Medium availability
0054083 02	KE6	54	83	2	3125551	30	30-34	54	1	Urban	Secondary	Less than once a week	At least once a week	At least once a week	No	Richest	Not a big problem	Not a big problem	Not a big problem	Not a big problem	No	Yes	No	No	Yes	No	No	No	3.12555	No	Protestant‎/Other Christian	Respondent and husband‎/partner	Nairobi	0.193056	1	Medium availability
0055017 02	KE6	55	17	2	2931357	45	45-49	55	1	Urban	Higher	At least once a week	At least once a week	Less than once a week	Yes	Richest	Not a big problem	Not a big problem	Not a big problem	Not a big problem	Yes	Yes	No	Yes	Yes	Yes	No	No	2.93136	Yes	Other	Respondent and husband‎/partner	Nairobi	1.35139	7	High availability
0055007 02	KE6	55	7	2	2931357	31	30-34	55	1	Urban	Higher	At least once a week	At least once a week	At least once a week	No	Richest	Not a big problem	Not a big problem	Not a big problem	Not a big problem	No	Yes	Yes	No	Yes	No	No	No	2.93136	No	Other	Husband‎/partner or someone else	Nairobi	1.35139	7	High availability
0055090 01	KE6	55	90	1	2931357	29	25-29	55	1	Urban	Higher	Less than once a week	Not at all	At least once a week	Yes	Richest	Not a big problem	Not a big problem	Not a big problem	Not a big problem	Yes	Yes	Yes	No	Yes	No	No	No	2.93136	No	Roman Catholic	Respondent and husband‎/partner	Nairobi	1.35139	7	High availability
0055125 02	KE6	55	125	2	2931357	36	35-39	55	1	Urban	Secondary	Not at all	At least once a week	At least once a week	No	Richest	Not a big problem	Not a big problem	Not a big problem	Not a big problem	Yes	No	No	Yes	Yes	No	No	No	2.93136	No	Other	Husband‎/partner or someone else	Nairobi	1.35139	7	High availability
0056040 02	KE6	56	40	2	2352477	39	35-39	56	1	Urban	Higher	At least once a week	At least once a week	At least once a week	No	Richest	Not a big problem	Not a big problem	Not a big problem	Not a big problem	Yes	Yes	No	Yes	Yes	No	Yes	No	2.35248	Yes	Roman Catholic	Respondent alone	Nairobi	1.7375	9	High availability
0056054 02	KE6	56	54	2	2352477	38	35-39	56	1	Urban	Higher	Less than once a week	At least once a week	At least once a week	No	Richest	Not a big problem	Not a big problem	Not a big problem	Not a big problem	Yes	Yes	No	Yes	Yes	Yes	No	No	2.35248	Yes	Protestant‎/Other Christian	Respondent and husband‎/partner	Nairobi	1.7375	9	High availability
0056034 01	KE6	56	34	1	2352477	32	30-34	56	1	Urban	Higher	At least once a week	At least once a week	At least once a week	Yes	Richest	Not a big problem	Not a big problem	Not a big problem	Not a big problem	Yes	Yes	No	No	Yes	No	No	No	2.35248	No	Protestant‎/Other Christian	Respondent and husband‎/partner	Nairobi	1.7375	9	High availability
0057102 02	KE6	57	102	2	412739	42	40-44	57	3	Urban	Primary	Less than once a week	At least once a week	Less than once a week	Yes	Middle	Not a big problem	Not a big problem	Not a big problem	Not a big problem	No	Yes	No	No	Yes	No	Yes	No	0.412739	Yes	Protestant‎/Other Christian	Respondent and husband‎/partner	Central	0	0	Low availability
0057111 02	KE6	57	111	2	412739	46	45-49	57	3	Urban	Higher	Less than once a week	At least once a week	At least once a week	Yes	Poorer	Not a big problem	Not a big problem	Not a big problem	Not a big problem	Yes	Yes	No	No	Yes	No	Yes	No	0.412739	Yes	Roman Catholic	Respondent and husband‎/partner	Central	0	0	Low availability
0057065 02	KE6	57	65	2	412739	49	45-49	57	3	Urban	Primary	Not at all	At least once a week	Not at all	No	Middle	Not a big problem	Big problem	Not a big problem	Not a big problem	No	No	No	No	Yes	No	No	No	0.412739	No	Protestant‎/Other Christian	Respondent alone	Central	0	0	Low availability
0058016 02	KE6	58	16	2	871352	44	40-44	58	2	Rural	Secondary	Not at all	At least once a week	At least once a week	Yes	Richer	Not a big problem	Not a big problem	Not a big problem	Big problem	Yes	No	No	No	Yes	No	Yes	No	0.871352	Yes	Protestant‎/Other Christian	Respondent and husband‎/partner	Central	0	0	Low availability
0058044 02	KE6	58	44	2	871352	44	40-44	58	2	Rural	Primary	Not at all	At least once a week	At least once a week	Yes	Richer	Not a big problem	Not a big problem	Not a big problem	Not a big problem	Yes	Yes	No	No	Yes	No	Yes	No	0.871352	Yes	Protestant‎/Other Christian	Husband‎/partner or someone else	Central	0	0	Low availability
0058008 03	KE6	58	8	3	871352	29	25-29	58	2	Rural	Secondary	Not at all	At least once a week	At least once a week	Yes	Middle	Not a big problem	Not a big problem	Not a big problem	Not a big problem	No	Yes	No	Yes	Yes	No	No	No	0.871352	No	Protestant‎/Other Christian	Husband‎/partner or someone else	Central	0	0	Low availability
0058053 02	KE6	58	53	2	871352	32	30-34	58	2	Rural	Primary	Not at all	At least once a week	Not at all	No	Middle	Not a big problem	Not a big problem	Not a big problem	Not a big problem	No	Yes	No	No	Yes	No	No	No	0.871352	No	Roman Catholic	Respondent alone	Central	0	0	Low availability
0058093 02	KE6	58	93	2	871352	34	30-34	58	2	Rural	Primary	Less than once a week	Less than once a week	Less than once a week	Yes	Middle	Not a big problem	Not a big problem	Not a big problem	Not a big problem	No	Yes	No	Yes	Yes	No	No	No	0.871352	No	Roman Catholic	Respondent alone	Central	0	0	Low availability
0059008 02	KE6	59	8	2	774220	37	35-39	59	2	Rural	Primary	At least once a week	At least once a week	At least once a week	Yes	Richer	Big problem	Not a big problem	Not a big problem	Not a big problem	No	No	No	No	Yes	No	No	No	0.77422	No	Protestant‎/Other Christian	Husband‎/partner or someone else	Central	0	0	Low availability
0059026 01	KE6	59	26	1	774220	31	30-34	59	2	Rural	Primary	Not at all	At least once a week	Not at all	Yes	Poorer	Big problem	Not a big problem	Not a big problem	Not a big problem	No	Yes	No	No	Yes	No	No	No	0.77422	No	Protestant‎/Other Christian	Husband‎/partner or someone else	Central	0	0	Low availability
0059099 02	KE6	59	99	2	774220	36	35-39	59	2	Rural	Primary	Not at all	Not at all	Not at all	No	Middle	Not a big problem	Not a big problem	Not a big problem	Not a big problem	No	Yes	No	No	Yes	No	No	No	0.77422	No	Protestant‎/Other Christian	Husband‎/partner or someone else	Central	0	0	Low availability
0060088 01	KE6	60	88	1	459336	36	35-39	60	3	Urban	Higher	At least once a week	At least once a week	Not at all	Yes	Richer	Not a big problem	Not a big problem	Not a big problem	Not a big problem	No	Yes	No	No	Yes	No	Yes	No	0.459336	Yes	Protestant‎/Other Christian	Husband‎/partner or someone else	Central	0	0	Low availability
0061070 02	KE6	61	70	2	1014103	28	25-29	61	2	Rural	Primary	Less than once a week	At least once a week	Not at all	Yes	Poorer	Not a big problem	Not a big problem	Not a big problem	Not a big problem	No	Yes	No	No	Yes	No	Yes	No	1.0141	Yes	Protestant‎/Other Christian	Respondent alone	Central	0	0	Low availability
0061052 02	KE6	61	52	2	1014103	38	35-39	61	2	Rural	Primary	Not at all	At least once a week	Not at all	Yes	Middle	Not a big problem	Big problem	Not a big problem	Big problem	Yes	Yes	No	No	Yes	No	No	No	1.0141	No	Protestant‎/Other Christian	Husband‎/partner or someone else	Central	0	0	Low availability
0061096 01	KE6	61	96	1	1014103	33	30-34	61	2	Rural	Primary	At least once a week	At least once a week	Not at all	Yes	Middle	Not a big problem	Not a big problem	Not a big problem	Big problem	No	Yes	No	No	Yes	No	No	No	1.0141	No	Protestant‎/Other Christian	Respondent and husband‎/partner	Central	0	0	Low availability
0062019 02	KE6	62	19	2	957648	38	35-39	62	2	Rural	Primary	Less than once a week	Less than once a week	Not at all	Yes	Poorer	Not a big problem	Big problem	Not a big problem	Not a big problem	Yes	Yes	No	No	Yes	No	Yes	No	0.957648	Yes	Protestant‎/Other Christian	Respondent alone	Central	0	0	Low availability
0062116 02	KE6	62	116	2	957648	45	45-49	62	2	Rural	Secondary	Less than once a week	Less than once a week	At least once a week	Yes	Richest	Big problem	Big problem	Not a big problem	Big problem	No	Yes	No	No	Yes	No	Yes	No	0.957648	Yes	Protestant‎/Other Christian	Respondent alone	Central	0	0	Low availability
0062142 02	KE6	62	142	2	957648	27	25-29	62	2	Rural	Primary	Not at all	At least once a week	Not at all	Yes	Richer	Big problem	Not a big problem	Not a big problem	Not a big problem	No	Yes	No	Yes	Yes	Yes	No	No	0.957648	Yes	Roman Catholic	Husband‎/partner or someone else	Central	0	0	Low availability
0063007 02	KE6	63	7	2	1113868	36	35-39	63	2	Rural	Secondary	Not at all	At least once a week	Not at all	Yes	Poorer	Not a big problem	Not a big problem	Not a big problem	Not a big problem	No	Yes	No	No	Yes	No	No	No	1.11387	No	Protestant‎/Other Christian	Respondent and husband‎/partner	Central	0.318018	2	Medium availability
0063038 02	KE6	63	38	2	1113868	26	25-29	63	2	Rural	Primary	Less than once a week	At least once a week	Not at all	Yes	Middle	Not a big problem	Not a big problem	Not a big problem	Not a big problem	No	Yes	No	Yes	Yes	No	No	No	1.11387	No	Protestant‎/Other Christian	Husband‎/partner or someone else	Central	0.318018	2	Medium availability
0063059 02	KE6	63	59	2	1113868	34	30-34	63	2	Rural	Primary	Less than once a week	At least once a week	Not at all	Yes	Middle	Not a big problem	Not a big problem	Not a big problem	Not a big problem	No	Yes	No	No	Yes	No	No	No	1.11387	No	Protestant‎/Other Christian	Respondent and husband‎/partner	Central	0.318018	2	Medium availability
0063069 04	KE6	63	69	4	1113868	28	25-29	63	2	Rural	Primary	Not at all	Less than once a week	Not at all	Yes	Poorest	Not a big problem	Big problem	Not a big problem	Not a big problem	No	Yes	No	No	Yes	No	No	No	1.11387	No	Protestant‎/Other Christian	Respondent alone	Central	0.318018	2	Medium availability
0063091 02	KE6	63	91	2	1113868	26	25-29	63	2	Rural	Secondary	At least once a week	At least once a week	Less than once a week	Yes	Richer	Not a big problem	Big problem	Not a big problem	Not a big problem	No	Yes	No	Yes	Yes	No	No	No	1.11387	No	Protestant‎/Other Christian	Respondent alone	Central	0.318018	2	Medium availability
0063155 01	KE6	63	155	1	1113868	26	25-29	63	2	Rural	Primary	Not at all	At least once a week	Not at all	Yes	Poorer	Not a big problem	Not a big problem	Not a big problem	Not a big problem	No	Yes	No	No	Yes	No	No	No	1.11387	No	Protestant‎/Other Christian	Respondent alone	Central	0.318018	2	Medium availability
0063167 02	KE6	63	167	2	1113868	27	25-29	63	2	Rural	Primary	Less than once a week	At least once a week	At least once a week	Yes	Richer	Big problem	Not a big problem	Not a big problem	Not a big problem	Yes	Yes	No	No	Yes	No	No	No	1.11387	No	Protestant‎/Other Christian	Husband‎/partner or someone else	Central	0.318018	2	Medium availability
0064062 02	KE6	64	62	2	1015368	41	40-44	64	2	Rural	Primary	Less than once a week	At least once a week	At least once a week	Yes	Richer	Not a big problem	Not a big problem	Not a big problem	Not a big problem	No	Yes	No	No	Yes	No	Yes	No	1.01537	Yes	Protestant‎/Other Christian	Respondent alone	Central	0	0	Low availability
0064083 02	KE6	64	83	2	1015368	31	30-34	64	2	Rural	Primary	Not at all	At least once a week	Not at all	Yes	Middle	Not a big problem	Not a big problem	Not a big problem	Big problem	No	Yes	No	No	Yes	No	Yes	No	1.01537	Yes	Protestant‎/Other Christian	Husband‎/partner or someone else	Central	0	0	Low availability
0064021 01	KE6	64	21	1	1015368	43	40-44	64	2	Rural	Secondary	Less than once a week	Less than once a week	Not at all	No	Richer	Not a big problem	Big problem	Not a big problem	Not a big problem	Yes	Yes	No	No	Yes	No	No	No	1.01537	No	Protestant‎/Other Christian	Respondent alone	Central	0	0	Low availability
0064048 02	KE6	64	48	2	1015368	26	25-29	64	2	Rural	Secondary	Not at all	Less than once a week	Not at all	Yes	Poorer	Not a big problem	Big problem	Not a big problem	Not a big problem	No	Yes	No	No	Yes	No	No	No	1.01537	No	Protestant‎/Other Christian	Respondent and husband‎/partner	Central	0	0	Low availability
0064055 01	KE6	64	55	1	1015368	37	35-39	64	2	Rural	Primary	Not at all	At least once a week	Not at all	Yes	Poorer	Big problem	Big problem	Not a big problem	Not a big problem	Yes	Yes	No	No	Yes	No	No	No	1.01537	No	Protestant‎/Other Christian	Respondent alone	Central	0	0	Low availability
0064069 01	KE6	64	69	1	1015368	47	45-49	64	2	Rural	Secondary	Not at all	At least once a week	At least once a week	Yes	Richer	Big problem	Big problem	Not a big problem	Not a big problem	No	Yes	No	No	Yes	No	No	No	1.01537	No	Protestant‎/Other Christian	Husband‎/partner or someone else	Central	0	0	Low availability
0065022 01	KE6	65	22	1	299263	42	40-44	65	3	Urban	Primary	Not at all	At least once a week	Less than once a week	Yes	Middle	Not a big problem	Not a big problem	Not a big problem	Not a big problem	No	Yes	No	Yes	Yes	Yes	No	No	0.299263	Yes	Roman Catholic	Respondent alone	Central	0.318018	2	Medium availability
0065029 02	KE6	65	29	2	299263	37	35-39	65	3	Urban	Primary	Not at all	Less than once a week	At least once a week	Yes	Middle	Not a big problem	Big problem	Not a big problem	Not a big problem	No	Yes	No	Yes	Yes	No	Yes	No	0.299263	Yes	Roman Catholic	Respondent alone	Central	0.318018	2	Medium availability
0065033 02	KE6	65	33	2	299263	28	25-29	65	3	Urban	Primary	Less than once a week	At least once a week	At least once a week	Yes	Richest	Not a big problem	Not a big problem	Not a big problem	Not a big problem	No	Yes	No	Yes	Yes	No	Yes	No	0.299263	Yes	Protestant‎/Other Christian	Husband‎/partner or someone else	Central	0.318018	2	Medium availability
0065040 02	KE6	65	40	2	299263	29	25-29	65	3	Urban	Secondary	Less than once a week	Less than once a week	At least once a week	Yes	Richer	Not a big problem	Not a big problem	Not a big problem	Not a big problem	Yes	Yes	No	No	Yes	Yes	No	No	0.299263	Yes	Roman Catholic	Respondent and husband‎/partner	Central	0.318018	2	Medium availability
0065037 02	KE6	65	37	2	299263	36	35-39	65	3	Urban	Primary	Not at all	Not at all	Not at all	Yes	Poorer	Big problem	Not a big problem	Not a big problem	Not a big problem	No	Yes	No	No	Yes	No	No	No	0.299263	No	Roman Catholic	Respondent alone	Central	0.318018	2	Medium availability
0067030 02	KE6	67	30	2	181808	27	25-29	67	3	Urban	Primary	Not at all	At least once a week	Not at all	No	Richest	Not a big problem	Not a big problem	Not a big problem	Not a big problem	Yes	Yes	No	Yes	Yes	Yes	No	No	0.181808	Yes	Protestant‎/Other Christian	Husband‎/partner or someone else	Central	0.318018	2	Medium availability
0067051 02	KE6	67	51	2	181808	28	25-29	67	3	Urban	Primary	Not at all	Not at all	Not at all	Yes	Richer	Big problem	Not a big problem	Not a big problem	Not a big problem	No	Yes	No	No	Yes	No	Yes	No	0.181808	Yes	Protestant‎/Other Christian	Husband‎/partner or someone else	Central	0.318018	2	Medium availability
0067040 02	KE6	67	40	2	181808	34	30-34	67	3	Urban	Secondary	Less than once a week	At least once a week	At least once a week	Yes	Richest	Not a big problem	Not a big problem	Not a big problem	Not a big problem	No	Yes	No	Yes	Yes	No	No	No	0.181808	No	Protestant‎/Other Christian	Husband‎/partner or someone else	Central	0.318018	2	Medium availability
0068012 02	KE6	68	12	2	1130213	35	35-39	68	2	Rural	Primary	Not at all	Not at all	Not at all	Yes	Richer	Not a big problem	Not a big problem	Not a big problem	Not a big problem	No	Yes	No	No	Yes	No	Yes	No	1.13021	Yes	Protestant‎/Other Christian	Respondent and husband‎/partner	Central	0	0	Low availability
0068085 01	KE6	68	85	1	1130213	30	30-34	68	2	Rural	Primary	Less than once a week	At least once a week	At least once a week	Yes	Middle	Not a big problem	Not a big problem	Not a big problem	Big problem	Yes	Yes	No	Yes	Yes	Yes	No	No	1.13021	Yes	Protestant‎/Other Christian	Respondent and husband‎/partner	Central	0	0	Low availability
0068019 02	KE6	68	19	2	1130213	37	35-39	68	2	Rural	Higher	At least once a week	Less than once a week	At least once a week	No	Middle	Not a big problem	Not a big problem	Not a big problem	Not a big problem	No	Yes	No	No	Yes	No	No	No	1.13021	No	Protestant‎/Other Christian	Respondent and husband‎/partner	Central	0	0	Low availability
0068027 02	KE6	68	27	2	1130213	29	25-29	68	2	Rural	Secondary	Not at all	At least once a week	Not at all	Yes	Richer	Big problem	Big problem	Not a big problem	Big problem	No	Yes	No	No	Yes	No	No	No	1.13021	No	Protestant‎/Other Christian	Respondent and husband‎/partner	Central	0	0	Low availability
0068070 02	KE6	68	70	2	1130213	35	35-39	68	2	Rural	Primary	At least once a week	At least once a week	At least once a week	No	Middle	Not a big problem	Not a big problem	Not a big problem	Not a big problem	No	Yes	No	No	Yes	No	No	No	1.13021	No	Protestant‎/Other Christian	Respondent alone	Central	0	0	Low availability
0069093 02	KE6	69	93	2	1034123	35	35-39	69	2	Rural	Primary	Less than once a week	At least once a week	Not at all	No	Middle	Not a big problem	Not a big problem	Not a big problem	Not a big problem	No	Yes	No	No	Yes	No	Yes	No	1.03412	Yes	Protestant‎/Other Christian	Respondent alone	Central	0	0	Low availability
0069070 02	KE6	69	70	2	1034123	36	35-39	69	2	Rural	Secondary	Not at all	At least once a week	Not at all	Yes	Middle	Not a big problem	Not a big problem	Not a big problem	Not a big problem	No	Yes	No	No	Yes	No	No	No	1.03412	No	Protestant‎/Other Christian	Respondent and husband‎/partner	Central	0	0	Low availability
0070054 02	KE6	70	54	2	703477	31	30-34	70	2	Rural	Secondary	Less than once a week	At least once a week	At least once a week	Yes	Richest	Not a big problem	Not a big problem	Not a big problem	Not a big problem	No	Yes	No	Yes	Yes	No	No	No	0.703477	No	Protestant‎/Other Christian	Respondent alone	Central	0	0	Low availability
0070063 02	KE6	70	63	2	703477	48	45-49	70	2	Rural	Primary	Not at all	At least once a week	At least once a week	Yes	Middle	Big problem	Big problem	Not a big problem	Not a big problem	No	Yes	No	No	Yes	No	No	No	0.703477	No	Protestant‎/Other Christian	Husband‎/partner or someone else	Central	0	0	Low availability
0070073 01	KE6	70	73	1	703477	45	45-49	70	2	Rural	Secondary	Not at all	At least once a week	Not at all	Yes	Poorer	Not a big problem	Not a big problem	Not a big problem	Not a big problem	No	No	No	No	Yes	No	No	No	0.703477	No	Protestant‎/Other Christian	Respondent and husband‎/partner	Central	0	0	Low availability
0070082 02	KE6	70	82	2	703477	49	45-49	70	2	Rural	Primary	Not at all	At least once a week	At least once a week	Yes	Richest	Not a big problem	Not a big problem	Not a big problem	Not a big problem	No	No	No	No	Yes	No	No	No	0.703477	No	Protestant‎/Other Christian	Respondent and husband‎/partner	Central	0	0	Low availability
0070091 01	KE6	70	91	1	703477	31	30-34	70	2	Rural	Secondary	Not at all	At least once a week	Not at all	Yes	Poorer	Not a big problem	Not a big problem	Not a big problem	Not a big problem	No	Yes	No	No	Yes	No	No	No	0.703477	No	Protestant‎/Other Christian	Husband‎/partner or someone else	Central	0	0	Low availability
0070106 02	KE6	70	106	2	703477	29	25-29	70	2	Rural	Primary	Not at all	At least once a week	Not at all	Yes	Richer	Not a big problem	Not a big problem	Not a big problem	Not a big problem	No	Yes	No	No	Yes	No	No	No	0.703477	No	Protestant‎/Other Christian	Respondent alone	Central	0	0	Low availability
0071049 02	KE6	71	49	2	638343	26	25-29	71	3	Urban	Primary	Not at all	At least once a week	Not at all	Yes	Richer	Big problem	Big problem	Not a big problem	Not a big problem	No	Yes	No	No	Yes	No	No	No	0.638343	No	Protestant‎/Other Christian	Respondent and husband‎/partner	Central	0	0	Low availability
0071104 02	KE6	71	104	2	638343	29	25-29	71	3	Urban	Primary	Not at all	At least once a week	Not at all	Yes	Richer	Not a big problem	Not a big problem	Not a big problem	Not a big problem	No	Yes	No	No	Yes	No	No	No	0.638343	No	Protestant‎/Other Christian	Respondent alone	Central	0	0	Low availability
0072060 02	KE6	72	60	2	317744	28	25-29	72	3	Urban	Secondary	Less than once a week	At least once a week	Not at all	Yes	Poorer	Not a big problem	Not a big problem	Not a big problem	Not a big problem	No	Yes	No	No	Yes	No	Yes	No	0.317744	Yes	Protestant‎/Other Christian	Respondent and husband‎/partner	Central	0	0	Low availability
0072006 02	KE6	72	6	2	317744	42	40-44	72	3	Urban	Primary	Not at all	At least once a week	Not at all	Yes	Poorer	Big problem	Big problem	Not a big problem	Not a big problem	No	Yes	No	No	Yes	No	No	No	0.317744	No	Protestant‎/Other Christian	Husband‎/partner or someone else	Central	0	0	Low availability
0072030 02	KE6	72	30	2	317744	38	35-39	72	3	Urban	Primary	Not at all	At least once a week	Not at all	Yes	Poorer	Big problem	Big problem	Not a big problem	Big problem	No	Yes	No	No	Yes	No	No	No	0.317744	No	Protestant‎/Other Christian	Respondent alone	Central	0	0	Low availability
0072046 02	KE6	72	46	2	317744	36	35-39	72	3	Urban	Primary	Not at all	Not at all	Not at all	No	Poorer	Big problem	Big problem	Not a big problem	Not a big problem	No	Yes	No	No	Yes	No	No	No	0.317744	No	Protestant‎/Other Christian	Husband‎/partner or someone else	Central	0	0	Low availability
0072075 01	KE6	72	75	1	317744	36	35-39	72	3	Urban	Secondary	Not at all	At least once a week	Not at all	Yes	Poorer	Not a big problem	Not a big problem	Not a big problem	Not a big problem	No	Yes	No	No	Yes	No	No	No	0.317744	No	Protestant‎/Other Christian	Respondent alone	Central	0	0	Low availability
0073031 01	KE6	73	31	1	741037	47	45-49	73	3	Urban	Primary	Not at all	At least once a week	Not at all	No	Poorer	Big problem	Not a big problem	Not a big problem	Not a big problem	No	Yes	No	No	Yes	No	Yes	No	0.741037	Yes	Protestant‎/Other Christian	Respondent alone	Central	0.159009	1	Medium availability
0073018 02	KE6	73	18	2	741037	34	30-34	73	3	Urban	Primary	Not at all	At least once a week	At least once a week	Yes	Middle	Not a big problem	Not a big problem	Big problem	Not a big problem	No	Yes	No	No	Yes	No	No	No	0.741037	No	Protestant‎/Other Christian	Respondent alone	Central	0.159009	1	Medium availability
0073077 02	KE6	73	77	2	741037	27	25-29	73	3	Urban	Secondary	At least once a week	At least once a week	Less than once a week	Yes	Middle	Not a big problem	Big problem	Not a big problem	Not a big problem	No	Yes	No	No	Yes	No	No	No	0.741037	No	Roman Catholic	Respondent alone	Central	0.159009	1	Medium availability
0074084 02	KE6	74	84	2	469681	44	40-44	74	3	Urban	Primary	Not at all	At least once a week	Less than once a week	No	Poorer	Not a big problem	Not a big problem	Not a big problem	Not a big problem	No	Yes	No	No	Yes	No	Yes	No	0.469681	Yes	Protestant‎/Other Christian	Respondent and husband‎/partner	Central	0	0	Low availability
0074017 02	KE6	74	17	2	469681	49	45-49	74	3	Urban	Primary	Not at all	At least once a week	Not at all	Yes	Poorer	Big problem	Big problem	Not a big problem	Not a big problem	No	Yes	No	Yes	Yes	No	No	No	0.469681	No	Roman Catholic	Husband‎/partner or someone else	Central	0	0	Low availability
0075007 01	KE6	75	7	1	490283	47	45-49	75	3	Urban	Secondary	Not at all	Not at all	Not at all	No	Richer	Not a big problem	Not a big problem	Not a big problem	Not a big problem	Yes	Yes	No	Yes	Yes	Yes	No	No	0.490283	Yes	Protestant‎/Other Christian	Respondent and husband‎/partner	Central	0	0	Low availability
0075094 01	KE6	75	94	1	490283	34	30-34	75	3	Urban	Primary	Not at all	At least once a week	Not at all	Yes	Richest	Big problem	Not a big problem	Not a big problem	Not a big problem	No	Yes	No	No	Yes	No	Yes	No	0.490283	Yes	Other	Husband‎/partner or someone else	Central	0	0	Low availability
0075016 02	KE6	75	16	2	490283	35	35-39	75	3	Urban	Primary	Not at all	At least once a week	Not at all	Yes	Poorer	Not a big problem	Not a big problem	Not a big problem	Not a big problem	Yes	Yes	No	No	Yes	No	No	No	0.490283	No	Protestant‎/Other Christian	Husband‎/partner or someone else	Central	0	0	Low availability
0075066 02	KE6	75	66	2	490283	27	25-29	75	3	Urban	Secondary	Not at all	At least once a week	Not at all	No	Poorer	Not a big problem	Not a big problem	Not a big problem	Not a big problem	No	Yes	No	No	Yes	No	No	No	0.490283	No	Protestant‎/Other Christian	Respondent alone	Central	0	0	Low availability
0075090 01	KE6	75	90	1	490283	40	40-44	75	3	Urban	Secondary	At least once a week	At least once a week	Not at all	Yes	Richest	Not a big problem	Not a big problem	Not a big problem	Not a big problem	Yes	Yes	No	No	Yes	No	No	No	0.490283	No	Protestant‎/Other Christian	Respondent and husband‎/partner	Central	0	0	Low availability
0076125 02	KE6	76	125	2	2431626	34	30-34	76	2	Rural	Primary	Less than once a week	At least once a week	Less than once a week	No	Poorer	Not a big problem	Not a big problem	Not a big problem	Not a big problem	No	Yes	No	Yes	Yes	Yes	No	No	2.43163	Yes	Protestant‎/Other Christian	Respondent alone	Central	0	0	Low availability
0076033 02	KE6	76	33	2	2431626	35	35-39	76	2	Rural	Primary	Not at all	Less than once a week	Less than once a week	Yes	Poorer	Not a big problem	Not a big problem	Not a big problem	Not a big problem	No	Yes	No	No	Yes	No	No	No	2.43163	No	Protestant‎/Other Christian	Husband‎/partner or someone else	Central	0	0	Low availability
0076055 02	KE6	76	55	2	2431626	37	35-39	76	2	Rural	Primary	Less than once a week	At least once a week	Not at all	Yes	Middle	Not a big problem	Not a big problem	Not a big problem	Not a big problem	No	Yes	No	No	Yes	No	No	No	2.43163	No	Protestant‎/Other Christian	Respondent alone	Central	0	0	Low availability
0076066 02	KE6	76	66	2	2431626	37	35-39	76	2	Rural	Primary	Not at all	At least once a week	Not at all	Yes	Poorer	Big problem	Big problem	Big problem	Big problem	No	Yes	No	No	Yes	No	No	No	2.43163	No	Roman Catholic	Respondent alone	Central	0	0	Low availability
0076102 01	KE6	76	102	1	2431626	32	30-34	76	2	Rural	Higher	At least once a week	At least once a week	Not at all	Yes	Middle	Big problem	Big problem	Not a big problem	Not a big problem	Yes	Yes	No	No	Yes	No	No	No	2.43163	No	Protestant‎/Other Christian	Respondent alone	Central	0	0	Low availability
0076147 02	KE6	76	147	2	2431626	32	30-34	76	2	Rural	Primary	Not at all	At least once a week	At least once a week	Yes	Richer	Big problem	Big problem	Not a big problem	Not a big problem	No	Yes	No	Yes	Yes	No	No	No	2.43163	No	Protestant‎/Other Christian	Respondent and husband‎/partner	Central	0	0	Low availability
0077008 02	KE6	77	8	2	402181	38	35-39	77	2	Rural	Primary	Less than once a week	Less than once a week	Not at all	Yes	Poorer	Not a big problem	Big problem	Not a big problem	Not a big problem	No	Yes	No	Yes	Yes	No	No	No	0.402181	No	Protestant‎/Other Christian	Husband‎/partner or someone else	Central	0	0	Low availability
0077030 01	KE6	77	30	1	402181	47	45-49	77	2	Rural	Primary	Not at all	At least once a week	Less than once a week	No	Middle	Not a big problem	Not a big problem	Not a big problem	Not a big problem	No	No	No	No	Yes	No	No	No	0.402181	No	Protestant‎/Other Christian	Husband‎/partner or someone else	Central	0	0	Low availability
0077038 02	KE6	77	38	2	402181	40	40-44	77	2	Rural	Primary	Not at all	At least once a week	Not at all	Yes	Middle	Big problem	Not a big problem	Not a big problem	Big problem	No	No	No	No	Yes	No	No	No	0.402181	No	Protestant‎/Other Christian	Respondent alone	Central	0	0	Low availability
0077049 01	KE6	77	49	1	402181	29	25-29	77	2	Rural	Primary	Not at all	At least once a week	Not at all	Yes	Middle	Big problem	Big problem	Not a big problem	Not a big problem	No	Yes	No	No	Yes	No	No	No	0.402181	No	Roman Catholic	Respondent alone	Central	0	0	Low availability
0077075 02	KE6	77	75	2	402181	25	25-29	77	2	Rural	Secondary	Not at all	At least once a week	Not at all	Yes	Middle	Big problem	Not a big problem	Not a big problem	Not a big problem	Yes	Yes	No	No	Yes	No	No	No	0.402181	No	Protestant‎/Other Christian	Husband‎/partner or someone else	Central	0	0	Low availability
0078081 01	KE6	78	81	1	1758528	36	35-39	78	2	Rural	Secondary	At least once a week	At least once a week	Not at all	Yes	Richer	Not a big problem	Not a big problem	Not a big problem	Not a big problem	Yes	Yes	No	No	Yes	No	No	No	1.75853	No	Roman Catholic	Husband‎/partner or someone else	Central	0	0	Low availability
0078095 02	KE6	78	95	2	1758528	38	35-39	78	2	Rural	Secondary	Less than once a week	At least once a week	At least once a week	Yes	Richest	Not a big problem	Not a big problem	Not a big problem	Not a big problem	No	Yes	No	Yes	Yes	No	No	No	1.75853	No	Protestant‎/Other Christian	Husband‎/partner or someone else	Central	0	0	Low availability
0079009 02	KE6	79	9	2	640698	32	30-34	79	2	Rural	Primary	Not at all	At least once a week	Not at all	No	Middle	Not a big problem	Not a big problem	Not a big problem	Not a big problem	No	Yes	No	No	Yes	No	Yes	No	0.640698	Yes	Protestant‎/Other Christian	Respondent and husband‎/partner	Central	0	0	Low availability
0079033 01	KE6	79	33	1	640698	36	35-39	79	2	Rural	Primary	Not at all	Less than once a week	At least once a week	Yes	Richer	Not a big problem	Not a big problem	Not a big problem	Not a big problem	No	Yes	No	No	Yes	No	Yes	No	0.640698	Yes	Protestant‎/Other Christian	Respondent and husband‎/partner	Central	0	0	Low availability
0079072 02	KE6	79	72	2	640698	41	40-44	79	2	Rural	Secondary	Not at all	At least once a week	Not at all	Yes	Middle	Big problem	Big problem	Not a big problem	Not a big problem	No	Yes	No	No	Yes	No	Yes	No	0.640698	Yes	Protestant‎/Other Christian	Respondent alone	Central	0	0	Low availability
0079089 02	KE6	79	89	2	640698	32	30-34	79	2	Rural	Primary	Less than once a week	At least once a week	Not at all	No	Middle	Not a big problem	Not a big problem	Not a big problem	Not a big problem	No	Yes	No	No	Yes	No	No	Yes	0.640698	Yes	Protestant‎/Other Christian	Respondent and husband‎/partner	Central	0	0	Low availability
0079024 01	KE6	79	24	1	640698	34	30-34	79	2	Rural	Secondary	Not at all	At least once a week	Not at all	No	Richer	Big problem	Big problem	Not a big problem	Not a big problem	Yes	Yes	No	No	Yes	No	No	No	0.640698	No	Protestant‎/Other Christian	Respondent alone	Central	0	0	Low availability
0079065 02	KE6	79	65	2	640698	34	30-34	79	2	Rural	Primary	Not at all	At least once a week	Not at all	Yes	Middle	Not a big problem	Big problem	Not a big problem	Not a big problem	No	Yes	No	Yes	Yes	No	No	No	0.640698	No	Protestant‎/Other Christian	Respondent alone	Central	0	0	Low availability
0080007 02	KE6	80	7	2	872762	37	35-39	80	2	Rural	Primary	Less than once a week	At least once a week	Not at all	Yes	Richer	Not a big problem	Not a big problem	Not a big problem	Not a big problem	No	Yes	No	No	Yes	No	Yes	No	0.872762	Yes	Protestant‎/Other Christian	Respondent alone	Central	0	0	Low availability
0080066 01	KE6	80	66	1	872762	46	45-49	80	2	Rural	Primary	Less than once a week	At least once a week	Not at all	Yes	Middle	Big problem	Not a big problem	Not a big problem	Not a big problem	No	Yes	No	No	Yes	No	Yes	No	0.872762	Yes	Protestant‎/Other Christian	Respondent and husband‎/partner	Central	0	0	Low availability
0080014 02	KE6	80	14	2	872762	30	30-34	80	2	Rural	Primary	Not at all	At least once a week	At least once a week	Yes	Richer	Not a big problem	Not a big problem	Not a big problem	Not a big problem	No	Yes	No	No	Yes	No	No	No	0.872762	No	Protestant‎/Other Christian	Husband‎/partner or someone else	Central	0	0	Low availability
0080037 01	KE6	80	37	1	872762	31	30-34	80	2	Rural	Higher	Less than once a week	At least once a week	Not at all	Yes	Richer	Not a big problem	Not a big problem	Not a big problem	Not a big problem	No	Yes	No	Yes	Yes	No	No	No	0.872762	No	Protestant‎/Other Christian	Husband‎/partner or someone else	Central	0	0	Low availability
0080086 02	KE6	80	86	2	872762	27	25-29	80	2	Rural	Secondary	Not at all	At least once a week	Not at all	Yes	Middle	Not a big problem	Not a big problem	Not a big problem	Not a big problem	No	Yes	No	Yes	Yes	No	No	No	0.872762	No	Protestant‎/Other Christian	Respondent alone	Central	0	0	Low availability
0081007 02	KE6	81	7	2	544758	28	25-29	81	3	Urban	Secondary	At least once a week	At least once a week	At least once a week	Yes	Richest	Not a big problem	Big problem	Not a big problem	Not a big problem	No	Yes	No	No	Yes	No	No	No	0.544758	No	Protestant‎/Other Christian	Respondent alone	Central	0	0	Low availability
0081029 01	KE6	81	29	1	544758	28	25-29	81	3	Urban	Secondary	Not at all	At least once a week	At least once a week	Yes	Richest	Not a big problem	Not a big problem	Not a big problem	Not a big problem	Yes	Yes	No	No	Yes	No	No	No	0.544758	No	Protestant‎/Other Christian	Respondent and husband‎/partner	Central	0	0	Low availability
0081040 02	KE6	81	40	2	544758	25	25-29	81	3	Urban	Secondary	At least once a week	At least once a week	At least once a week	Yes	Richest	Not a big problem	Not a big problem	Not a big problem	Not a big problem	Yes	Yes	No	No	Yes	No	No	No	0.544758	No	Roman Catholic	Husband‎/partner or someone else	Central	0	0	Low availability
0082087 02	KE6	82	87	2	737912	32	30-34	82	2	Rural	Primary	Not at all	At least once a week	Not at all	Yes	Middle	Big problem	Big problem	Not a big problem	Not a big problem	Yes	Yes	No	No	Yes	No	Yes	No	0.737912	Yes	Protestant‎/Other Christian	Respondent and husband‎/partner	Central	2.26915	2	High availability
0083050 02	KE6	83	50	2	550378	38	35-39	83	2	Rural	Primary	Not at all	At least once a week	At least once a week	Yes	Richer	Not a big problem	Not a big problem	Not a big problem	Not a big problem	No	Yes	No	Yes	Yes	No	Yes	No	0.550378	Yes	Protestant‎/Other Christian	Respondent alone	Central	2.26915	2	High availability
0083062 02	KE6	83	62	2	550378	48	45-49	83	2	Rural	Higher	Less than once a week	At least once a week	At least once a week	Yes	Richest	Not a big problem	Not a big problem	Not a big problem	Not a big problem	Yes	Yes	No	Yes	Yes	Yes	No	No	0.550378	Yes	Roman Catholic	Respondent and husband‎/partner	Central	2.26915	2	High availability
0083091 02	KE6	83	91	2	550378	36	35-39	83	2	Rural	Primary	Less than once a week	At least once a week	At least once a week	Yes	Richer	Not a big problem	Not a big problem	Not a big problem	Not a big problem	Yes	Yes	No	No	Yes	No	Yes	No	0.550378	Yes	Protestant‎/Other Christian	Respondent and husband‎/partner	Central	2.26915	2	High availability
0083080 02	KE6	83	80	2	550378	40	40-44	83	2	Rural	Primary	Less than once a week	At least once a week	At least once a week	Yes	Middle	Big problem	Not a big problem	Not a big problem	Not a big problem	No	Yes	No	No	Yes	No	No	No	0.550378	No	Protestant‎/Other Christian	Respondent and husband‎/partner	Central	2.26915	2	High availability
0083108 02	KE6	83	108	2	550378	25	25-29	83	2	Rural	Primary	Not at all	At least once a week	Less than once a week	Yes	Middle	Not a big problem	Not a big problem	Not a big problem	Not a big problem	No	Yes	No	No	Yes	No	No	No	0.550378	No	Protestant‎/Other Christian	Respondent alone	Central	2.26915	2	High availability
0084016 02	KE6	84	16	2	727918	25	25-29	84	3	Urban	Secondary	At least once a week	Less than once a week	Less than once a week	Yes	Richest	Big problem	Not a big problem	Big problem	Not a big problem	No	Yes	No	No	Yes	No	No	No	0.727918	No	Protestant‎/Other Christian	Respondent and husband‎/partner	Central	0	0	Low availability
0084037 02	KE6	84	37	2	727918	40	40-44	84	3	Urban	Secondary	Not at all	At least once a week	Less than once a week	Yes	Richer	Not a big problem	Not a big problem	Not a big problem	Not a big problem	No	Yes	No	No	Yes	No	No	No	0.727918	No	Protestant‎/Other Christian	Respondent and husband‎/partner	Central	0	0	Low availability
0084067 02	KE6	84	67	2	727918	40	40-44	84	3	Urban	Secondary	At least once a week	At least once a week	Not at all	Yes	Richest	Not a big problem	Not a big problem	Not a big problem	Not a big problem	No	Yes	No	Yes	Yes	No	No	No	0.727918	No	Protestant‎/Other Christian	Husband‎/partner or someone else	Central	0	0	Low availability
0084075 01	KE6	84	75	1	727918	31	30-34	84	3	Urban	Secondary	Not at all	At least once a week	Less than once a week	No	Richest	Not a big problem	Not a big problem	Not a big problem	Not a big problem	No	Yes	No	No	Yes	No	No	No	0.727918	No	Roman Catholic	Respondent and husband‎/partner	Central	0	0	Low availability
0084090 02	KE6	84	90	2	727918	32	30-34	84	3	Urban	Primary	Not at all	At least once a week	Not at all	Yes	Middle	Not a big problem	Not a big problem	Not a big problem	Not a big problem	No	Yes	No	No	Yes	No	No	No	0.727918	No	Protestant‎/Other Christian	Respondent alone	Central	0	0	Low availability
0084094 02	KE6	84	94	2	727918	33	30-34	84	3	Urban	Higher	At least once a week	At least once a week	At least once a week	Yes	Richest	Not a big problem	Not a big problem	Not a big problem	Not a big problem	Yes	Yes	No	No	Yes	No	No	No	0.727918	No	Protestant‎/Other Christian	Respondent and husband‎/partner	Central	0	0	Low availability
0085007 02	KE6	85	7	2	539598	44	40-44	85	2	Rural	Primary	Not at all	Less than once a week	Not at all	No	Middle	Big problem	Not a big problem	Not a big problem	Not a big problem	Yes	Yes	No	No	Yes	No	No	No	0.539598	No	Protestant‎/Other Christian	Respondent and husband‎/partner	Central	0.553191	1	Medium availability
0085050 02	KE6	85	50	2	539598	49	45-49	85	2	Rural	No education	Not at all	At least once a week	Not at all	No	Middle	Not a big problem	Not a big problem	Not a big problem	Not a big problem	No	Yes	No	No	Yes	No	No	No	0.539598	No	Roman Catholic	Respondent alone	Central	0.553191	1	Medium availability
0085071 02	KE6	85	71	2	539598	44	40-44	85	2	Rural	Secondary	Not at all	At least once a week	At least once a week	No	Richer	Big problem	Not a big problem	Not a big problem	Not a big problem	No	Yes	No	No	Yes	No	No	No	0.539598	No	Protestant‎/Other Christian	Husband‎/partner or someone else	Central	0.553191	1	Medium availability
0086007 02	KE6	86	7	2	852336	48	45-49	86	2	Rural	Primary	Less than once a week	At least once a week	Less than once a week	Yes	Richest	Not a big problem	Not a big problem	Not a big problem	Not a big problem	Yes	Yes	No	Yes	Yes	No	Yes	No	0.852336	Yes	Protestant‎/Other Christian	Respondent and husband‎/partner	Central	0.159009	1	Medium availability
0086029 03	KE6	86	29	3	852336	42	40-44	86	2	Rural	Higher	Not at all	At least once a week	At least once a week	Yes	Richest	Not a big problem	Not a big problem	Not a big problem	Not a big problem	Yes	Yes	No	No	Yes	Yes	No	No	0.852336	Yes	Roman Catholic	Husband‎/partner or someone else	Central	0.159009	1	Medium availability
0086086 01	KE6	86	86	1	852336	27	25-29	86	2	Rural	Higher	Less than once a week	At least once a week	At least once a week	Yes	Richer	Not a big problem	Not a big problem	Not a big problem	Not a big problem	No	Yes	Yes	Yes	Yes	No	Yes	No	0.852336	Yes	Protestant‎/Other Christian	Respondent alone	Central	0.159009	1	Medium availability
0086100 02	KE6	86	100	2	852336	27	25-29	86	2	Rural	Higher	Not at all	At least once a week	At least once a week	Yes	Richer	Not a big problem	Big problem	Not a big problem	Not a big problem	No	Yes	No	No	Yes	Yes	No	No	0.852336	Yes	Protestant‎/Other Christian	Respondent alone	Central	0.159009	1	Medium availability
0086029 02	KE6	86	29	2	852336	48	45-49	86	2	Rural	Primary	Less than once a week	At least once a week	At least once a week	Yes	Richest	Not a big problem	Not a big problem	Not a big problem	Not a big problem	No	No	No	Yes	Yes	No	No	No	0.852336	No	Protestant‎/Other Christian	Respondent alone	Central	0.159009	1	Medium availability
0087023 02	KE6	87	23	2	796387	29	25-29	87	2	Rural	Secondary	At least once a week	At least once a week	At least once a week	Yes	Richer	Not a big problem	Big problem	Not a big problem	Not a big problem	Yes	Yes	No	Yes	Yes	No	Yes	No	0.796387	Yes	Protestant‎/Other Christian	Respondent and husband‎/partner	Central	0.553191	1	Medium availability
0087007 01	KE6	87	7	1	796387	36	35-39	87	2	Rural	Primary	Less than once a week	At least once a week	Not at all	Yes	Middle	Not a big problem	Not a big problem	Not a big problem	Not a big problem	No	Yes	No	No	Yes	No	No	No	0.796387	No	Protestant‎/Other Christian	Husband‎/partner or someone else	Central	0.553191	1	Medium availability
0087066 02	KE6	87	66	2	796387	34	30-34	87	2	Rural	Primary	At least once a week	At least once a week	At least once a week	No	Richer	Not a big problem	Not a big problem	Not a big problem	Not a big problem	No	Yes	No	Yes	Yes	No	No	No	0.796387	No	Protestant‎/Other Christian	Husband‎/partner or someone else	Central	0.553191	1	Medium availability
0088007 02	KE6	88	7	2	1001467	39	35-39	88	2	Rural	Primary	Not at all	Less than once a week	Not at all	No	Middle	Not a big problem	Not a big problem	Not a big problem	Not a big problem	No	No	No	No	Yes	No	No	No	1.00147	No	Protestant‎/Other Christian	Respondent alone	Central	0.553191	1	Medium availability
0088019 02	KE6	88	19	2	1001467	33	30-34	88	2	Rural	Primary	Less than once a week	At least once a week	Not at all	Yes	Middle	Not a big problem	Big problem	Not a big problem	Big problem	No	Yes	No	No	Yes	No	No	No	1.00147	No	Protestant‎/Other Christian	Husband‎/partner or someone else	Central	0.553191	1	Medium availability
0088032 03	KE6	88	32	3	1001467	32	30-34	88	2	Rural	Primary	Not at all	At least once a week	Less than once a week	No	Middle	Big problem	Not a big problem	Not a big problem	Not a big problem	No	Yes	No	No	Yes	No	No	No	1.00147	No	Protestant‎/Other Christian	Husband‎/partner or someone else	Central	0.553191	1	Medium availability
0088062 01	KE6	88	62	1	1001467	33	30-34	88	2	Rural	Primary	Not at all	At least once a week	Not at all	Yes	Middle	Not a big problem	Big problem	Not a big problem	Not a big problem	No	Yes	No	No	Yes	No	No	No	1.00147	No	Protestant‎/Other Christian	Respondent and husband‎/partner	Central	0.553191	1	Medium availability
0088075 02	KE6	88	75	2	1001467	26	25-29	88	2	Rural	Primary	At least once a week	At least once a week	At least once a week	Yes	Poorer	Not a big problem	Not a big problem	Not a big problem	Not a big problem	No	Yes	No	No	Yes	No	No	No	1.00147	No	Protestant‎/Other Christian	Husband‎/partner or someone else	Central	0.553191	1	Medium availability
0088082 02	KE6	88	82	2	1001467	25	25-29	88	2	Rural	Primary	Not at all	At least once a week	Not at all	Yes	Middle	Not a big problem	Not a big problem	Not a big problem	Not a big problem	No	Yes	No	No	Yes	No	No	No	1.00147	No	Protestant‎/Other Christian	Respondent alone	Central	0.553191	1	Medium availability
0089063 01	KE6	89	63	1	1157170	43	40-44	89	2	Rural	Secondary	Not at all	At least once a week	Not at all	Yes	Richer	Big problem	Not a big problem	Not a big problem	Not a big problem	No	Yes	No	No	Yes	No	No	No	1.15717	No	Roman Catholic	Husband‎/partner or someone else	Central	0.553191	1	Medium availability
0089075 01	KE6	89	75	1	1157170	47	45-49	89	2	Rural	Secondary	Not at all	At least once a week	At least once a week	Yes	Richest	Not a big problem	Not a big problem	Not a big problem	Not a big problem	Yes	Yes	No	Yes	Yes	No	No	No	1.15717	No	Protestant‎/Other Christian	Respondent and husband‎/partner	Central	0.553191	1	Medium availability
0089121 01	KE6	89	121	1	1157170	43	40-44	89	2	Rural	Primary	Less than once a week	At least once a week	At least once a week	Yes	Richer	Big problem	Big problem	Not a big problem	Not a big problem	No	Yes	No	No	Yes	No	No	No	1.15717	No	Protestant‎/Other Christian	Respondent and husband‎/partner	Central	0.553191	1	Medium availability
0090055 01	KE6	90	55	1	568227	38	35-39	90	5	Urban	Higher	Less than once a week	At least once a week	At least once a week	Yes	Richest	Not a big problem	Not a big problem	Not a big problem	Not a big problem	Yes	Yes	No	No	Yes	Yes	No	No	0.568227	Yes	Protestant‎/Other Christian	Respondent alone	Central	0	0	Low availability
0090015 02	KE6	90	15	2	568227	28	25-29	90	5	Urban	Primary	Not at all	At least once a week	At least once a week	Yes	Richest	Not a big problem	Not a big problem	Not a big problem	Not a big problem	No	Yes	No	No	Yes	No	No	No	0.568227	No	Protestant‎/Other Christian	Respondent and husband‎/partner	Central	0	0	Low availability
0090031 02	KE6	90	31	2	568227	39	35-39	90	5	Urban	Primary	At least once a week	At least once a week	At least once a week	Yes	Richest	Not a big problem	Not a big problem	Not a big problem	Not a big problem	No	Yes	No	No	Yes	No	No	No	0.568227	No	Protestant‎/Other Christian	Respondent and husband‎/partner	Central	0	0	Low availability
0090072 02	KE6	90	72	2	568227	34	30-34	90	5	Urban	Primary	Not at all	At least once a week	At least once a week	Yes	Richest	Not a big problem	Not a big problem	Not a big problem	Not a big problem	No	Yes	No	No	Yes	No	No	No	0.568227	No	Protestant‎/Other Christian	Respondent and husband‎/partner	Central	0	0	Low availability
0091042 02	KE6	91	42	2	925132	33	30-34	91	4	Rural	Secondary	Not at all	At least once a week	At least once a week	Yes	Richer	Big problem	Not a big problem	Not a big problem	Not a big problem	No	Yes	No	Yes	Yes	No	Yes	No	0.925132	Yes	Roman Catholic	Husband‎/partner or someone else	Central	0	0	Low availability
0091064 02	KE6	91	64	2	925132	39	35-39	91	4	Rural	Secondary	Less than once a week	At least once a week	At least once a week	Yes	Richest	Not a big problem	Not a big problem	Not a big problem	Not a big problem	Yes	Yes	No	No	Yes	No	Yes	No	0.925132	Yes	Roman Catholic	Respondent alone	Central	0	0	Low availability
0091085 02	KE6	91	85	2	925132	31	30-34	91	4	Rural	Secondary	Less than once a week	At least once a week	At least once a week	Yes	Richer	Not a big problem	Not a big problem	Not a big problem	Not a big problem	No	Yes	No	No	Yes	Yes	No	No	0.925132	Yes	Roman Catholic	Respondent alone	Central	0	0	Low availability
0091096 01	KE6	91	96	1	925132	48	45-49	91	4	Rural	No education	Not at all	At least once a week	At least once a week	No	Richer	Not a big problem	Big problem	Not a big problem	Not a big problem	No	Yes	No	No	Yes	No	Yes	No	0.925132	Yes	Protestant‎/Other Christian	Respondent alone	Central	0	0	Low availability
0091021 01	KE6	91	21	1	925132	39	35-39	91	4	Rural	Primary	Less than once a week	At least once a week	At least once a week	Yes	Richer	Not a big problem	Not a big problem	Not a big problem	Not a big problem	Yes	No	No	Yes	Yes	No	No	No	0.925132	No	Roman Catholic	Respondent alone	Central	0	0	Low availability
0092010 01	KE6	92	10	1	921944	41	40-44	92	4	Rural	Secondary	Not at all	At least once a week	Not at all	Yes	Richer	Not a big problem	Not a big problem	Not a big problem	Not a big problem	No	Yes	No	No	Yes	Yes	No	No	0.921944	Yes	Roman Catholic	Respondent alone	Central	0	0	Low availability
0092079 02	KE6	92	79	2	921944	49	45-49	92	4	Rural	Secondary	Less than once a week	At least once a week	Less than once a week	Yes	Middle	Not a big problem	Not a big problem	Not a big problem	Not a big problem	No	Yes	No	Yes	Yes	No	Yes	No	0.921944	Yes	Protestant‎/Other Christian	Respondent and husband‎/partner	Central	0	0	Low availability
0092030 01	KE6	92	30	1	921944	42	40-44	92	4	Rural	Primary	Not at all	At least once a week	Not at all	Yes	Richer	Not a big problem	Big problem	Not a big problem	Not a big problem	No	Yes	No	Yes	Yes	No	No	No	0.921944	No	Protestant‎/Other Christian	Respondent alone	Central	0	0	Low availability
0092040 02	KE6	92	40	2	921944	30	30-34	92	4	Rural	Primary	Not at all	At least once a week	Not at all	Yes	Middle	Big problem	Not a big problem	Not a big problem	Not a big problem	No	Yes	No	No	Yes	No	No	No	0.921944	No	Protestant‎/Other Christian	Respondent alone	Central	0	0	Low availability
0092089 02	KE6	92	89	2	921944	35	35-39	92	4	Rural	Higher	Not at all	Not at all	At least once a week	Yes	Richer	Big problem	Not a big problem	Not a big problem	Not a big problem	Yes	Yes	Yes	No	Yes	No	No	No	0.921944	No	Roman Catholic	Respondent and husband‎/partner	Central	0	0	Low availability
0092119 02	KE6	92	119	2	921944	43	40-44	92	4	Rural	Secondary	Not at all	At least once a week	At least once a week	Yes	Richest	Not a big problem	Not a big problem	Not a big problem	Not a big problem	Yes	Yes	No	No	Yes	No	No	No	0.921944	No	Protestant‎/Other Christian	Respondent alone	Central	0	0	Low availability
0093049 02	KE6	93	49	2	1104636	46	45-49	93	4	Rural	Secondary	At least once a week	At least once a week	At least once a week	Yes	Richest	Big problem	Big problem	Not a big problem	Not a big problem	Yes	Yes	No	No	Yes	Yes	No	No	1.10464	Yes	Protestant‎/Other Christian	Respondent and husband‎/partner	Central	0	0	Low availability
0093063 02	KE6	93	63	2	1104636	31	30-34	93	4	Rural	Primary	Not at all	At least once a week	At least once a week	Yes	Richer	Big problem	Big problem	Not a big problem	Not a big problem	Yes	Yes	No	No	Yes	Yes	No	No	1.10464	Yes	Protestant‎/Other Christian	Respondent alone	Central	0	0	Low availability
0093070 02	KE6	93	70	2	1104636	35	35-39	93	4	Rural	Primary	Not at all	Not at all	Not at all	Yes	Poorest	Big problem	Big problem	Not a big problem	Not a big problem	No	Yes	No	No	Yes	No	Yes	No	1.10464	Yes	Protestant‎/Other Christian	Respondent alone	Central	0	0	Low availability
0093035 01	KE6	93	35	1	1104636	31	30-34	93	4	Rural	Secondary	Not at all	At least once a week	Not at all	No	Middle	Not a big problem	Big problem	Not a big problem	Not a big problem	No	No	No	No	Yes	No	No	No	1.10464	No	Protestant‎/Other Christian	Respondent alone	Central	0	0	Low availability
0094004 02	KE6	94	4	2	2235161	44	40-44	94	4	Rural	Primary	Not at all	At least once a week	Not at all	Yes	Richer	Big problem	Big problem	Not a big problem	Not a big problem	Yes	Yes	No	No	Yes	No	Yes	No	2.23516	Yes	Roman Catholic	Respondent alone	Central	0	0	Low availability
0094016 02	KE6	94	16	2	2235161	40	40-44	94	4	Rural	Higher	Not at all	At least once a week	Not at all	Yes	Richer	Big problem	Not a big problem	Not a big problem	Not a big problem	No	Yes	No	No	Yes	No	No	No	2.23516	No	Roman Catholic	Respondent alone	Central	0	0	Low availability
0094022 02	KE6	94	22	2	2235161	43	40-44	94	4	Rural	Primary	Not at all	At least once a week	Not at all	No	Richer	Big problem	Big problem	Not a big problem	Not a big problem	No	Yes	No	No	Yes	No	No	No	2.23516	No	Protestant‎/Other Christian	Respondent alone	Central	0	0	Low availability
0094028 02	KE6	94	28	2	2235161	45	45-49	94	4	Rural	Primary	Less than once a week	At least once a week	At least once a week	Yes	Richer	Big problem	Big problem	Not a big problem	Not a big problem	No	No	No	Yes	Yes	No	No	No	2.23516	No	Protestant‎/Other Christian	Respondent and husband‎/partner	Central	0	0	Low availability
0094069 02	KE6	94	69	2	2235161	31	30-34	94	4	Rural	Primary	Not at all	At least once a week	At least once a week	Yes	Richest	Not a big problem	Not a big problem	Not a big problem	Not a big problem	Yes	Yes	No	No	Yes	No	No	No	2.23516	No	Protestant‎/Other Christian	Husband‎/partner or someone else	Central	0	0	Low availability
0095011 02	KE6	95	11	2	746158	25	25-29	95	5	Urban	Higher	At least once a week	At least once a week	Not at all	Yes	Richest	Not a big problem	Not a big problem	Not a big problem	Not a big problem	No	Yes	No	No	Yes	No	Yes	No	0.746158	Yes	Roman Catholic	Respondent alone	Central	0	0	Low availability
0095029 02	KE6	95	29	2	746158	33	30-34	95	5	Urban	Secondary	Less than once a week	At least once a week	At least once a week	Yes	Richest	Not a big problem	Not a big problem	Not a big problem	Not a big problem	Yes	Yes	No	No	Yes	No	No	No	0.746158	No	Protestant‎/Other Christian	Respondent and husband‎/partner	Central	0	0	Low availability
0095035 02	KE6	95	35	2	746158	27	25-29	95	5	Urban	Secondary	Not at all	At least once a week	At least once a week	Yes	Richest	Not a big problem	Not a big problem	Not a big problem	Not a big problem	No	Yes	No	No	Yes	No	No	No	0.746158	No	Protestant‎/Other Christian	Respondent and husband‎/partner	Central	0	0	Low availability
0095071 02	KE6	95	71	2	746158	31	30-34	95	5	Urban	Secondary	At least once a week	At least once a week	At least once a week	Yes	Richest	Not a big problem	Not a big problem	Not a big problem	Not a big problem	No	Yes	No	No	Yes	No	No	No	0.746158	No	Protestant‎/Other Christian	Husband‎/partner or someone else	Central	0	0	Low availability
0096038 02	KE6	96	38	2	888186	32	30-34	96	4	Rural	Primary	Not at all	Not at all	Not at all	Yes	Poorer	Not a big problem	Not a big problem	Not a big problem	Not a big problem	No	Yes	No	No	Yes	No	Yes	No	0.888186	Yes	Protestant‎/Other Christian	Respondent alone	Central	0.553191	1	Medium availability
0096022 02	KE6	96	22	2	888186	29	25-29	96	4	Rural	Primary	Less than once a week	At least once a week	Not at all	Yes	Poorest	Not a big problem	Not a big problem	Not a big problem	Big problem	No	No	No	No	Yes	No	No	No	0.888186	No	Roman Catholic	Respondent and husband‎/partner	Central	0.553191	1	Medium availability
0096027 02	KE6	96	27	2	888186	40	40-44	96	4	Rural	Primary	Less than once a week	At least once a week	Not at all	No	Middle	Big problem	Big problem	Not a big problem	Not a big problem	No	Yes	No	Yes	Yes	No	No	No	0.888186	No	Protestant‎/Other Christian	Respondent alone	Central	0.553191	1	Medium availability
0096033 02	KE6	96	33	2	888186	41	40-44	96	4	Rural	Primary	Less than once a week	At least once a week	Not at all	No	Richer	Big problem	Not a big problem	Not a big problem	Not a big problem	No	Yes	No	Yes	Yes	No	No	No	0.888186	No	Protestant‎/Other Christian	Respondent alone	Central	0.553191	1	Medium availability
0096044 01	KE6	96	44	1	888186	40	40-44	96	4	Rural	Primary	Less than once a week	At least once a week	Not at all	Yes	Poorer	Not a big problem	Not a big problem	Not a big problem	Not a big problem	No	Yes	No	No	Yes	No	No	No	0.888186	No	Roman Catholic	Respondent alone	Central	0.553191	1	Medium availability
0096065 01	KE6	96	65	1	888186	27	25-29	96	4	Rural	Secondary	Not at all	At least once a week	Not at all	No	Middle	Not a big problem	Not a big problem	Not a big problem	Not a big problem	No	Yes	No	No	Yes	No	No	No	0.888186	No	Protestant‎/Other Christian	Respondent alone	Central	0.553191	1	Medium availability
0097037 02	KE6	97	37	2	1182029	42	40-44	97	4	Rural	Primary	Less than once a week	At least once a week	Not at all	Yes	Middle	Big problem	Not a big problem	Not a big problem	Not a big problem	Yes	Yes	No	No	Yes	No	Yes	No	1.18203	Yes	Protestant‎/Other Christian	Respondent and husband‎/partner	Central	0.553191	1	Medium availability
0097083 02	KE6	97	83	2	1182029	39	35-39	97	4	Rural	Primary	At least once a week	At least once a week	Not at all	Yes	Poorer	Big problem	Big problem	Not a big problem	Big problem	No	Yes	No	No	Yes	No	Yes	No	1.18203	Yes	Roman Catholic	Respondent alone	Central	0.553191	1	Medium availability
0097045 02	KE6	97	45	2	1182029	27	25-29	97	4	Rural	Primary	At least once a week	At least once a week	Not at all	Yes	Middle	Not a big problem	Big problem	Not a big problem	Not a big problem	No	Yes	No	No	Yes	No	No	No	1.18203	No	Protestant‎/Other Christian	Husband‎/partner or someone else	Central	0.553191	1	Medium availability
0097052 02	KE6	97	52	2	1182029	33	30-34	97	4	Rural	Secondary	Not at all	At least once a week	At least once a week	Yes	Richest	Not a big problem	Not a big problem	Not a big problem	Not a big problem	Yes	Yes	No	No	Yes	No	No	No	1.18203	No	Protestant‎/Other Christian	Husband‎/partner or someone else	Central	0.553191	1	Medium availability
0097075 02	KE6	97	75	2	1182029	46	45-49	97	4	Rural	Primary	Not at all	At least once a week	Not at all	Yes	Richer	Not a big problem	Not a big problem	Not a big problem	Not a big problem	No	Yes	No	No	Yes	No	No	No	1.18203	No	Protestant‎/Other Christian	Respondent alone	Central	0.553191	1	Medium availability
0098012 02	KE6	98	12	2	211964	34	30-34	98	4	Rural	Higher	Less than once a week	At least once a week	At least once a week	Yes	Richest	Not a big problem	Not a big problem	Not a big problem	Not a big problem	Yes	Yes	No	Yes	Yes	No	Yes	No	0.211964	Yes	Protestant‎/Other Christian	Respondent and husband‎/partner	Central	0	0	Low availability
0098024 02	KE6	98	24	2	211964	32	30-34	98	4	Rural	Primary	Less than once a week	At least once a week	Less than once a week	Yes	Middle	Not a big problem	Not a big problem	Not a big problem	Not a big problem	No	Yes	No	No	Yes	Yes	No	No	0.211964	Yes	Protestant‎/Other Christian	Respondent and husband‎/partner	Central	0	0	Low availability
0098006 01	KE6	98	6	1	211964	27	25-29	98	4	Rural	Higher	Less than once a week	At least once a week	Not at all	Yes	Middle	Not a big problem	Not a big problem	Not a big problem	Not a big problem	No	Yes	No	No	Yes	No	No	No	0.211964	No	Protestant‎/Other Christian	Respondent and husband‎/partner	Central	0	0	Low availability
0099011 02	KE6	99	11	2	550413	27	25-29	99	5	Urban	Higher	At least once a week	At least once a week	At least once a week	Yes	Richest	Not a big problem	Not a big problem	Not a big problem	Not a big problem	Yes	Yes	Yes	No	Yes	Yes	No	No	0.550413	Yes	Roman Catholic	Respondent alone	Central	0.318018	2	Medium availability
0099028 02	KE6	99	28	2	550413	42	40-44	99	5	Urban	Secondary	At least once a week	At least once a week	At least once a week	Yes	Richest	Not a big problem	Not a big problem	Not a big problem	Big problem	Yes	Yes	No	No	Yes	Yes	No	No	0.550413	Yes	Roman Catholic	Respondent and husband‎/partner	Central	0.318018	2	Medium availability
0099033 02	KE6	99	33	2	550413	25	25-29	99	5	Urban	Higher	At least once a week	At least once a week	At least once a week	Yes	Richest	Not a big problem	Not a big problem	Not a big problem	Not a big problem	Yes	Yes	No	No	Yes	No	Yes	No	0.550413	Yes	Roman Catholic	Respondent and husband‎/partner	Central	0.318018	2	Medium availability
0099005 02	KE6	99	5	2	550413	28	25-29	99	5	Urban	Higher	At least once a week	Not at all	At least once a week	Yes	Richest	Not a big problem	Not a big problem	Not a big problem	Not a big problem	Yes	Yes	No	No	Yes	No	No	No	0.550413	No	Protestant‎/Other Christian	Respondent alone	Central	0.318018	2	Medium availability
0099022 02	KE6	99	22	2	550413	36	35-39	99	5	Urban	Secondary	Not at all	At least once a week	At least once a week	Yes	Richest	Big problem	Not a big problem	Not a big problem	Not a big problem	No	Yes	No	No	Yes	No	No	No	0.550413	No	Protestant‎/Other Christian	Respondent alone	Central	0.318018	2	Medium availability
0100023 01	KE6	100	23	1	735830	45	45-49	100	4	Rural	Primary	Not at all	At least once a week	At least once a week	Yes	Richer	Not a big problem	Not a big problem	Not a big problem	Not a big problem	Yes	Yes	No	No	Yes	Yes	No	No	0.73583	Yes	Protestant‎/Other Christian	Respondent alone	Central	0.477027	3	Medium availability
0101075 02	KE6	101	75	2	954472	41	40-44	101	4	Rural	Primary	Less than once a week	At least once a week	Less than once a week	Yes	Richer	Big problem	Not a big problem	Not a big problem	Not a big problem	No	Yes	No	No	Yes	No	Yes	No	0.954472	Yes	Roman Catholic	Respondent alone	Central	0.477027	3	Medium availability
0101005 02	KE6	101	5	2	954472	35	35-39	101	4	Rural	Primary	Not at all	At least once a week	Less than once a week	Yes	Richer	Not a big problem	Not a big problem	Not a big problem	Not a big problem	No	Yes	No	No	Yes	No	No	No	0.954472	No	Roman Catholic	Respondent and husband‎/partner	Central	0.477027	3	Medium availability
0101024 02	KE6	101	24	2	954472	35	35-39	101	4	Rural	Primary	Not at all	At least once a week	Not at all	Yes	Poorer	Big problem	Big problem	Big problem	Big problem	No	Yes	No	No	Yes	No	No	No	0.954472	No	Roman Catholic	Respondent alone	Central	0.477027	3	Medium availability
0101050 02	KE6	101	50	2	954472	36	35-39	101	4	Rural	Primary	Less than once a week	At least once a week	At least once a week	Yes	Richest	Big problem	Not a big problem	Not a big problem	Big problem	No	Yes	No	No	Yes	No	No	No	0.954472	No	Protestant‎/Other Christian	Respondent alone	Central	0.477027	3	Medium availability
0101056 02	KE6	101	56	2	954472	31	30-34	101	4	Rural	Secondary	Less than once a week	At least once a week	At least once a week	Yes	Richer	Big problem	Not a big problem	Not a big problem	Not a big problem	No	Yes	Yes	Yes	Yes	No	No	No	0.954472	No	Roman Catholic	Respondent alone	Central	0.477027	3	Medium availability
0102007 02	KE6	102	7	2	1091639	45	45-49	102	4	Rural	Primary	At least once a week	At least once a week	At least once a week	Yes	Middle	Not a big problem	Not a big problem	Not a big problem	Not a big problem	No	Yes	No	No	Yes	No	Yes	No	1.09164	Yes	Protestant‎/Other Christian	Respondent alone	Central	0.318018	2	Medium availability
0102038 02	KE6	102	38	2	1091639	38	35-39	102	4	Rural	Higher	At least once a week	At least once a week	At least once a week	Yes	Richer	Not a big problem	Not a big problem	Not a big problem	Not a big problem	Yes	Yes	No	No	Yes	Yes	No	No	1.09164	Yes	Protestant‎/Other Christian	Respondent alone	Central	0.318018	2	Medium availability
0102053 02	KE6	102	53	2	1091639	32	30-34	102	4	Rural	Secondary	Not at all	At least once a week	At least once a week	Yes	Richest	Not a big problem	Not a big problem	Not a big problem	Not a big problem	No	Yes	No	No	Yes	Yes	No	No	1.09164	Yes	Protestant‎/Other Christian	Respondent alone	Central	0.318018	2	Medium availability
0102092 02	KE6	102	92	2	1091639	38	35-39	102	4	Rural	Primary	Not at all	At least once a week	Not at all	Yes	Richer	Not a big problem	Not a big problem	Not a big problem	Not a big problem	Yes	Yes	No	No	Yes	No	Yes	No	1.09164	Yes	Protestant‎/Other Christian	Respondent alone	Central	0.318018	2	Medium availability
0102015 02	KE6	102	15	2	1091639	40	40-44	102	4	Rural	Primary	Not at all	At least once a week	At least once a week	Yes	Richer	Not a big problem	Big problem	Not a big problem	Not a big problem	No	Yes	No	No	Yes	No	No	No	1.09164	No	Protestant‎/Other Christian	Respondent and husband‎/partner	Central	0.318018	2	Medium availability
0102022 02	KE6	102	22	2	1091639	30	30-34	102	4	Rural	Secondary	Not at all	At least once a week	At least once a week	Yes	Richest	Not a big problem	Not a big problem	Not a big problem	Not a big problem	No	Yes	No	No	Yes	No	No	No	1.09164	No	Protestant‎/Other Christian	Respondent alone	Central	0.318018	2	Medium availability
0102030 02	KE6	102	30	2	1091639	47	45-49	102	4	Rural	Primary	Not at all	At least once a week	Not at all	No	Richer	Not a big problem	Not a big problem	Not a big problem	Not a big problem	No	Yes	No	No	Yes	No	No	No	1.09164	No	Protestant‎/Other Christian	Respondent alone	Central	0.318018	2	Medium availability
0102045 02	KE6	102	45	2	1091639	26	25-29	102	4	Rural	Secondary	At least once a week	At least once a week	At least once a week	Yes	Richer	Not a big problem	Not a big problem	Not a big problem	Not a big problem	No	Yes	No	No	Yes	No	No	No	1.09164	No	Roman Catholic	Respondent alone	Central	0.318018	2	Medium availability
0102068 01	KE6	102	68	1	1091639	35	35-39	102	4	Rural	Primary	Not at all	At least once a week	Not at all	Yes	Middle	Not a big problem	Not a big problem	Not a big problem	Not a big problem	No	Yes	No	No	Yes	No	No	No	1.09164	No	Protestant‎/Other Christian	Respondent alone	Central	0.318018	2	Medium availability
0102076 02	KE6	102	76	2	1091639	32	30-34	102	4	Rural	Primary	Less than once a week	At least once a week	Less than once a week	Yes	Poorer	Big problem	Big problem	Big problem	Big problem	No	Yes	No	No	Yes	No	No	No	1.09164	No	Protestant‎/Other Christian	Respondent alone	Central	0.318018	2	Medium availability
0102084 02	KE6	102	84	2	1091639	39	35-39	102	4	Rural	Primary	Less than once a week	At least once a week	At least once a week	Yes	Richest	Not a big problem	Not a big problem	Not a big problem	Not a big problem	No	Yes	No	No	Yes	No	No	No	1.09164	No	Protestant‎/Other Christian	Respondent and husband‎/partner	Central	0.318018	2	Medium availability
0103027 02	KE6	103	27	2	471197	40	40-44	103	4	Rural	Secondary	Less than once a week	At least once a week	Less than once a week	Yes	Richer	Not a big problem	Not a big problem	Not a big problem	Not a big problem	No	Yes	Yes	No	Yes	No	No	No	0.471197	No	Protestant‎/Other Christian	Respondent alone	Central	0.829786	4	Medium availability
0103031 01	KE6	103	31	1	471197	28	25-29	103	4	Rural	Primary	At least once a week	At least once a week	At least once a week	Yes	Richer	Not a big problem	Not a big problem	Not a big problem	Not a big problem	No	Yes	No	No	Yes	No	No	No	0.471197	No	Protestant‎/Other Christian	Respondent alone	Central	0.829786	4	Medium availability
0104050 02	KE6	104	50	2	2904654	34	30-34	104	5	Urban	Secondary	Not at all	At least once a week	At least once a week	Yes	Richest	Not a big problem	Not a big problem	Not a big problem	Big problem	Yes	Yes	No	No	Yes	No	Yes	No	2.90465	Yes	Roman Catholic	Respondent and husband‎/partner	Central	0.318018	2	Medium availability
0104059 02	KE6	104	59	2	2904654	30	30-34	104	5	Urban	Secondary	At least once a week	At least once a week	At least once a week	Yes	Richest	Not a big problem	Not a big problem	Not a big problem	Not a big problem	Yes	Yes	No	No	Yes	No	Yes	No	2.90465	Yes	Protestant‎/Other Christian	Respondent alone	Central	0.318018	2	Medium availability
0104078 02	KE6	104	78	2	2904654	45	45-49	104	5	Urban	Secondary	At least once a week	At least once a week	Less than once a week	Yes	Richest	Big problem	Not a big problem	Not a big problem	Not a big problem	No	Yes	No	No	Yes	Yes	No	No	2.90465	Yes	Protestant‎/Other Christian	Respondent alone	Central	0.318018	2	Medium availability
0104041 01	KE6	104	41	1	2904654	48	45-49	104	5	Urban	Secondary	Not at all	At least once a week	At least once a week	Yes	Richest	Not a big problem	Not a big problem	Not a big problem	Not a big problem	No	Yes	No	No	Yes	No	No	No	2.90465	No	Protestant‎/Other Christian	Respondent alone	Central	0.318018	2	Medium availability
0104087 02	KE6	104	87	2	2904654	33	30-34	104	5	Urban	Primary	Not at all	At least once a week	At least once a week	Yes	Richest	Not a big problem	Not a big problem	Not a big problem	Not a big problem	No	Yes	No	No	Yes	No	No	No	2.90465	No	Protestant‎/Other Christian	Respondent alone	Central	0.318018	2	Medium availability
0105012 02	KE6	105	12	2	478760	27	25-29	105	4	Rural	Primary	Less than once a week	At least once a week	At least once a week	Yes	Poorer	Not a big problem	Not a big problem	Not a big problem	Not a big problem	No	Yes	No	No	Yes	No	Yes	No	0.47876	Yes	Protestant‎/Other Christian	Respondent alone	Central	0.477027	3	Medium availability
0105008 02	KE6	105	8	2	478760	46	45-49	105	4	Rural	Primary	Not at all	At least once a week	At least once a week	Yes	Richer	Not a big problem	Not a big problem	Not a big problem	Not a big problem	No	Yes	No	No	Yes	No	No	No	0.47876	No	Protestant‎/Other Christian	Respondent alone	Central	0.477027	3	Medium availability
0105021 02	KE6	105	21	2	478760	49	45-49	105	4	Rural	Primary	Not at all	At least once a week	At least once a week	Yes	Richest	Not a big problem	Not a big problem	Not a big problem	Not a big problem	No	No	No	No	Yes	No	No	No	0.47876	No	Protestant‎/Other Christian	Respondent alone	Central	0.477027	3	Medium availability
0105029 04	KE6	105	29	4	478760	30	30-34	105	4	Rural	Primary	At least once a week	At least once a week	At least once a week	Yes	Middle	Big problem	Not a big problem	Not a big problem	Not a big problem	No	Yes	No	No	Yes	No	No	No	0.47876	No	Protestant‎/Other Christian	Respondent alone	Central	0.477027	3	Medium availability
0105038 01	KE6	105	38	1	478760	47	45-49	105	4	Rural	Secondary	Less than once a week	At least once a week	At least once a week	Yes	Richer	Big problem	Big problem	Not a big problem	Big problem	No	Yes	No	No	Yes	No	No	No	0.47876	No	Protestant‎/Other Christian	Respondent alone	Central	0.477027	3	Medium availability
0105050 02	KE6	105	50	2	478760	26	25-29	105	4	Rural	Primary	Less than once a week	At least once a week	At least once a week	Yes	Richer	Not a big problem	Not a big problem	Not a big problem	Not a big problem	Yes	Yes	No	No	Yes	No	No	No	0.47876	No	Protestant‎/Other Christian	Respondent alone	Central	0.477027	3	Medium availability
0106041 01	KE6	106	41	1	1222408	44	40-44	106	4	Rural	Primary	Not at all	At least once a week	Not at all	Yes	Middle	Not a big problem	Not a big problem	Not a big problem	Not a big problem	No	Yes	No	No	Yes	No	Yes	No	1.22241	Yes	Roman Catholic	Respondent alone	Central	0	0	Low availability
0106072 02	KE6	106	72	2	1222408	38	35-39	106	4	Rural	Primary	Less than once a week	At least once a week	At least once a week	Yes	Richer	Not a big problem	Not a big problem	Not a big problem	Not a big problem	No	Yes	No	No	Yes	Yes	No	No	1.22241	Yes	Protestant‎/Other Christian	Respondent alone	Central	0	0	Low availability
0106092 02	KE6	106	92	2	1222408	30	30-34	106	4	Rural	Primary	Less than once a week	At least once a week	At least once a week	Yes	Middle	Not a big problem	Not a big problem	Big problem	Big problem	No	Yes	No	No	Yes	No	Yes	No	1.22241	Yes	Protestant‎/Other Christian	Respondent alone	Central	0	0	Low availability
0106103 02	KE6	106	103	2	1222408	31	30-34	106	4	Rural	Secondary	Not at all	At least once a week	At least once a week	Yes	Richest	Not a big problem	Not a big problem	Not a big problem	Not a big problem	No	Yes	No	No	Yes	Yes	No	No	1.22241	Yes	Roman Catholic	Respondent alone	Central	0	0	Low availability
0107031 02	KE6	107	31	2	846736	45	45-49	107	4	Rural	Primary	Not at all	At least once a week	At least once a week	Yes	Richest	Not a big problem	Not a big problem	Not a big problem	Not a big problem	No	Yes	No	No	Yes	No	No	No	0.846736	No	Protestant‎/Other Christian	Respondent alone	Central	6.657	8	High availability
0107040 02	KE6	107	40	2	846736	49	45-49	107	4	Rural	Secondary	Not at all	At least once a week	At least once a week	Yes	Richest	Not a big problem	Not a big problem	Not a big problem	Not a big problem	Yes	Yes	No	No	Yes	No	No	No	0.846736	No	Protestant‎/Other Christian	Respondent and husband‎/partner	Central	6.657	8	High availability
0107082 02	KE6	107	82	2	846736	49	45-49	107	4	Rural	Secondary	Not at all	At least once a week	At least once a week	Yes	Richer	Not a big problem	Not a big problem	Not a big problem	Not a big problem	Yes	Yes	No	No	Yes	No	No	No	0.846736	No	Protestant‎/Other Christian	Respondent and husband‎/partner	Central	6.657	8	High availability
0108008 02	KE6	108	8	2	765711	34	30-34	108	4	Rural	Secondary	Less than once a week	At least once a week	At least once a week	Yes	Richest	Not a big problem	Not a big problem	Not a big problem	Not a big problem	Yes	Yes	No	No	Yes	No	No	No	0.765711	No	Protestant‎/Other Christian	Respondent alone	Central	5.63346	4	High availability
0108013 01	KE6	108	13	1	765711	31	30-34	108	4	Rural	Primary	Less than once a week	Less than once a week	Less than once a week	Yes	Middle	Not a big problem	Big problem	Not a big problem	Not a big problem	No	Yes	No	No	Yes	No	No	No	0.765711	No	Protestant‎/Other Christian	Respondent alone	Central	5.63346	4	High availability
0108052 01	KE6	108	52	1	765711	42	40-44	108	4	Rural	Secondary	Not at all	At least once a week	At least once a week	Yes	Richest	Not a big problem	Not a big problem	Not a big problem	Not a big problem	No	Yes	No	No	Yes	No	No	No	0.765711	No	Protestant‎/Other Christian	Husband‎/partner or someone else	Central	5.63346	4	High availability
0109062 02	KE6	109	62	2	875370	46	45-49	109	4	Rural	Primary	Not at all	At least once a week	Not at all	Yes	Middle	Not a big problem	Not a big problem	Not a big problem	Not a big problem	Yes	Yes	No	No	Yes	No	No	No	0.87537	No	Protestant‎/Other Christian	Respondent alone	Central	6.18665	5	High availability
0110006 02	KE6	110	6	2	999507	41	40-44	110	4	Rural	Secondary	Less than once a week	At least once a week	Less than once a week	Yes	Richer	Not a big problem	Not a big problem	Not a big problem	Not a big problem	Yes	Yes	No	No	Yes	No	No	No	0.999507	No	Protestant‎/Other Christian	Respondent and husband‎/partner	Central	5.63346	4	High availability
0110013 06	KE6	110	13	6	999507	41	40-44	110	4	Rural	Secondary	Not at all	At least once a week	Less than once a week	Yes	Poorer	Big problem	Not a big problem	Not a big problem	Not a big problem	Yes	No	No	No	Yes	No	No	No	0.999507	No	Roman Catholic	Respondent alone	Central	5.63346	4	High availability
0110042 02	KE6	110	42	2	999507	34	30-34	110	4	Rural	Higher	Less than once a week	At least once a week	At least once a week	No	Richest	Not a big problem	Not a big problem	Not a big problem	Not a big problem	Yes	Yes	No	No	Yes	No	No	No	0.999507	No	Roman Catholic	Respondent alone	Central	5.63346	4	High availability
0111025 01	KE6	111	25	1	874901	45	45-49	111	4	Rural	Secondary	Not at all	At least once a week	Not at all	No	Richer	Not a big problem	Not a big problem	Not a big problem	Not a big problem	No	Yes	No	No	Yes	No	Yes	No	0.874901	Yes	Protestant‎/Other Christian	Respondent alone	Central	6.18665	5	High availability
0111059 01	KE6	111	59	1	874901	27	25-29	111	4	Rural	Higher	Less than once a week	At least once a week	At least once a week	Yes	Middle	Not a big problem	Not a big problem	Not a big problem	Not a big problem	Yes	Yes	No	Yes	Yes	No	Yes	No	0.874901	Yes	Protestant‎/Other Christian	Husband‎/partner or someone else	Central	6.18665	5	High availability
0111076 02	KE6	111	76	2	874901	40	40-44	111	4	Rural	Primary	Not at all	At least once a week	Less than once a week	Yes	Richer	Not a big problem	Not a big problem	Not a big problem	Not a big problem	Yes	Yes	No	No	Yes	No	No	Yes	0.874901	Yes	Protestant‎/Other Christian	Respondent alone	Central	6.18665	5	High availability
0112049 02	KE6	112	49	2	1024783	25	25-29	112	4	Rural	Primary	Less than once a week	At least once a week	Not at all	No	Richer	Not a big problem	Big problem	Not a big problem	Not a big problem	No	Yes	Yes	Yes	Yes	No	Yes	No	1.02478	Yes	Protestant‎/Other Christian	Respondent and husband‎/partner	Central	5.98622	5	High availability
0112007 01	KE6	112	7	1	1024783	35	35-39	112	4	Rural	Primary	Not at all	At least once a week	Less than once a week	Yes	Richer	Big problem	Not a big problem	Not a big problem	Not a big problem	No	Yes	No	No	Yes	No	No	No	1.02478	No	Protestant‎/Other Christian	Respondent alone	Central	5.98622	5	High availability
0112028 01	KE6	112	28	1	1024783	48	45-49	112	4	Rural	Secondary	Not at all	At least once a week	Not at all	Yes	Richer	Not a big problem	Not a big problem	Not a big problem	Not a big problem	No	No	No	No	Yes	No	No	No	1.02478	No	Roman Catholic	Respondent and husband‎/partner	Central	5.98622	5	High availability
0112035 01	KE6	112	35	1	1024783	41	40-44	112	4	Rural	Primary	Not at all	At least once a week	Less than once a week	Yes	Middle	Big problem	Not a big problem	Not a big problem	Not a big problem	No	Yes	No	No	Yes	No	No	No	1.02478	No	Roman Catholic	Respondent and husband‎/partner	Central	5.98622	5	High availability
0112042 01	KE6	112	42	1	1024783	25	25-29	112	4	Rural	Secondary	Not at all	Less than once a week	Not at all	Yes	Poorest	Not a big problem	Not a big problem	Not a big problem	Not a big problem	No	Yes	No	No	Yes	No	No	No	1.02478	No	Protestant‎/Other Christian	Respondent alone	Central	5.98622	5	High availability
0112078 02	KE6	112	78	2	1024783	25	25-29	112	4	Rural	Primary	Less than once a week	At least once a week	Not at all	Yes	Middle	Not a big problem	Not a big problem	Not a big problem	Not a big problem	No	Yes	No	No	Yes	No	No	No	1.02478	No	Roman Catholic	Respondent alone	Central	5.98622	5	High availability
0112085 01	KE6	112	85	1	1024783	30	30-34	112	4	Rural	Higher	Less than once a week	At least once a week	Not at all	Yes	Richer	Big problem	Not a big problem	Not a big problem	Not a big problem	No	Yes	No	No	Yes	No	No	No	1.02478	No	Protestant‎/Other Christian	Respondent alone	Central	5.98622	5	High availability
0113005 02	KE6	113	5	2	1134650	27	25-29	113	4	Rural	Primary	Less than once a week	At least once a week	Not at all	Yes	Middle	Big problem	Not a big problem	Not a big problem	Not a big problem	No	Yes	No	No	Yes	No	No	No	1.13465	No	Protestant‎/Other Christian	Husband‎/partner or someone else	Central	0.159009	1	Medium availability
0113066 02	KE6	113	66	2	1134650	35	35-39	113	4	Rural	Primary	Not at all	At least once a week	Not at all	Yes	Poorer	Not a big problem	Not a big problem	Not a big problem	Big problem	No	Yes	No	No	Yes	No	No	No	1.13465	No	Protestant‎/Other Christian	Respondent alone	Central	0.159009	1	Medium availability
0114042 03	KE6	114	42	3	1002024	28	25-29	114	4	Rural	Primary	Not at all	At least once a week	Not at all	Yes	Middle	Not a big problem	Not a big problem	Not a big problem	Not a big problem	No	Yes	No	Yes	Yes	No	Yes	No	1.00202	Yes	Protestant‎/Other Christian	Respondent alone	Central	5.59204	5	High availability
0114087 02	KE6	114	87	2	1002024	31	30-34	114	4	Rural	Primary	Not at all	At least once a week	At least once a week	Yes	Richer	Not a big problem	Not a big problem	Not a big problem	Not a big problem	No	Yes	Yes	Yes	Yes	No	Yes	No	1.00202	Yes	Roman Catholic	Husband‎/partner or someone else	Central	5.59204	5	High availability
0114006 01	KE6	114	6	1	1002024	48	45-49	114	4	Rural	Primary	Not at all	At least once a week	At least once a week	Yes	Richest	Not a big problem	Not a big problem	Not a big problem	Not a big problem	No	Yes	No	No	Yes	No	No	No	1.00202	No	Roman Catholic	Respondent alone	Central	5.59204	5	High availability
0114033 02	KE6	114	33	2	1002024	43	40-44	114	4	Rural	Primary	Not at all	At least once a week	Not at all	Yes	Poorer	Big problem	Not a big problem	Not a big problem	Not a big problem	No	Yes	No	No	Yes	No	No	No	1.00202	No	Protestant‎/Other Christian	Respondent and husband‎/partner	Central	5.59204	5	High availability
0114069 02	KE6	114	69	2	1002024	41	40-44	114	4	Rural	Primary	Less than once a week	At least once a week	Less than once a week	Yes	Middle	Not a big problem	Not a big problem	Not a big problem	Not a big problem	No	Yes	No	No	Yes	No	No	No	1.00202	No	Protestant‎/Other Christian	Respondent and husband‎/partner	Central	5.59204	5	High availability
0115032 02	KE6	115	32	2	764590	35	35-39	115	4	Rural	Higher	At least once a week	At least once a week	Not at all	Yes	Middle	Big problem	Big problem	Big problem	Not a big problem	No	Yes	No	No	Yes	Yes	No	No	0.76459	Yes	Protestant‎/Other Christian	Respondent alone	Central	0	0	Low availability
0115037 02	KE6	115	37	2	764590	45	45-49	115	4	Rural	Primary	At least once a week	At least once a week	Less than once a week	Yes	Richer	Big problem	Big problem	Not a big problem	Not a big problem	No	Yes	No	No	Yes	No	Yes	No	0.76459	Yes	Roman Catholic	Respondent alone	Central	0	0	Low availability
0115003 02	KE6	115	3	2	764590	28	25-29	115	4	Rural	Primary	Less than once a week	At least once a week	At least once a week	Yes	Richer	Not a big problem	Big problem	Not a big problem	Not a big problem	No	Yes	No	Yes	Yes	No	No	No	0.76459	No	Protestant‎/Other Christian	Husband‎/partner or someone else	Central	0	0	Low availability
0115011 02	KE6	115	11	2	764590	45	45-49	115	4	Rural	Primary	Not at all	At least once a week	Less than once a week	Yes	Middle	Big problem	Big problem	Not a big problem	Big problem	No	Yes	No	No	Yes	No	No	No	0.76459	No	Protestant‎/Other Christian	Respondent alone	Central	0	0	Low availability
0115020 02	KE6	115	20	2	764590	47	45-49	115	4	Rural	Secondary	Less than once a week	At least once a week	At least once a week	Yes	Richest	Not a big problem	Big problem	Not a big problem	Not a big problem	Yes	Yes	No	No	Yes	No	No	No	0.76459	No	Protestant‎/Other Christian	Respondent alone	Central	0	0	Low availability
0115024 02	KE6	115	24	2	764590	26	25-29	115	4	Rural	Secondary	Not at all	At least once a week	At least once a week	Yes	Middle	Big problem	Big problem	Not a big problem	Not a big problem	No	Yes	No	No	Yes	No	No	No	0.76459	No	Protestant‎/Other Christian	Respondent alone	Central	0	0	Low availability
0115028 02	KE6	115	28	2	764590	34	30-34	115	4	Rural	Secondary	Not at all	At least once a week	At least once a week	Yes	Middle	Not a big problem	Big problem	Not a big problem	Not a big problem	No	Yes	No	No	Yes	No	No	No	0.76459	No	Roman Catholic	Respondent alone	Central	0	0	Low availability
0115041 02	KE6	115	41	2	764590	30	30-34	115	4	Rural	Secondary	Less than once a week	At least once a week	At least once a week	Yes	Middle	Not a big problem	Big problem	Not a big problem	Not a big problem	No	Yes	No	No	Yes	No	No	No	0.76459	No	Protestant‎/Other Christian	Husband‎/partner or someone else	Central	0	0	Low availability
0116023 01	KE6	116	23	1	657837	47	45-49	116	5	Urban	Higher	Not at all	At least once a week	At least once a week	Yes	Richest	Not a big problem	Not a big problem	Not a big problem	Not a big problem	No	Yes	No	No	Yes	No	Yes	No	0.657837	Yes	Protestant‎/Other Christian	Respondent and husband‎/partner	Central	0.159009	1	Medium availability
0116030 02	KE6	116	30	2	657837	32	30-34	116	5	Urban	Secondary	Not at all	At least once a week	At least once a week	Yes	Richest	Not a big problem	Not a big problem	Not a big problem	Not a big problem	Yes	Yes	No	Yes	Yes	No	Yes	No	0.657837	Yes	Protestant‎/Other Christian	Husband‎/partner or someone else	Central	0.159009	1	Medium availability
0116004 01	KE6	116	4	1	657837	25	25-29	116	5	Urban	Secondary	Less than once a week	At least once a week	Not at all	Yes	Richest	Big problem	Not a big problem	Not a big problem	Not a big problem	Yes	Yes	Yes	No	Yes	No	No	No	0.657837	No	Protestant‎/Other Christian	Respondent and husband‎/partner	Central	0.159009	1	Medium availability
0116062 02	KE6	116	62	2	657837	34	30-34	116	5	Urban	Secondary	Less than once a week	At least once a week	At least once a week	Yes	Richest	Not a big problem	Not a big problem	Not a big problem	Not a big problem	No	Yes	No	No	Yes	No	No	No	0.657837	No	Protestant‎/Other Christian	Respondent and husband‎/partner	Central	0.159009	1	Medium availability
0116069 02	KE6	116	69	2	657837	26	25-29	116	5	Urban	Secondary	Less than once a week	At least once a week	Less than once a week	Yes	Richest	Not a big problem	Not a big problem	Not a big problem	Big problem	No	Yes	No	No	Yes	No	No	No	0.657837	No	Protestant‎/Other Christian	Respondent alone	Central	0.159009	1	Medium availability
0116075 02	KE6	116	75	2	657837	27	25-29	116	5	Urban	Primary	Not at all	At least once a week	Not at all	Yes	Middle	Not a big problem	Not a big problem	Not a big problem	Not a big problem	No	Yes	No	Yes	Yes	No	No	No	0.657837	No	Protestant‎/Other Christian	Husband‎/partner or someone else	Central	0.159009	1	Medium availability
0117005 02	KE6	117	5	2	886861	30	30-34	117	5	Urban	Secondary	At least once a week	At least once a week	At least once a week	Yes	Richer	Not a big problem	Not a big problem	Not a big problem	Not a big problem	Yes	Yes	No	No	Yes	No	No	No	0.886861	No	Protestant‎/Other Christian	Respondent alone	Central	1.22397	4	High availability
0117011 02	KE6	117	11	2	886861	34	30-34	117	5	Urban	Secondary	Not at all	At least once a week	Not at all	Yes	Middle	Not a big problem	Not a big problem	Not a big problem	Not a big problem	No	Yes	No	No	Yes	No	No	No	0.886861	No	Roman Catholic	Respondent alone	Central	1.22397	4	High availability
0117049 02	KE6	117	49	2	886861	25	25-29	117	5	Urban	Primary	Not at all	At least once a week	Not at all	Yes	Richer	Not a big problem	Big problem	Not a big problem	Not a big problem	No	Yes	No	No	Yes	No	No	No	0.886861	No	Roman Catholic	Respondent alone	Central	1.22397	4	High availability
0117055 02	KE6	117	55	2	886861	30	30-34	117	5	Urban	Primary	At least once a week	At least once a week	At least once a week	Yes	Richer	Big problem	Not a big problem	Not a big problem	Not a big problem	No	Yes	No	No	Yes	No	No	No	0.886861	No	Protestant‎/Other Christian	Respondent alone	Central	1.22397	4	High availability
0117061 02	KE6	117	61	2	886861	48	45-49	117	5	Urban	Primary	Not at all	At least once a week	At least once a week	No	Middle	Not a big problem	Not a big problem	Not a big problem	Not a big problem	No	No	No	No	Yes	No	No	No	0.886861	No	Protestant‎/Other Christian	Respondent alone	Central	1.22397	4	High availability
0117061 06	KE6	117	61	6	886861	27	25-29	117	5	Urban	Primary	Not at all	At least once a week	Less than once a week	Yes	Middle	Not a big problem	Not a big problem	Not a big problem	Not a big problem	No	Yes	No	No	Yes	No	No	No	0.886861	No	Protestant‎/Other Christian	Respondent alone	Central	1.22397	4	High availability
0117067 02	KE6	117	67	2	886861	26	25-29	117	5	Urban	Primary	At least once a week	At least once a week	Not at all	Yes	Middle	Big problem	Big problem	Big problem	Big problem	No	Yes	No	No	Yes	No	No	No	0.886861	No	Protestant‎/Other Christian	Respondent alone	Central	1.22397	4	High availability
0118010 02	KE6	118	10	2	571343	43	40-44	118	5	Urban	Secondary	Less than once a week	At least once a week	At least once a week	Yes	Richest	Not a big problem	Not a big problem	Not a big problem	Not a big problem	Yes	Yes	No	No	Yes	Yes	No	No	0.571343	Yes	Protestant‎/Other Christian	Respondent alone	Central	1.22397	4	High availability
0118026 11	KE6	118	26	11	571343	30	30-34	118	5	Urban	Primary	At least once a week	At least once a week	At least once a week	Yes	Richest	Not a big problem	Not a big problem	Not a big problem	Not a big problem	No	Yes	No	No	Yes	No	Yes	No	0.571343	Yes	Protestant‎/Other Christian	Respondent alone	Central	1.22397	4	High availability
0118032 02	KE6	118	32	2	571343	40	40-44	118	5	Urban	Secondary	At least once a week	At least once a week	At least once a week	Yes	Richest	Not a big problem	Not a big problem	Not a big problem	Not a big problem	No	Yes	No	No	Yes	Yes	No	No	0.571343	Yes	Protestant‎/Other Christian	Respondent alone	Central	1.22397	4	High availability
0118059 02	KE6	118	59	2	571343	40	40-44	118	5	Urban	Secondary	At least once a week	At least once a week	At least once a week	Yes	Richest	Not a big problem	Not a big problem	Not a big problem	Not a big problem	Yes	Yes	No	No	Yes	Yes	No	No	0.571343	Yes	Roman Catholic	Respondent alone	Central	1.22397	4	High availability
0118005 02	KE6	118	5	2	571343	26	25-29	118	5	Urban	Secondary	Not at all	At least once a week	At least once a week	Yes	Richest	Not a big problem	Not a big problem	Not a big problem	Not a big problem	No	Yes	No	No	Yes	No	No	No	0.571343	No	Roman Catholic	Respondent and husband‎/partner	Central	1.22397	4	High availability
0118026 02	KE6	118	26	2	571343	43	40-44	118	5	Urban	Secondary	At least once a week	At least once a week	At least once a week	No	Richest	Not a big problem	Not a big problem	Not a big problem	Not a big problem	Yes	Yes	No	No	Yes	No	No	No	0.571343	No	Protestant‎/Other Christian	Respondent alone	Central	1.22397	4	High availability
0118048 02	KE6	118	48	2	571343	29	25-29	118	5	Urban	Secondary	At least once a week	At least once a week	At least once a week	No	Richest	Not a big problem	Not a big problem	Not a big problem	Big problem	Yes	Yes	No	No	Yes	No	No	No	0.571343	No	Protestant‎/Other Christian	Respondent alone	Central	1.22397	4	High availability
0118053 02	KE6	118	53	2	571343	27	25-29	118	5	Urban	Secondary	Not at all	At least once a week	At least once a week	Yes	Richest	Not a big problem	Not a big problem	Not a big problem	Not a big problem	Yes	Yes	No	No	Yes	No	No	No	0.571343	No	Protestant‎/Other Christian	Respondent alone	Central	1.22397	4	High availability
0118064 02	KE6	118	64	2	571343	30	30-34	118	5	Urban	Primary	Less than once a week	At least once a week	At least once a week	Yes	Richest	Big problem	Not a big problem	Not a big problem	Not a big problem	Yes	Yes	No	No	Yes	No	No	No	0.571343	No	Protestant‎/Other Christian	Respondent alone	Central	1.22397	4	High availability
0119025 02	KE6	119	25	2	567448	36	35-39	119	5	Urban	Secondary	At least once a week	At least once a week	At least once a week	Yes	Middle	Not a big problem	Not a big problem	Not a big problem	Not a big problem	No	Yes	No	No	Yes	Yes	No	No	0.567448	Yes	Protestant‎/Other Christian	Respondent alone	Central	1.06496	3	High availability
0119031 02	KE6	119	31	2	567448	34	30-34	119	5	Urban	Primary	At least once a week	At least once a week	At least once a week	Yes	Richer	Big problem	Not a big problem	Not a big problem	Big problem	Yes	Yes	No	No	Yes	No	Yes	No	0.567448	Yes	Roman Catholic	Respondent alone	Central	1.06496	3	High availability
0119050 02	KE6	119	50	2	567448	36	35-39	119	5	Urban	Primary	Not at all	At least once a week	At least once a week	Yes	Richest	Not a big problem	Not a big problem	Not a big problem	Not a big problem	Yes	Yes	No	No	Yes	No	Yes	No	0.567448	Yes	Protestant‎/Other Christian	Respondent alone	Central	1.06496	3	High availability
0119019 02	KE6	119	19	2	567448	49	45-49	119	5	Urban	Primary	Not at all	At least once a week	Less than once a week	Yes	Middle	Big problem	Not a big problem	Not a big problem	Not a big problem	No	Yes	No	No	Yes	No	No	No	0.567448	No	Protestant‎/Other Christian	Respondent and husband‎/partner	Central	1.06496	3	High availability
0119062 02	KE6	119	62	2	567448	47	45-49	119	5	Urban	Primary	Not at all	At least once a week	At least once a week	Yes	Richer	Not a big problem	Not a big problem	Not a big problem	Not a big problem	Yes	Yes	No	No	Yes	No	No	No	0.567448	No	Roman Catholic	Respondent alone	Central	1.06496	3	High availability
0119074 02	KE6	119	74	2	567448	45	45-49	119	5	Urban	Primary	At least once a week	At least once a week	At least once a week	Yes	Richer	Not a big problem	Not a big problem	Not a big problem	Not a big problem	No	Yes	No	No	Yes	No	No	No	0.567448	No	Roman Catholic	Respondent alone	Central	1.06496	3	High availability
0120049 02	KE6	120	49	2	862226	25	25-29	120	5	Urban	Higher	At least once a week	At least once a week	At least once a week	Yes	Richest	Not a big problem	Not a big problem	Not a big problem	Not a big problem	No	Yes	No	Yes	Yes	No	Yes	No	0.862226	Yes	Protestant‎/Other Christian	Respondent alone	Central	0.511768	2	Medium availability
0120064 02	KE6	120	64	2	862226	31	30-34	120	5	Urban	Secondary	At least once a week	At least once a week	At least once a week	Yes	Richest	Not a big problem	Not a big problem	Not a big problem	Not a big problem	Yes	Yes	No	No	Yes	No	Yes	No	0.862226	Yes	Roman Catholic	Respondent alone	Central	0.511768	2	Medium availability
0120071 02	KE6	120	71	2	862226	39	35-39	120	5	Urban	No education	Not at all	At least once a week	Not at all	Yes	Richer	Not a big problem	Not a big problem	Not a big problem	Not a big problem	Yes	Yes	No	No	Yes	No	Yes	No	0.862226	Yes	Protestant‎/Other Christian	Respondent alone	Central	0.511768	2	Medium availability
0121006 02	KE6	121	6	2	614481	31	30-34	121	5	Urban	Primary	Less than once a week	At least once a week	At least once a week	Yes	Richest	Big problem	Not a big problem	Not a big problem	Not a big problem	Yes	Yes	No	No	Yes	Yes	No	No	0.614481	Yes	Protestant‎/Other Christian	Husband‎/partner or someone else	Central	0.670777	3	Medium availability
0121034 02	KE6	121	34	2	614481	45	45-49	121	5	Urban	Secondary	At least once a week	At least once a week	Less than once a week	No	Richer	Big problem	Not a big problem	Not a big problem	Not a big problem	No	Yes	No	No	Yes	Yes	No	No	0.614481	Yes	Protestant‎/Other Christian	Respondent alone	Central	0.670777	3	Medium availability
0121006 06	KE6	121	6	6	614481	38	35-39	121	5	Urban	Primary	Less than once a week	At least once a week	At least once a week	Yes	Richest	Not a big problem	Not a big problem	Not a big problem	Not a big problem	No	Yes	No	No	Yes	No	No	No	0.614481	No	Protestant‎/Other Christian	Respondent and husband‎/partner	Central	0.670777	3	Medium availability
0121045 02	KE6	121	45	2	614481	40	40-44	121	5	Urban	Primary	Not at all	At least once a week	Not at all	Yes	Richer	Not a big problem	Big problem	Not a big problem	Not a big problem	No	Yes	No	No	Yes	No	No	No	0.614481	No	Protestant‎/Other Christian	Respondent alone	Central	0.670777	3	Medium availability
0122025 02	KE6	122	25	2	350824	38	35-39	122	5	Urban	Secondary	Less than once a week	Less than once a week	At least once a week	Yes	Richest	Not a big problem	Not a big problem	Not a big problem	Not a big problem	No	Yes	No	No	Yes	Yes	No	No	0.350824	Yes	Protestant‎/Other Christian	Respondent alone	Central	0.511768	2	Medium availability
0122046 02	KE6	122	46	2	350824	48	45-49	122	5	Urban	Secondary	Not at all	At least once a week	At least once a week	Yes	Richest	Not a big problem	Not a big problem	Not a big problem	Not a big problem	Yes	Yes	No	No	Yes	Yes	No	No	0.350824	Yes	Protestant‎/Other Christian	Respondent alone	Central	0.511768	2	Medium availability
0122062 02	KE6	122	62	2	350824	47	45-49	122	5	Urban	Higher	At least once a week	At least once a week	At least once a week	Yes	Richest	Not a big problem	Not a big problem	Not a big problem	Not a big problem	No	Yes	No	No	Yes	Yes	No	No	0.350824	Yes	Protestant‎/Other Christian	Respondent alone	Central	0.511768	2	Medium availability
0122019 02	KE6	122	19	2	350824	41	40-44	122	5	Urban	Higher	Less than once a week	At least once a week	At least once a week	Yes	Richest	Not a big problem	Not a big problem	Not a big problem	Not a big problem	No	Yes	No	Yes	Yes	No	No	No	0.350824	No	Protestant‎/Other Christian	Respondent and husband‎/partner	Central	0.511768	2	Medium availability
0122041 01	KE6	122	41	1	350824	26	25-29	122	5	Urban	Higher	At least once a week	Not at all	At least once a week	Yes	Richest	Not a big problem	Not a big problem	Not a big problem	Not a big problem	Yes	Yes	Yes	No	Yes	No	No	No	0.350824	No	Protestant‎/Other Christian	Respondent and husband‎/partner	Central	0.511768	2	Medium availability
0122052 03	KE6	122	52	3	350824	26	25-29	122	5	Urban	Higher	At least once a week	At least once a week	At least once a week	Yes	Richest	Not a big problem	Not a big problem	Not a big problem	Not a big problem	Yes	Yes	No	No	Yes	No	No	No	0.350824	No	Protestant‎/Other Christian	Respondent alone	Central	0.511768	2	Medium availability
0122057 02	KE6	122	57	2	350824	35	35-39	122	5	Urban	Primary	Less than once a week	At least once a week	At least once a week	Yes	Richest	Not a big problem	Not a big problem	Not a big problem	Not a big problem	No	Yes	No	No	Yes	No	No	No	0.350824	No	Protestant‎/Other Christian	Respondent alone	Central	0.511768	2	Medium availability
0123034 02	KE6	123	34	2	1046157	26	25-29	123	5	Urban	Secondary	Not at all	Not at all	At least once a week	Yes	Richest	Not a big problem	Big problem	Not a big problem	Not a big problem	Yes	Yes	No	No	Yes	No	Yes	No	1.04616	Yes	Protestant‎/Other Christian	Respondent alone	Central	0.511768	2	Medium availability
0123041 02	KE6	123	41	2	1046157	47	45-49	123	5	Urban	Higher	At least once a week	Less than once a week	At least once a week	Yes	Richest	Not a big problem	Not a big problem	Not a big problem	Not a big problem	Yes	Yes	No	No	Yes	No	Yes	No	1.04616	Yes	Protestant‎/Other Christian	Respondent and husband‎/partner	Central	0.511768	2	Medium availability
0123055 02	KE6	123	55	2	1046157	41	40-44	123	5	Urban	Secondary	Not at all	At least once a week	At least once a week	Yes	Richer	Not a big problem	Not a big problem	Not a big problem	Not a big problem	Yes	Yes	No	No	Yes	Yes	No	No	1.04616	Yes	Protestant‎/Other Christian	Respondent alone	Central	0.511768	2	Medium availability
0123075 02	KE6	123	75	2	1046157	28	25-29	123	5	Urban	Secondary	At least once a week	At least once a week	At least once a week	Yes	Richest	Big problem	Big problem	Big problem	Big problem	Yes	Yes	No	No	Yes	Yes	No	No	1.04616	Yes	Protestant‎/Other Christian	Respondent alone	Central	0.511768	2	Medium availability
0123014 02	KE6	123	14	2	1046157	28	25-29	123	5	Urban	Secondary	Not at all	At least once a week	Not at all	Yes	Richest	Not a big problem	Not a big problem	Not a big problem	Not a big problem	No	Yes	No	No	Yes	No	No	No	1.04616	No	Protestant‎/Other Christian	Respondent alone	Central	0.511768	2	Medium availability
0123021 02	KE6	123	21	2	1046157	27	25-29	123	5	Urban	Primary	At least once a week	At least once a week	At least once a week	Yes	Richest	Not a big problem	Not a big problem	Not a big problem	Not a big problem	No	Yes	No	No	Yes	No	No	No	1.04616	No	Protestant‎/Other Christian	Respondent and husband‎/partner	Central	0.511768	2	Medium availability
0123028 02	KE6	123	28	2	1046157	30	30-34	123	5	Urban	Primary	Not at all	At least once a week	Not at all	Yes	Richer	Not a big problem	Not a big problem	Not a big problem	Not a big problem	No	Yes	No	No	Yes	No	No	No	1.04616	No	Protestant‎/Other Christian	Respondent alone	Central	0.511768	2	Medium availability
0123062 02	KE6	123	62	2	1046157	26	25-29	123	5	Urban	Secondary	At least once a week	At least once a week	At least once a week	Yes	Richest	Not a big problem	Not a big problem	Big problem	Not a big problem	No	Yes	No	No	Yes	No	No	No	1.04616	No	Protestant‎/Other Christian	Husband‎/partner or someone else	Central	0.511768	2	Medium availability
0124034 02	KE6	124	34	2	789918	42	40-44	124	5	Urban	Secondary	Not at all	At least once a week	Not at all	Yes	Richest	Not a big problem	Not a big problem	Not a big problem	Not a big problem	Yes	Yes	No	Yes	Yes	Yes	No	No	0.789918	Yes	Protestant‎/Other Christian	Respondent and husband‎/partner	Central	0.511768	2	Medium availability
0124048 02	KE6	124	48	2	789918	31	30-34	124	5	Urban	Secondary	At least once a week	Not at all	At least once a week	Yes	Richest	Not a big problem	Not a big problem	Not a big problem	Not a big problem	No	Yes	No	No	Yes	Yes	No	No	0.789918	Yes	Protestant‎/Other Christian	Respondent and husband‎/partner	Central	0.511768	2	Medium availability
0124027 02	KE6	124	27	2	789918	43	40-44	124	5	Urban	Secondary	At least once a week	At least once a week	At least once a week	No	Richest	Not a big problem	Not a big problem	Not a big problem	Not a big problem	No	Yes	No	No	Yes	No	No	No	0.789918	No	Protestant‎/Other Christian	Respondent alone	Central	0.511768	2	Medium availability
0124041 03	KE6	124	41	3	789918	30	30-34	124	5	Urban	Higher	Not at all	Not at all	At least once a week	Yes	Richest	Not a big problem	Not a big problem	Not a big problem	Not a big problem	No	Yes	No	No	Yes	No	No	No	0.789918	No	Protestant‎/Other Christian	Respondent alone	Central	0.511768	2	Medium availability
0124076 01	KE6	124	76	1	789918	46	45-49	124	5	Urban	Primary	Not at all	At least once a week	Less than once a week	No	Middle	Big problem	Not a big problem	Not a big problem	Big problem	No	No	No	No	Yes	No	No	No	0.789918	No	Protestant‎/Other Christian	Respondent alone	Central	0.511768	2	Medium availability
0125028 02	KE6	125	28	2	725847	34	30-34	125	6	Rural	Primary	Not at all	At least once a week	Not at all	Yes	Poorer	Big problem	Big problem	Not a big problem	Not a big problem	No	Yes	No	Yes	Yes	No	Yes	No	0.725847	Yes	Protestant‎/Other Christian	Respondent and husband‎/partner	Central	0.159009	1	Medium availability
0125088 02	KE6	125	88	2	725847	44	40-44	125	6	Rural	Primary	Not at all	Less than once a week	Not at all	Yes	Richer	Not a big problem	Not a big problem	Not a big problem	Not a big problem	No	Yes	No	No	Yes	Yes	No	No	0.725847	Yes	Protestant‎/Other Christian	Respondent and husband‎/partner	Central	0.159009	1	Medium availability
0125039 02	KE6	125	39	2	725847	43	40-44	125	6	Rural	No education	Less than once a week	At least once a week	Less than once a week	No	Middle	Big problem	Big problem	Not a big problem	Not a big problem	No	Yes	No	Yes	Yes	No	No	No	0.725847	No	Protestant‎/Other Christian	Respondent alone	Central	0.159009	1	Medium availability
0125073 02	KE6	125	73	2	725847	27	25-29	125	6	Rural	Primary	Not at all	At least once a week	Less than once a week	Yes	Poorer	Not a big problem	Big problem	Not a big problem	Not a big problem	No	Yes	No	Yes	Yes	No	No	No	0.725847	No	Protestant‎/Other Christian	Respondent alone	Central	0.159009	1	Medium availability
0126010 02	KE6	126	10	2	1110992	38	35-39	126	6	Rural	Secondary	Less than once a week	At least once a week	At least once a week	Yes	Middle	Not a big problem	Not a big problem	Not a big problem	Not a big problem	Yes	Yes	No	Yes	Yes	Yes	No	No	1.11099	Yes	Protestant‎/Other Christian	Respondent alone	Central	0.318018	2	Medium availability
0126021 02	KE6	126	21	2	1110992	28	25-29	126	6	Rural	Primary	Not at all	At least once a week	Not at all	No	Richer	Big problem	Not a big problem	Not a big problem	Not a big problem	Yes	Yes	No	No	Yes	No	Yes	No	1.11099	Yes	Protestant‎/Other Christian	Respondent alone	Central	0.318018	2	Medium availability
0126063 02	KE6	126	63	2	1110992	26	25-29	126	6	Rural	Primary	At least once a week	At least once a week	At least once a week	Yes	Middle	Not a big problem	Not a big problem	Not a big problem	Not a big problem	Yes	Yes	No	Yes	Yes	No	Yes	No	1.11099	Yes	Protestant‎/Other Christian	Respondent alone	Central	0.318018	2	Medium availability
0126084 01	KE6	126	84	1	1110992	29	25-29	126	6	Rural	Primary	Not at all	At least once a week	Not at all	No	Poorer	Not a big problem	Not a big problem	Not a big problem	Not a big problem	Yes	Yes	No	No	Yes	Yes	No	No	1.11099	Yes	Protestant‎/Other Christian	Husband‎/partner or someone else	Central	0.318018	2	Medium availability
0126029 01	KE6	126	29	1	1110992	45	45-49	126	6	Rural	Primary	Not at all	Not at all	Not at all	No	Middle	Big problem	Not a big problem	Not a big problem	Not a big problem	No	No	No	Yes	Yes	No	No	No	1.11099	No	Protestant‎/Other Christian	Husband‎/partner or someone else	Central	0.318018	2	Medium availability
0127012 01	KE6	127	12	1	1016265	33	30-34	127	6	Rural	Primary	At least once a week	Less than once a week	At least once a week	Yes	Richer	Not a big problem	Not a big problem	Not a big problem	Not a big problem	No	Yes	Yes	Yes	Yes	No	No	No	1.01626	No	Protestant‎/Other Christian	Respondent alone	Central	0.159009	1	Medium availability
0127020 02	KE6	127	20	2	1016265	27	25-29	127	6	Rural	Secondary	At least once a week	At least once a week	At least once a week	No	Richest	Not a big problem	Not a big problem	Not a big problem	Not a big problem	No	Yes	No	Yes	Yes	No	No	No	1.01626	No	Protestant‎/Other Christian	Respondent alone	Central	0.159009	1	Medium availability
0127031 02	KE6	127	31	2	1016265	43	40-44	127	6	Rural	Primary	Not at all	Less than once a week	Not at all	Yes	Middle	Not a big problem	Not a big problem	Not a big problem	Not a big problem	No	No	No	Yes	Yes	No	No	No	1.01626	No	Protestant‎/Other Christian	Respondent and husband‎/partner	Central	0.159009	1	Medium availability
0127071 02	KE6	127	71	2	1016265	34	30-34	127	6	Rural	Primary	Not at all	Less than once a week	Not at all	No	Poorest	Big problem	Not a big problem	Not a big problem	Not a big problem	No	Yes	Yes	No	Yes	No	No	No	1.01626	No	Roman Catholic	Respondent alone	Central	0.159009	1	Medium availability
0128053 02	KE6	128	53	2	1050571	44	40-44	128	6	Rural	Primary	At least once a week	At least once a week	Less than once a week	No	Middle	Not a big problem	Not a big problem	Not a big problem	Not a big problem	No	No	No	Yes	Yes	No	Yes	No	1.05057	Yes	Protestant‎/Other Christian	Respondent alone	Central	0.477027	3	Medium availability
0128030 02	KE6	128	30	2	1050571	25	25-29	128	6	Rural	Secondary	Not at all	Less than once a week	Not at all	Yes	Middle	Not a big problem	Not a big problem	Not a big problem	Not a big problem	No	Yes	No	No	Yes	No	No	No	1.05057	No	Protestant‎/Other Christian	Respondent and husband‎/partner	Central	0.477027	3	Medium availability
0128069 02	KE6	128	69	2	1050571	35	35-39	128	6	Rural	Primary	Not at all	Less than once a week	Not at all	Yes	Middle	Big problem	Not a big problem	Not a big problem	Not a big problem	Yes	Yes	No	No	Yes	No	No	No	1.05057	No	Protestant‎/Other Christian	Respondent and husband‎/partner	Central	0.477027	3	Medium availability
0129006 02	KE6	129	6	2	172402	40	40-44	129	7	Urban	Primary	Less than once a week	At least once a week	At least once a week	Yes	Richer	Not a big problem	Not a big problem	Not a big problem	Not a big problem	Yes	Yes	No	No	Yes	Yes	No	No	0.172402	Yes	Roman Catholic	Respondent alone	Central	0.159009	1	Medium availability
0129026 02	KE6	129	26	2	172402	31	30-34	129	7	Urban	Primary	Not at all	At least once a week	Not at all	Yes	Middle	Big problem	Big problem	Not a big problem	Not a big problem	No	Yes	No	No	Yes	No	Yes	No	0.172402	Yes	Protestant‎/Other Christian	Respondent alone	Central	0.159009	1	Medium availability
0129037 01	KE6	129	37	1	172402	34	30-34	129	7	Urban	Secondary	Not at all	Less than once a week	Not at all	No	Richer	Not a big problem	Not a big problem	Not a big problem	Not a big problem	No	Yes	No	No	Yes	Yes	No	No	0.172402	Yes	Protestant‎/Other Christian	Respondent alone	Central	0.159009	1	Medium availability
0129043 02	KE6	129	43	2	172402	41	40-44	129	7	Urban	Primary	Not at all	Less than once a week	Less than once a week	No	Richer	Big problem	Not a big problem	Not a big problem	Not a big problem	Yes	Yes	No	No	Yes	Yes	No	No	0.172402	Yes	Roman Catholic	Respondent alone	Central	0.159009	1	Medium availability
0129012 02	KE6	129	12	2	172402	32	30-34	129	7	Urban	Primary	Not at all	Less than once a week	Less than once a week	Yes	Middle	Not a big problem	Not a big problem	Not a big problem	Not a big problem	No	Yes	No	No	Yes	No	No	No	0.172402	No	Roman Catholic	Respondent and husband‎/partner	Central	0.159009	1	Medium availability
0129018 02	KE6	129	18	2	172402	46	45-49	129	7	Urban	Primary	Not at all	At least once a week	Not at all	No	Poorer	Big problem	Not a big problem	Not a big problem	Not a big problem	No	Yes	No	Yes	Yes	No	No	No	0.172402	No	Roman Catholic	Respondent and husband‎/partner	Central	0.159009	1	Medium availability
0129055 02	KE6	129	55	2	172402	31	30-34	129	7	Urban	Primary	Not at all	At least once a week	At least once a week	Yes	Richer	Not a big problem	Not a big problem	Not a big problem	Not a big problem	Yes	Yes	No	Yes	Yes	No	No	No	0.172402	No	Roman Catholic	Respondent alone	Central	0.159009	1	Medium availability
0129066 02	KE6	129	66	2	172402	28	25-29	129	7	Urban	Primary	Less than once a week	Less than once a week	Not at all	Yes	Poorest	Big problem	Big problem	Not a big problem	Not a big problem	No	Yes	No	Yes	Yes	No	No	No	0.172402	No	Roman Catholic	Respondent alone	Central	0.159009	1	Medium availability
0130043 02	KE6	130	43	2	380282	27	25-29	130	7	Urban	Secondary	At least once a week	Less than once a week	Less than once a week	Yes	Richest	Not a big problem	Not a big problem	Not a big problem	Not a big problem	No	Yes	No	Yes	Yes	No	No	No	0.380282	No	Protestant‎/Other Christian	Respondent and husband‎/partner	Central	0.159009	1	Medium availability
0131023 02	KE6	131	23	2	398390	26	25-29	131	7	Urban	Secondary	Not at all	Less than once a week	Less than once a week	Yes	Richest	Not a big problem	Not a big problem	Not a big problem	Not a big problem	Yes	Yes	No	No	Yes	No	No	No	0.39839	No	Protestant‎/Other Christian	Respondent alone	Central	0.159009	1	Medium availability
0131034 02	KE6	131	34	2	398390	35	35-39	131	7	Urban	Primary	Not at all	At least once a week	At least once a week	Yes	Richest	Not a big problem	Not a big problem	Not a big problem	Not a big problem	No	Yes	No	No	Yes	No	No	No	0.39839	No	Protestant‎/Other Christian	Respondent alone	Central	0.159009	1	Medium availability
0131038 02	KE6	131	38	2	398390	29	25-29	131	7	Urban	Secondary	Not at all	Not at all	Not at all	Yes	Richer	Not a big problem	Not a big problem	Not a big problem	Not a big problem	No	Yes	No	Yes	Yes	No	No	No	0.39839	No	Protestant‎/Other Christian	Respondent alone	Central	0.159009	1	Medium availability
0132034 01	KE6	132	34	1	339536	37	35-39	132	7	Urban	Primary	Not at all	Less than once a week	Less than once a week	Yes	Richer	Not a big problem	Not a big problem	Not a big problem	Not a big problem	No	Yes	No	No	Yes	No	No	Yes	0.339536	Yes	Protestant‎/Other Christian	Respondent alone	Central	0.159009	1	Medium availability
0132022 02	KE6	132	22	2	339536	30	30-34	132	7	Urban	Primary	Not at all	At least once a week	At least once a week	Yes	Middle	Big problem	Not a big problem	Not a big problem	Not a big problem	No	Yes	No	Yes	Yes	No	No	No	0.339536	No	Protestant‎/Other Christian	Respondent alone	Central	0.159009	1	Medium availability
0132041 01	KE6	132	41	1	339536	48	45-49	132	7	Urban	Higher	At least once a week	At least once a week	At least once a week	No	Richest	Not a big problem	Not a big problem	Not a big problem	Not a big problem	Yes	Yes	No	No	Yes	No	No	No	0.339536	No	Protestant‎/Other Christian	Respondent alone	Central	0.159009	1	Medium availability
0132080 01	KE6	132	80	1	339536	33	30-34	132	7	Urban	Primary	Not at all	Less than once a week	Less than once a week	No	Richest	Not a big problem	Not a big problem	Not a big problem	Not a big problem	Yes	Yes	No	No	Yes	No	No	No	0.339536	No	Protestant‎/Other Christian	Respondent and husband‎/partner	Central	0.159009	1	Medium availability
0133022 02	KE6	133	22	2	1344301	26	25-29	133	6	Rural	Primary	Less than once a week	At least once a week	At least once a week	No	Middle	Not a big problem	Not a big problem	Not a big problem	Not a big problem	Yes	Yes	No	Yes	Yes	Yes	No	No	1.3443	Yes	Roman Catholic	Respondent alone	Central	0.318018	2	Medium availability
0133074 02	KE6	133	74	2	1344301	36	35-39	133	6	Rural	Primary	Not at all	At least once a week	Not at all	Yes	Richer	Not a big problem	Not a big problem	Not a big problem	Not a big problem	No	Yes	No	Yes	Yes	No	No	No	1.3443	No	Protestant‎/Other Christian	Respondent and husband‎/partner	Central	0.318018	2	Medium availability
0134024 02	KE6	134	24	2	727479	40	40-44	134	6	Rural	Primary	Not at all	At least once a week	At least once a week	Yes	Richer	Big problem	Not a big problem	Not a big problem	Not a big problem	No	Yes	No	Yes	Yes	No	Yes	No	0.727479	Yes	Protestant‎/Other Christian	Respondent and husband‎/partner	Central	0.318018	2	Medium availability
0134057 02	KE6	134	57	2	727479	31	30-34	134	6	Rural	Primary	Not at all	At least once a week	Not at all	Yes	Middle	Not a big problem	Not a big problem	Not a big problem	Not a big problem	No	Yes	No	No	Yes	Yes	No	No	0.727479	Yes	Roman Catholic	Husband‎/partner or someone else	Central	0.318018	2	Medium availability
0134065 02	KE6	134	65	2	727479	33	30-34	134	6	Rural	Primary	Not at all	Less than once a week	Not at all	Yes	Middle	Big problem	Big problem	Not a big problem	Not a big problem	No	Yes	No	No	Yes	Yes	No	No	0.727479	Yes	Roman Catholic	Respondent and husband‎/partner	Central	0.318018	2	Medium availability
0135021 02	KE6	135	21	2	1536344	38	35-39	135	6	Rural	Primary	Not at all	At least once a week	Less than once a week	Yes	Poorer	Not a big problem	Big problem	Not a big problem	Not a big problem	No	Yes	No	Yes	Yes	No	Yes	No	1.53634	Yes	Protestant‎/Other Christian	Respondent alone	Central	0.318018	2	Medium availability
0135123 02	KE6	135	123	2	1536344	26	25-29	135	6	Rural	Secondary	Not at all	At least once a week	Not at all	Yes	Richer	Not a big problem	Not a big problem	Not a big problem	Not a big problem	Yes	Yes	No	Yes	Yes	Yes	No	No	1.53634	Yes	Protestant‎/Other Christian	Respondent alone	Central	0.318018	2	Medium availability
0135078 02	KE6	135	78	2	1536344	29	25-29	135	6	Rural	Primary	Not at all	At least once a week	Less than once a week	Yes	Middle	Not a big problem	Not a big problem	Not a big problem	Not a big problem	No	Yes	Yes	Yes	Yes	No	No	No	1.53634	No	Protestant‎/Other Christian	Respondent alone	Central	0.318018	2	Medium availability
0135100 02	KE6	135	100	2	1536344	39	35-39	135	6	Rural	Primary	Not at all	At least once a week	Not at all	No	Poorer	Not a big problem	Not a big problem	Not a big problem	Not a big problem	No	No	No	Yes	Yes	No	No	No	1.53634	No	Protestant‎/Other Christian	Respondent alone	Central	0.318018	2	Medium availability
0136005 02	KE6	136	5	2	379420	27	25-29	136	7	Urban	Higher	At least once a week	At least once a week	At least once a week	Yes	Richest	Not a big problem	Not a big problem	Not a big problem	Not a big problem	Yes	Yes	Yes	No	Yes	No	Yes	No	0.37942	Yes	Protestant‎/Other Christian	Respondent alone	Central	0	0	Low availability
0136013 02	KE6	136	13	2	379420	33	30-34	136	7	Urban	Primary	Not at all	At least once a week	At least once a week	No	Richest	Not a big problem	Not a big problem	Not a big problem	Not a big problem	No	Yes	No	No	Yes	No	Yes	No	0.37942	Yes	Protestant‎/Other Christian	Respondent alone	Central	0	0	Low availability
0136030 02	KE6	136	30	2	379420	46	45-49	136	7	Urban	Secondary	At least once a week	Less than once a week	Less than once a week	Yes	Richest	Big problem	Not a big problem	Not a big problem	Not a big problem	Yes	No	No	Yes	Yes	Yes	Yes	No	0.37942	Yes	Protestant‎/Other Christian	Respondent alone	Central	0	0	Low availability
0136009 02	KE6	136	9	2	379420	39	35-39	136	7	Urban	Secondary	At least once a week	At least once a week	At least once a week	No	Richest	Not a big problem	Not a big problem	Not a big problem	Not a big problem	Yes	Yes	No	Yes	Yes	No	No	No	0.37942	No	Protestant‎/Other Christian	Respondent alone	Central	0	0	Low availability
0136017 01	KE6	136	17	1	379420	26	25-29	136	7	Urban	Higher	At least once a week	At least once a week	At least once a week	Yes	Richest	Not a big problem	Not a big problem	Not a big problem	Not a big problem	No	Yes	No	No	Yes	No	No	No	0.37942	No	Protestant‎/Other Christian	Respondent alone	Central	0	0	Low availability
0136022 01	KE6	136	22	1	379420	44	40-44	136	7	Urban	Higher	At least once a week	Not at all	At least once a week	Yes	Richest	Big problem	Not a big problem	Not a big problem	Not a big problem	Yes	Yes	Yes	Yes	Yes	No	No	No	0.37942	No	Protestant‎/Other Christian	Respondent alone	Central	0	0	Low availability
0137041 02	KE6	137	41	2	1211646	35	35-39	137	6	Rural	Primary	Not at all	Less than once a week	At least once a week	Yes	Richer	Not a big problem	Not a big problem	Not a big problem	Not a big problem	No	Yes	No	No	Yes	Yes	No	No	1.21165	Yes	Protestant‎/Other Christian	Respondent and husband‎/partner	Central	0	0	Low availability
0137062 02	KE6	137	62	2	1211646	31	30-34	137	6	Rural	Primary	Not at all	Less than once a week	Less than once a week	Yes	Richer	Not a big problem	Not a big problem	Not a big problem	Not a big problem	Yes	Yes	No	No	Yes	No	No	Yes	1.21165	Yes	Protestant‎/Other Christian	Respondent alone	Central	0	0	Low availability
0137076 02	KE6	137	76	2	1211646	34	30-34	137	6	Rural	Primary	Not at all	Not at all	Not at all	Yes	Poorer	Not a big problem	Not a big problem	Not a big problem	Not a big problem	No	Yes	No	Yes	Yes	No	Yes	No	1.21165	Yes	Protestant‎/Other Christian	Respondent alone	Central	0	0	Low availability
0137006 03	KE6	137	6	3	1211646	25	25-29	137	6	Rural	Secondary	Not at all	Less than once a week	Not at all	Yes	Poorer	Not a big problem	Not a big problem	Not a big problem	Not a big problem	No	Yes	No	No	Yes	No	No	No	1.21165	No	Protestant‎/Other Christian	Respondent alone	Central	0	0	Low availability
0137055 02	KE6	137	55	2	1211646	28	25-29	137	6	Rural	Primary	Not at all	At least once a week	At least once a week	Yes	Richest	Big problem	Big problem	Not a big problem	Not a big problem	No	Yes	No	No	Yes	No	No	No	1.21165	No	Roman Catholic	Respondent alone	Central	0	0	Low availability
0137069 02	KE6	137	69	2	1211646	26	25-29	137	6	Rural	Primary	Not at all	At least once a week	Not at all	Yes	Richer	Not a big problem	Not a big problem	Not a big problem	Not a big problem	No	Yes	No	No	Yes	No	No	No	1.21165	No	Roman Catholic	Respondent alone	Central	0	0	Low availability
0138007 03	KE6	138	7	3	1901031	30	30-34	138	6	Rural	Primary	Not at all	At least once a week	Not at all	Yes	Middle	Not a big problem	Big problem	Not a big problem	Not a big problem	No	No	No	Yes	Yes	No	No	No	1.90103	No	Roman Catholic	Respondent alone	Central	0.7122	2	Medium availability
0138018 02	KE6	138	18	2	1901031	41	40-44	138	6	Rural	Primary	Not at all	At least once a week	Less than once a week	Yes	Middle	Big problem	Not a big problem	Not a big problem	Not a big problem	No	No	No	No	Yes	No	No	No	1.90103	No	Protestant‎/Other Christian	Respondent and husband‎/partner	Central	0.7122	2	Medium availability
0138041 01	KE6	138	41	1	1901031	29	25-29	138	6	Rural	Secondary	Not at all	At least once a week	At least once a week	Yes	Richer	Not a big problem	Big problem	Not a big problem	Not a big problem	Yes	Yes	No	No	Yes	No	No	No	1.90103	No	Protestant‎/Other Christian	Respondent and husband‎/partner	Central	0.7122	2	Medium availability
0138052 02	KE6	138	52	2	1901031	32	30-34	138	6	Rural	Secondary	At least once a week	At least once a week	Not at all	Yes	Middle	Not a big problem	Not a big problem	Not a big problem	Not a big problem	No	Yes	No	No	Yes	No	No	No	1.90103	No	Protestant‎/Other Christian	Respondent alone	Central	0.7122	2	Medium availability
0138109 01	KE6	138	109	1	1901031	45	45-49	138	6	Rural	Primary	Not at all	At least once a week	At least once a week	Yes	Poorer	Big problem	Not a big problem	Not a big problem	Not a big problem	No	No	No	No	Yes	No	No	No	1.90103	No	Protestant‎/Other Christian	Respondent alone	Central	0.7122	2	Medium availability
0138134 02	KE6	138	134	2	1901031	25	25-29	138	6	Rural	Primary	Not at all	At least once a week	At least once a week	Yes	Richer	Not a big problem	Not a big problem	Not a big problem	Not a big problem	Yes	Yes	No	Yes	Yes	No	No	No	1.90103	No	Protestant‎/Other Christian	Husband‎/partner or someone else	Central	0.7122	2	Medium availability
0139025 02	KE6	139	25	2	374247	39	35-39	139	7	Urban	Primary	Not at all	At least once a week	Not at all	No	Middle	Not a big problem	Not a big problem	Not a big problem	Not a big problem	No	No	No	No	Yes	Yes	No	No	0.374247	Yes	Roman Catholic	Respondent alone	Central	0	0	Low availability
0139030 02	KE6	139	30	2	374247	37	35-39	139	7	Urban	Primary	Less than once a week	At least once a week	Less than once a week	Yes	Richer	Not a big problem	Not a big problem	Not a big problem	Big problem	Yes	Yes	No	Yes	Yes	No	Yes	No	0.374247	Yes	Roman Catholic	Respondent alone	Central	0	0	Low availability
0139014 01	KE6	139	14	1	374247	40	40-44	139	7	Urban	Primary	Not at all	At least once a week	At least once a week	No	Richer	Not a big problem	Big problem	Not a big problem	Not a big problem	No	Yes	No	Yes	Yes	No	No	No	0.374247	No	Roman Catholic	Respondent alone	Central	0	0	Low availability
0139049 02	KE6	139	49	2	374247	34	30-34	139	7	Urban	Primary	Not at all	Less than once a week	Not at all	Yes	Poorer	Big problem	Not a big problem	Not a big problem	Not a big problem	No	Yes	No	No	Yes	No	No	No	0.374247	No	Roman Catholic	Respondent alone	Central	0	0	Low availability
0139054 02	KE6	139	54	2	374247	27	25-29	139	7	Urban	Primary	Less than once a week	At least once a week	At least once a week	Yes	Middle	Not a big problem	Not a big problem	Not a big problem	Not a big problem	No	Yes	No	Yes	Yes	No	No	No	0.374247	No	Roman Catholic	Respondent alone	Central	0	0	Low availability
0139059 02	KE6	139	59	2	374247	41	40-44	139	7	Urban	Secondary	Not at all	Not at all	At least once a week	No	Richer	Not a big problem	Not a big problem	Not a big problem	Not a big problem	No	Yes	No	No	Yes	No	No	No	0.374247	No	Protestant‎/Other Christian	Respondent alone	Central	0	0	Low availability
0140034 02	KE6	140	34	2	285268	28	25-29	140	7	Urban	Secondary	Less than once a week	At least once a week	At least once a week	Yes	Richest	Not a big problem	Not a big problem	Not a big problem	Not a big problem	Yes	Yes	No	Yes	Yes	No	Yes	No	0.285268	Yes	Roman Catholic	Respondent alone	Central	0	0	Low availability
0140038 01	KE6	140	38	1	285268	29	25-29	140	7	Urban	Higher	At least once a week	At least once a week	At least once a week	Yes	Richest	Not a big problem	Not a big problem	Not a big problem	Not a big problem	Yes	Yes	Yes	Yes	Yes	Yes	No	No	0.285268	Yes	Protestant‎/Other Christian	Respondent and husband‎/partner	Central	0	0	Low availability
0140054 02	KE6	140	54	2	285268	27	25-29	140	7	Urban	Higher	Less than once a week	Less than once a week	At least once a week	Yes	Richest	Not a big problem	Not a big problem	Not a big problem	Not a big problem	Yes	Yes	No	Yes	Yes	No	No	No	0.285268	No	Protestant‎/Other Christian	Respondent and husband‎/partner	Central	0	0	Low availability
0141055 02	KE6	141	55	2	756272	39	35-39	141	6	Rural	Primary	Not at all	Less than once a week	Less than once a week	Yes	Richest	Big problem	Not a big problem	Not a big problem	Not a big problem	No	Yes	No	No	Yes	Yes	No	No	0.756272	Yes	Protestant‎/Other Christian	Respondent alone	Central	0.7122	2	Medium availability
0141011 02	KE6	141	11	2	756272	43	40-44	141	6	Rural	Primary	Not at all	At least once a week	At least once a week	Yes	Richer	Big problem	Not a big problem	Not a big problem	Not a big problem	No	Yes	No	Yes	Yes	No	No	No	0.756272	No	Roman Catholic	Respondent alone	Central	0.7122	2	Medium availability
0142042 02	KE6	142	42	2	557744	28	25-29	142	7	Urban	Primary	Not at all	At least once a week	At least once a week	Yes	Richest	Not a big problem	Not a big problem	Not a big problem	Not a big problem	Yes	Yes	No	No	Yes	Yes	No	No	0.557744	Yes	Roman Catholic	Respondent alone	Central	0	0	Low availability
0142105 02	KE6	142	105	2	557744	48	45-49	142	7	Urban	Primary	Not at all	At least once a week	At least once a week	No	Richest	Not a big problem	Not a big problem	Not a big problem	Not a big problem	No	Yes	No	Yes	Yes	Yes	No	No	0.557744	Yes	Roman Catholic	Respondent alone	Central	0	0	Low availability
0142017 02	KE6	142	17	2	557744	25	25-29	142	7	Urban	Secondary	At least once a week	At least once a week	Less than once a week	Yes	Middle	Not a big problem	Not a big problem	Not a big problem	Not a big problem	Yes	Yes	No	Yes	Yes	No	No	No	0.557744	No	Roman Catholic	Respondent alone	Central	0	0	Low availability
0142101 02	KE6	142	101	2	557744	30	30-34	142	7	Urban	Secondary	Not at all	At least once a week	Less than once a week	Yes	Richest	Not a big problem	Not a big problem	Not a big problem	Not a big problem	No	Yes	No	No	Yes	No	No	No	0.557744	No	Protestant‎/Other Christian	Husband‎/partner or someone else	Central	0	0	Low availability
0143013 01	KE6	143	13	1	539360	34	30-34	143	7	Urban	Higher	At least once a week	At least once a week	At least once a week	Yes	Richest	Not a big problem	Not a big problem	Not a big problem	Not a big problem	Yes	Yes	No	No	Yes	No	No	No	0.53936	No	Protestant‎/Other Christian	Respondent alone	Central	0.553191	1	Medium availability
0143035 02	KE6	143	35	2	539360	25	25-29	143	7	Urban	Primary	Not at all	At least once a week	Not at all	Yes	Middle	Not a big problem	Not a big problem	Not a big problem	Not a big problem	No	Yes	No	No	Yes	No	No	No	0.53936	No	Protestant‎/Other Christian	Respondent and husband‎/partner	Central	0.553191	1	Medium availability
0143049 02	KE6	143	49	2	539360	25	25-29	143	7	Urban	Primary	Not at all	At least once a week	Not at all	Yes	Middle	Big problem	Not a big problem	Not a big problem	Not a big problem	No	Yes	No	No	Yes	No	No	No	0.53936	No	Protestant‎/Other Christian	Respondent alone	Central	0.553191	1	Medium availability
0143069 02	KE6	143	69	2	539360	40	40-44	143	7	Urban	Primary	Less than once a week	Less than once a week	Not at all	Yes	Poorer	Not a big problem	Not a big problem	Not a big problem	Not a big problem	No	Yes	No	Yes	Yes	No	No	No	0.53936	No	Roman Catholic	Respondent alone	Central	0.553191	1	Medium availability
0144043 02	KE6	144	43	2	719677	36	35-39	144	6	Rural	Secondary	Not at all	At least once a week	At least once a week	No	Richer	Not a big problem	Not a big problem	Not a big problem	Not a big problem	Yes	Yes	No	Yes	Yes	Yes	No	No	0.719677	Yes	Roman Catholic	Respondent and husband‎/partner	Central	0.159009	1	Medium availability
0144053 02	KE6	144	53	2	719677	48	45-49	144	6	Rural	Primary	Not at all	At least once a week	At least once a week	Yes	Richer	Not a big problem	Not a big problem	Not a big problem	Not a big problem	Yes	No	No	Yes	Yes	Yes	No	No	0.719677	Yes	Roman Catholic	Respondent and husband‎/partner	Central	0.159009	1	Medium availability
0144010 02	KE6	144	10	2	719677	30	30-34	144	6	Rural	Primary	Not at all	Less than once a week	Less than once a week	Yes	Richer	Not a big problem	Not a big problem	Not a big problem	Not a big problem	Yes	Yes	No	No	Yes	No	No	No	0.719677	No	Protestant‎/Other Christian	Respondent and husband‎/partner	Central	0.159009	1	Medium availability
0144019 02	KE6	144	19	2	719677	46	45-49	144	6	Rural	Secondary	Not at all	Less than once a week	Less than once a week	Yes	Middle	Big problem	Not a big problem	Not a big problem	Not a big problem	No	No	No	No	Yes	No	No	No	0.719677	No	Protestant‎/Other Christian	Respondent and husband‎/partner	Central	0.159009	1	Medium availability
0144039 01	KE6	144	39	1	719677	36	35-39	144	6	Rural	Primary	Less than once a week	At least once a week	At least once a week	No	Richer	Not a big problem	Not a big problem	Not a big problem	Not a big problem	No	Yes	No	Yes	Yes	No	No	No	0.719677	No	Roman Catholic	Respondent alone	Central	0.159009	1	Medium availability
0144057 02	KE6	144	57	2	719677	41	40-44	144	6	Rural	Primary	Not at all	At least once a week	Not at all	No	Richer	Not a big problem	Not a big problem	Not a big problem	Not a big problem	Yes	Yes	No	Yes	Yes	No	No	No	0.719677	No	Roman Catholic	Respondent alone	Central	0.159009	1	Medium availability
0145028 02	KE6	145	28	2	903839	36	35-39	145	6	Rural	Primary	Not at all	At least once a week	At least once a week	Yes	Middle	Not a big problem	Not a big problem	Not a big problem	Not a big problem	Yes	Yes	No	Yes	Yes	No	Yes	No	0.903839	Yes	Protestant‎/Other Christian	Respondent alone	Central	0.553191	1	Medium availability
0145033 02	KE6	145	33	2	903839	35	35-39	145	6	Rural	Primary	Less than once a week	At least once a week	Not at all	Yes	Richer	Not a big problem	Not a big problem	Not a big problem	Not a big problem	Yes	Yes	Yes	Yes	Yes	Yes	No	No	0.903839	Yes	Protestant‎/Other Christian	Respondent alone	Central	0.553191	1	Medium availability
0145039 02	KE6	145	39	2	903839	25	25-29	145	6	Rural	Primary	Less than once a week	At least once a week	Not at all	Yes	Middle	Not a big problem	Not a big problem	Not a big problem	Not a big problem	No	Yes	No	Yes	Yes	No	Yes	No	0.903839	Yes	Protestant‎/Other Christian	Respondent alone	Central	0.553191	1	Medium availability
0145010 02	KE6	145	10	2	903839	32	30-34	145	6	Rural	Primary	Not at all	Less than once a week	At least once a week	No	Richer	Not a big problem	Not a big problem	Not a big problem	Not a big problem	No	Yes	No	No	Yes	No	No	No	0.903839	No	Protestant‎/Other Christian	Respondent and husband‎/partner	Central	0.553191	1	Medium availability
0146013 02	KE6	146	13	2	876449	44	40-44	146	6	Rural	Primary	Not at all	At least once a week	At least once a week	Yes	Richer	Not a big problem	Not a big problem	Not a big problem	Not a big problem	No	Yes	No	No	Yes	No	No	No	0.876449	No	Protestant‎/Other Christian	Respondent and husband‎/partner	Central	0.318018	2	Medium availability
0146044 02	KE6	146	44	2	876449	37	35-39	146	6	Rural	Secondary	Not at all	Less than once a week	Less than once a week	Yes	Richer	Not a big problem	Not a big problem	Not a big problem	Not a big problem	No	Yes	No	No	Yes	No	No	No	0.876449	No	Protestant‎/Other Christian	Respondent and husband‎/partner	Central	0.318018	2	Medium availability
0147088 02	KE6	147	88	2	945083	41	40-44	147	6	Rural	Primary	Not at all	At least once a week	Not at all	Yes	Middle	Big problem	Big problem	Not a big problem	Not a big problem	No	Yes	No	Yes	Yes	No	Yes	No	0.945083	Yes	Roman Catholic	Husband‎/partner or someone else	Central	0.553191	1	Medium availability
0147059 02	KE6	147	59	2	945083	35	35-39	147	6	Rural	Primary	Not at all	Not at all	Not at all	No	Poorer	Big problem	Not a big problem	Not a big problem	Not a big problem	No	Yes	No	No	Yes	No	No	No	0.945083	No	Roman Catholic	Respondent alone	Central	0.553191	1	Medium availability
0147067 01	KE6	147	67	1	945083	38	35-39	147	6	Rural	Primary	Less than once a week	At least once a week	At least once a week	Yes	Richest	Not a big problem	Not a big problem	Not a big problem	Not a big problem	No	Yes	No	No	Yes	No	No	No	0.945083	No	Protestant‎/Other Christian	Respondent alone	Central	0.553191	1	Medium availability
0148053 02	KE6	148	53	2	658761	39	35-39	148	6	Rural	Primary	Less than once a week	At least once a week	At least once a week	Yes	Richest	Not a big problem	Not a big problem	Not a big problem	Not a big problem	No	Yes	No	Yes	Yes	No	Yes	No	0.658761	Yes	Protestant‎/Other Christian	Respondent alone	Central	0.553191	1	Medium availability
0148061 02	KE6	148	61	2	658761	42	40-44	148	6	Rural	Higher	At least once a week	Not at all	Less than once a week	Yes	Richest	Not a big problem	Not a big problem	Not a big problem	Not a big problem	Yes	Yes	No	Yes	Yes	No	No	No	0.658761	No	Protestant‎/Other Christian	Respondent and husband‎/partner	Central	0.553191	1	Medium availability
0148113 02	KE6	148	113	2	658761	30	30-34	148	6	Rural	Secondary	Not at all	At least once a week	At least once a week	Yes	Richest	Not a big problem	Not a big problem	Not a big problem	Not a big problem	Yes	Yes	No	No	Yes	No	No	No	0.658761	No	Protestant‎/Other Christian	Respondent and husband‎/partner	Central	0.553191	1	Medium availability
0149035 02	KE6	149	35	2	990707	46	45-49	149	6	Rural	Secondary	At least once a week	At least once a week	At least once a week	No	Richest	Not a big problem	Not a big problem	Not a big problem	Not a big problem	Yes	Yes	No	Yes	Yes	Yes	No	No	0.990707	Yes	Protestant‎/Other Christian	Respondent and husband‎/partner	Central	0	0	Low availability
0149053 02	KE6	149	53	2	990707	32	30-34	149	6	Rural	Primary	Not at all	At least once a week	Less than once a week	Yes	Middle	Not a big problem	Not a big problem	Not a big problem	Not a big problem	No	Yes	No	Yes	Yes	No	Yes	No	0.990707	Yes	Protestant‎/Other Christian	Respondent alone	Central	0	0	Low availability
0149059 02	KE6	149	59	2	990707	38	35-39	149	6	Rural	Primary	Not at all	Less than once a week	Not at all	Yes	Middle	Not a big problem	Not a big problem	Not a big problem	Not a big problem	No	Yes	No	No	Yes	No	No	No	0.990707	No	Protestant‎/Other Christian	Respondent alone	Central	0	0	Low availability
0150026 01	KE6	150	26	1	545414	38	35-39	150	7	Urban	Primary	Not at all	Less than once a week	At least once a week	Yes	Richest	Not a big problem	Not a big problem	Not a big problem	Not a big problem	Yes	Yes	No	No	Yes	Yes	No	No	0.545414	Yes	Roman Catholic	Respondent alone	Central	0	0	Low availability
0150112 02	KE6	150	112	2	545414	33	30-34	150	7	Urban	Primary	Not at all	Less than once a week	Less than once a week	Yes	Richest	Not a big problem	Not a big problem	Not a big problem	Not a big problem	Yes	Yes	No	No	Yes	Yes	No	No	0.545414	Yes	Protestant‎/Other Christian	Respondent alone	Central	0	0	Low availability
0150016 02	KE6	150	16	2	545414	36	35-39	150	7	Urban	Secondary	Less than once a week	At least once a week	At least once a week	Yes	Richest	Not a big problem	Not a big problem	Not a big problem	Not a big problem	Yes	Yes	No	Yes	Yes	No	No	No	0.545414	No	Protestant‎/Other Christian	Respondent alone	Central	0	0	Low availability
0150100 02	KE6	150	100	2	545414	29	25-29	150	7	Urban	Primary	Not at all	At least once a week	At least once a week	Yes	Richest	Not a big problem	Not a big problem	Not a big problem	Not a big problem	Yes	Yes	No	Yes	Yes	No	No	No	0.545414	No	Protestant‎/Other Christian	Respondent alone	Central	0	0	Low availability
0151053 01	KE6	151	53	1	837358	45	45-49	151	6	Rural	Secondary	Not at all	At least once a week	At least once a week	Yes	Richer	Not a big problem	Not a big problem	Not a big problem	Not a big problem	No	Yes	No	No	Yes	No	Yes	No	0.837358	Yes	Protestant‎/Other Christian	Respondent alone	Central	2.77361	3	High availability
0151010 02	KE6	151	10	2	837358	37	35-39	151	6	Rural	Secondary	Not at all	Less than once a week	At least once a week	Yes	Richest	Big problem	Big problem	Not a big problem	Big problem	Yes	Yes	No	Yes	Yes	No	No	No	0.837358	No	Roman Catholic	Respondent alone	Central	2.77361	3	High availability
0151016 02	KE6	151	16	2	837358	33	30-34	151	6	Rural	Primary	Not at all	At least once a week	Not at all	Yes	Middle	Not a big problem	Not a big problem	Not a big problem	Not a big problem	No	Yes	No	No	Yes	No	No	No	0.837358	No	Roman Catholic	Respondent alone	Central	2.77361	3	High availability
0152025 02	KE6	152	25	2	909780	42	40-44	152	6	Rural	Secondary	At least once a week	Less than once a week	Less than once a week	Yes	Richest	Big problem	Big problem	Not a big problem	Not a big problem	No	Yes	No	Yes	Yes	Yes	No	No	0.90978	Yes	Protestant‎/Other Christian	Respondent alone	Central	2.77361	3	High availability
0152036 02	KE6	152	36	2	909780	41	40-44	152	6	Rural	Secondary	At least once a week	Less than once a week	Not at all	Yes	Richer	Big problem	Big problem	Not a big problem	Not a big problem	Yes	Yes	No	No	Yes	Yes	No	No	0.90978	Yes	Roman Catholic	Husband‎/partner or someone else	Central	2.77361	3	High availability
0152057 02	KE6	152	57	2	909780	26	25-29	152	6	Rural	Secondary	Not at all	At least once a week	Not at all	Yes	Middle	Big problem	Big problem	Not a big problem	Not a big problem	No	Yes	No	Yes	Yes	Yes	No	No	0.90978	Yes	Roman Catholic	Respondent alone	Central	2.77361	3	High availability
0152046 02	KE6	152	46	2	909780	48	45-49	152	6	Rural	Primary	Not at all	At least once a week	Not at all	Yes	Middle	Not a big problem	Not a big problem	Not a big problem	Not a big problem	No	Yes	No	Yes	Yes	No	No	No	0.90978	No	Protestant‎/Other Christian	Respondent alone	Central	2.77361	3	High availability
0152062 02	KE6	152	62	2	909780	47	45-49	152	6	Rural	Primary	Not at all	Less than once a week	Not at all	Yes	Middle	Not a big problem	Not a big problem	Not a big problem	Not a big problem	No	Yes	No	Yes	Yes	No	No	No	0.90978	No	Protestant‎/Other Christian	Respondent alone	Central	2.77361	3	High availability
0153036 02	KE6	153	36	2	703628	38	35-39	153	6	Rural	Primary	Not at all	Less than once a week	Not at all	Yes	Middle	Not a big problem	Not a big problem	Not a big problem	Not a big problem	No	Yes	No	No	Yes	Yes	No	No	0.703628	Yes	Protestant‎/Other Christian	Respondent and husband‎/partner	Central	0.159009	1	Medium availability
0153041 02	KE6	153	41	2	703628	36	35-39	153	6	Rural	Primary	Less than once a week	At least once a week	At least once a week	Yes	Richer	Not a big problem	Not a big problem	Not a big problem	Not a big problem	No	Yes	No	Yes	Yes	No	Yes	No	0.703628	Yes	Roman Catholic	Respondent alone	Central	0.159009	1	Medium availability
0153031 02	KE6	153	31	2	703628	41	40-44	153	6	Rural	Primary	Not at all	At least once a week	At least once a week	Yes	Richest	Big problem	Big problem	Not a big problem	Not a big problem	No	Yes	No	Yes	Yes	No	No	No	0.703628	No	Protestant‎/Other Christian	Respondent alone	Central	0.159009	1	Medium availability
0153050 02	KE6	153	50	2	703628	25	25-29	153	6	Rural	Secondary	Less than once a week	At least once a week	Less than once a week	Yes	Richest	Not a big problem	Not a big problem	Not a big problem	Not a big problem	Yes	Yes	No	Yes	Yes	No	No	No	0.703628	No	Protestant‎/Other Christian	Respondent alone	Central	0.159009	1	Medium availability
0154039 02	KE6	154	39	2	955737	41	40-44	154	6	Rural	Primary	Not at all	Less than once a week	Not at all	No	Richer	Big problem	Not a big problem	Not a big problem	Not a big problem	Yes	Yes	No	No	Yes	Yes	No	No	0.955737	Yes	Protestant‎/Other Christian	Respondent and husband‎/partner	Central	0	0	Low availability
0154049 02	KE6	154	49	2	955737	36	35-39	154	6	Rural	Secondary	Less than once a week	At least once a week	At least once a week	Yes	Richest	Not a big problem	Not a big problem	Not a big problem	Not a big problem	Yes	Yes	No	No	Yes	No	Yes	No	0.955737	Yes	Roman Catholic	Respondent alone	Central	0	0	Low availability
0154101 02	KE6	154	101	2	955737	34	30-34	154	6	Rural	Primary	Less than once a week	At least once a week	Less than once a week	Yes	Middle	Big problem	Not a big problem	Not a big problem	Not a big problem	No	Yes	No	No	Yes	No	Yes	No	0.955737	Yes	Roman Catholic	Respondent alone	Central	0	0	Low availability
0154029 02	KE6	154	29	2	955737	28	25-29	154	6	Rural	Primary	Not at all	At least once a week	At least once a week	Yes	Middle	Not a big problem	Not a big problem	Not a big problem	Not a big problem	No	Yes	No	Yes	Yes	No	No	No	0.955737	No	Protestant‎/Other Christian	Respondent alone	Central	0	0	Low availability
0154090 02	KE6	154	90	2	955737	25	25-29	154	6	Rural	No education	Not at all	Less than once a week	Less than once a week	Yes	Middle	Not a big problem	Not a big problem	Not a big problem	Not a big problem	No	Yes	No	No	Yes	No	No	No	0.955737	No	Protestant‎/Other Christian	Respondent and husband‎/partner	Central	0	0	Low availability
0154121 02	KE6	154	121	2	955737	30	30-34	154	6	Rural	Primary	Not at all	At least once a week	Less than once a week	Yes	Richer	Not a big problem	Not a big problem	Big problem	Not a big problem	Yes	Yes	No	No	Yes	No	No	No	0.955737	No	Protestant‎/Other Christian	Respondent and husband‎/partner	Central	0	0	Low availability
0155008 02	KE6	155	8	2	875833	30	30-34	155	6	Rural	Secondary	Less than once a week	At least once a week	At least once a week	Yes	Richer	Not a big problem	Not a big problem	Not a big problem	Not a big problem	Yes	Yes	No	Yes	Yes	No	Yes	No	0.875833	Yes	Protestant‎/Other Christian	Respondent alone	Central	0.159009	1	Medium availability
0155045 02	KE6	155	45	2	875833	35	35-39	155	6	Rural	Primary	Not at all	At least once a week	At least once a week	Yes	Richest	Big problem	Not a big problem	Not a big problem	Not a big problem	No	Yes	No	No	Yes	Yes	No	No	0.875833	Yes	Protestant‎/Other Christian	Respondent alone	Central	0.159009	1	Medium availability
0155058 02	KE6	155	58	2	875833	48	45-49	155	6	Rural	Secondary	Less than once a week	At least once a week	At least once a week	No	Richest	Not a big problem	Not a big problem	Not a big problem	Not a big problem	Yes	Yes	No	Yes	Yes	No	Yes	No	0.875833	Yes	Protestant‎/Other Christian	Respondent alone	Central	0.159009	1	Medium availability
0155079 02	KE6	155	79	2	875833	49	45-49	155	6	Rural	Primary	Not at all	At least once a week	Not at all	No	Richer	Not a big problem	Not a big problem	Not a big problem	Not a big problem	No	Yes	No	Yes	Yes	No	Yes	No	0.875833	Yes	Roman Catholic	Respondent alone	Central	0.159009	1	Medium availability
0155086 02	KE6	155	86	2	875833	41	40-44	155	6	Rural	Primary	Not at all	Less than once a week	Not at all	Yes	Middle	Not a big problem	Not a big problem	Not a big problem	Not a big problem	Yes	Yes	No	No	Yes	Yes	No	No	0.875833	Yes	Protestant‎/Other Christian	Husband‎/partner or someone else	Central	0.159009	1	Medium availability
0155052 01	KE6	155	52	1	875833	38	35-39	155	6	Rural	Secondary	Not at all	Less than once a week	Not at all	Yes	Richer	Not a big problem	Not a big problem	Not a big problem	Not a big problem	Yes	Yes	No	No	Yes	No	No	No	0.875833	No	Protestant‎/Other Christian	Respondent and husband‎/partner	Central	0.159009	1	Medium availability
0156021 02	KE6	156	21	2	935427	35	35-39	156	6	Rural	Secondary	Not at all	At least once a week	At least once a week	Yes	Richer	Big problem	Big problem	Not a big problem	Not a big problem	No	Yes	No	Yes	Yes	Yes	No	No	0.935427	Yes	Roman Catholic	Respondent alone	Central	0.159009	1	Medium availability
0156036 02	KE6	156	36	2	935427	35	35-39	156	6	Rural	Secondary	Not at all	At least once a week	Less than once a week	Yes	Richer	Big problem	Big problem	Not a big problem	Not a big problem	Yes	Yes	No	No	Yes	Yes	No	No	0.935427	Yes	Protestant‎/Other Christian	Respondent and husband‎/partner	Central	0.159009	1	Medium availability
0156043 02	KE6	156	43	2	935427	42	40-44	156	6	Rural	Primary	Not at all	Less than once a week	Not at all	Yes	Middle	Big problem	Not a big problem	Not a big problem	Not a big problem	Yes	Yes	No	No	Yes	Yes	No	No	0.935427	Yes	Protestant‎/Other Christian	Husband‎/partner or someone else	Central	0.159009	1	Medium availability
0156051 02	KE6	156	51	2	935427	32	30-34	156	6	Rural	Secondary	Not at all	At least once a week	At least once a week	Yes	Richest	Not a big problem	Not a big problem	Not a big problem	Not a big problem	No	Yes	No	No	Yes	Yes	No	No	0.935427	Yes	Protestant‎/Other Christian	Respondent alone	Central	0.159009	1	Medium availability
0156066 01	KE6	156	66	1	935427	33	30-34	156	6	Rural	Secondary	Not at all	At least once a week	Less than once a week	Yes	Richest	Not a big problem	Not a big problem	Not a big problem	Not a big problem	Yes	Yes	Yes	No	Yes	Yes	No	No	0.935427	Yes	Protestant‎/Other Christian	Respondent and husband‎/partner	Central	0.159009	1	Medium availability
0156081 02	KE6	156	81	2	935427	49	45-49	156	6	Rural	Secondary	Not at all	At least once a week	At least once a week	Yes	Richest	Big problem	Big problem	Not a big problem	Not a big problem	No	No	No	Yes	Yes	No	No	No	0.935427	No	Protestant‎/Other Christian	Respondent alone	Central	0.159009	1	Medium availability
0157035 02	KE6	157	35	2	884869	25	25-29	157	6	Rural	Secondary	Not at all	Less than once a week	Less than once a week	No	Richer	Not a big problem	Not a big problem	Not a big problem	Not a big problem	Yes	Yes	Yes	No	Yes	Yes	No	No	0.884869	Yes	Protestant‎/Other Christian	Respondent alone	Central	2.77361	3	High availability
0157042 02	KE6	157	42	2	884869	47	45-49	157	6	Rural	Higher	At least once a week	At least once a week	At least once a week	Yes	Richest	Big problem	Not a big problem	Not a big problem	Not a big problem	Yes	Yes	No	No	Yes	Yes	No	No	0.884869	Yes	Protestant‎/Other Christian	Respondent alone	Central	2.77361	3	High availability
0157007 02	KE6	157	7	2	884869	34	30-34	157	6	Rural	Secondary	At least once a week	At least once a week	Not at all	Yes	Richer	Not a big problem	Not a big problem	Not a big problem	Not a big problem	Yes	Yes	No	No	Yes	No	No	No	0.884869	No	Protestant‎/Other Christian	Respondent and husband‎/partner	Central	2.77361	3	High availability
0157015 01	KE6	157	15	1	884869	35	35-39	157	6	Rural	Primary	Not at all	Less than once a week	Less than once a week	Yes	Richer	Big problem	Not a big problem	Not a big problem	Not a big problem	No	Yes	No	No	Yes	No	No	No	0.884869	No	Protestant‎/Other Christian	Respondent alone	Central	2.77361	3	High availability
0157064 02	KE6	157	64	2	884869	34	30-34	157	6	Rural	Higher	Less than once a week	At least once a week	Less than once a week	Yes	Richer	Big problem	Not a big problem	Big problem	Not a big problem	Yes	Yes	No	No	Yes	No	No	No	0.884869	No	Protestant‎/Other Christian	Respondent alone	Central	2.77361	3	High availability
0157078 01	KE6	157	78	1	884869	29	25-29	157	6	Rural	Secondary	Not at all	At least once a week	At least once a week	Yes	Richest	Not a big problem	Not a big problem	Not a big problem	Not a big problem	Yes	Yes	No	No	Yes	No	No	No	0.884869	No	Protestant‎/Other Christian	Respondent alone	Central	2.77361	3	High availability
0157092 01	KE6	157	92	1	884869	25	25-29	157	6	Rural	Higher	Less than once a week	Not at all	Less than once a week	Yes	Richest	Not a big problem	Not a big problem	Not a big problem	Not a big problem	Yes	Yes	No	No	Yes	No	No	No	0.884869	No	Protestant‎/Other Christian	Respondent alone	Central	2.77361	3	High availability
0158116 02	KE6	158	116	2	754947	44	40-44	158	9	Urban	Higher	At least once a week	At least once a week	At least once a week	Yes	Richest	Not a big problem	Not a big problem	Not a big problem	Not a big problem	No	Yes	No	Yes	Yes	No	Yes	No	0.754947	Yes	Roman Catholic	Respondent alone	Central	0.159009	1	Medium availability
0158026 02	KE6	158	26	2	754947	29	25-29	158	9	Urban	Secondary	Not at all	At least once a week	At least once a week	Yes	Richest	Not a big problem	Not a big problem	Not a big problem	Not a big problem	Yes	Yes	No	No	Yes	No	No	No	0.754947	No	Protestant‎/Other Christian	Respondent and husband‎/partner	Central	0.159009	1	Medium availability
0158056 02	KE6	158	56	2	754947	29	25-29	158	9	Urban	Higher	Not at all	At least once a week	At least once a week	No	Richest	Not a big problem	Not a big problem	Not a big problem	Not a big problem	Yes	Yes	No	No	Yes	No	No	No	0.754947	No	Roman Catholic	Respondent alone	Central	0.159009	1	Medium availability
0158086 01	KE6	158	86	1	754947	46	45-49	158	9	Urban	Secondary	Less than once a week	Less than once a week	At least once a week	No	Richest	Not a big problem	Not a big problem	Not a big problem	Not a big problem	Yes	Yes	No	No	Yes	No	No	No	0.754947	No	Protestant‎/Other Christian	Respondent alone	Central	0.159009	1	Medium availability
0159032 02	KE6	159	32	2	670795	29	25-29	159	9	Urban	Primary	Not at all	At least once a week	At least once a week	No	Richest	Not a big problem	Not a big problem	Not a big problem	Not a big problem	No	Yes	No	No	Yes	No	No	No	0.670795	No	Protestant‎/Other Christian	Respondent and husband‎/partner	Central	0.159009	1	Medium availability
0159036 02	KE6	159	36	2	670795	27	25-29	159	9	Urban	Primary	Not at all	At least once a week	Not at all	Yes	Richest	Big problem	Not a big problem	Not a big problem	Not a big problem	No	Yes	No	No	Yes	No	No	No	0.670795	No	Protestant‎/Other Christian	Respondent alone	Central	0.159009	1	Medium availability
0160013 02	KE6	160	13	2	976080	29	25-29	160	9	Urban	Higher	Less than once a week	At least once a week	At least once a week	Yes	Richest	Not a big problem	Not a big problem	Not a big problem	Not a big problem	Yes	Yes	No	No	Yes	No	Yes	No	0.97608	Yes	Protestant‎/Other Christian	Respondent and husband‎/partner	Central	0.159009	1	Medium availability
0160066 02	KE6	160	66	2	976080	37	35-39	160	9	Urban	Secondary	At least once a week	At least once a week	At least once a week	Yes	Richest	Not a big problem	Not a big problem	Not a big problem	Not a big problem	Yes	Yes	No	No	Yes	Yes	No	No	0.97608	Yes	Protestant‎/Other Christian	Respondent alone	Central	0.159009	1	Medium availability
0160006 01	KE6	160	6	1	976080	31	30-34	160	9	Urban	Secondary	Not at all	At least once a week	At least once a week	Yes	Richest	Not a big problem	Not a big problem	Not a big problem	Big problem	Yes	Yes	No	No	Yes	No	No	No	0.97608	No	Roman Catholic	Respondent alone	Central	0.159009	1	Medium availability
0160021 02	KE6	160	21	2	976080	38	35-39	160	9	Urban	Secondary	At least once a week	At least once a week	At least once a week	Yes	Richest	Not a big problem	Not a big problem	Not a big problem	Not a big problem	No	Yes	No	No	Yes	No	No	No	0.97608	No	Roman Catholic	Respondent alone	Central	0.159009	1	Medium availability
0161027 02	KE6	161	27	2	896678	44	40-44	161	8	Rural	Primary	Not at all	At least once a week	Not at all	Yes	Poorer	Big problem	Big problem	Not a big problem	Big problem	No	Yes	No	No	Yes	No	Yes	No	0.896678	Yes	Roman Catholic	Respondent alone	Central	0	0	Low availability
0161047 01	KE6	161	47	1	896678	27	25-29	161	8	Rural	Primary	Not at all	At least once a week	Not at all	No	Middle	Big problem	Big problem	Not a big problem	Big problem	No	Yes	No	Yes	Yes	No	No	No	0.896678	No	Roman Catholic	Husband‎/partner or someone else	Central	0	0	Low availability
0161060 03	KE6	161	60	3	896678	26	25-29	161	8	Rural	Secondary	Less than once a week	At least once a week	At least once a week	No	Richer	Not a big problem	Not a big problem	Not a big problem	Not a big problem	No	Yes	No	No	Yes	No	No	No	0.896678	No	Roman Catholic	Respondent alone	Central	0	0	Low availability
0162011 02	KE6	162	11	2	1477107	30	30-34	162	8	Rural	Primary	Not at all	At least once a week	At least once a week	No	Richer	Not a big problem	Not a big problem	Not a big problem	Not a big problem	No	Yes	No	Yes	Yes	No	Yes	No	1.47711	Yes	Roman Catholic	Husband‎/partner or someone else	Central	0.159009	1	Medium availability
0162023 02	KE6	162	23	2	1477107	49	45-49	162	8	Rural	Secondary	Not at all	At least once a week	Not at all	Yes	Poorer	Not a big problem	Big problem	Not a big problem	Big problem	No	Yes	No	No	Yes	No	Yes	No	1.47711	Yes	Protestant‎/Other Christian	Respondent and husband‎/partner	Central	0.159009	1	Medium availability
0162040 01	KE6	162	40	1	1477107	36	35-39	162	8	Rural	Primary	Less than once a week	At least once a week	Not at all	Yes	Richer	Not a big problem	Not a big problem	Not a big problem	Not a big problem	No	Yes	No	No	Yes	No	Yes	No	1.47711	Yes	Protestant‎/Other Christian	Respondent alone	Central	0.159009	1	Medium availability
0162046 02	KE6	162	46	2	1477107	30	30-34	162	8	Rural	Primary	Not at all	Not at all	Not at all	Yes	Middle	Not a big problem	Not a big problem	Not a big problem	Not a big problem	No	Yes	No	No	Yes	Yes	No	No	1.47711	Yes	Protestant‎/Other Christian	Respondent alone	Central	0.159009	1	Medium availability
0162005 03	KE6	162	5	3	1477107	45	45-49	162	8	Rural	Secondary	Not at all	At least once a week	Less than once a week	Yes	Richer	Not a big problem	Big problem	Big problem	Big problem	No	Yes	No	Yes	Yes	No	No	No	1.47711	No	Protestant‎/Other Christian	Respondent alone	Central	0.159009	1	Medium availability
0162052 02	KE6	162	52	2	1477107	30	30-34	162	8	Rural	Primary	Not at all	Not at all	Not at all	Yes	Richer	Not a big problem	Not a big problem	Not a big problem	Not a big problem	No	Yes	No	No	Yes	No	No	No	1.47711	No	Roman Catholic	Husband‎/partner or someone else	Central	0.159009	1	Medium availability
0163051 01	KE6	163	51	1	1190767	32	30-34	163	8	Rural	Primary	Not at all	At least once a week	Less than once a week	Yes	Richer	Not a big problem	Not a big problem	Not a big problem	Not a big problem	No	Yes	No	No	Yes	Yes	No	No	1.19077	Yes	Roman Catholic	Respondent alone	Central	0.159009	1	Medium availability
0163004 02	KE6	163	4	2	1190767	49	45-49	163	8	Rural	Primary	Not at all	At least once a week	At least once a week	No	Richer	Big problem	Not a big problem	Not a big problem	Not a big problem	No	No	No	No	Yes	No	No	No	1.19077	No	Protestant‎/Other Christian	Respondent alone	Central	0.159009	1	Medium availability
0163074 01	KE6	163	74	1	1190767	39	35-39	163	8	Rural	No education	Not at all	Not at all	Not at all	Yes	Middle	Not a big problem	Not a big problem	Not a big problem	Not a big problem	No	Yes	No	No	Yes	No	No	No	1.19077	No	Protestant‎/Other Christian	Respondent alone	Central	0.159009	1	Medium availability
0163082 01	KE6	163	82	1	1190767	45	45-49	163	8	Rural	Primary	Not at all	At least once a week	At least once a week	Yes	Richer	Not a big problem	Not a big problem	Not a big problem	Not a big problem	No	Yes	No	No	Yes	No	No	No	1.19077	No	Protestant‎/Other Christian	Respondent alone	Central	0.159009	1	Medium availability
0164015 02	KE6	164	15	2	1262670	39	35-39	164	8	Rural	Primary	At least once a week	At least once a week	Less than once a week	Yes	Middle	Big problem	Not a big problem	Not a big problem	Big problem	No	Yes	No	Yes	Yes	No	No	No	1.26267	No	Protestant‎/Other Christian	Husband‎/partner or someone else	Central	0.318018	2	Medium availability
0164033 02	KE6	164	33	2	1262670	25	25-29	164	8	Rural	Secondary	Not at all	At least once a week	Not at all	Yes	Middle	Big problem	Big problem	Not a big problem	Not a big problem	No	Yes	No	No	Yes	No	No	No	1.26267	No	Protestant‎/Other Christian	Respondent and husband‎/partner	Central	0.318018	2	Medium availability
0164058 01	KE6	164	58	1	1262670	39	35-39	164	8	Rural	Primary	Not at all	At least once a week	Not at all	Yes	Middle	Big problem	Not a big problem	Not a big problem	Not a big problem	Yes	Yes	No	No	Yes	No	No	No	1.26267	No	Roman Catholic	Respondent alone	Central	0.318018	2	Medium availability
0164076 02	KE6	164	76	2	1262670	38	35-39	164	8	Rural	Primary	Not at all	At least once a week	Not at all	Yes	Poorer	Big problem	Big problem	Not a big problem	Big problem	Yes	Yes	No	No	Yes	No	No	No	1.26267	No	Protestant‎/Other Christian	Respondent alone	Central	0.318018	2	Medium availability
0165003 01	KE6	165	3	1	1227596	34	30-34	165	8	Rural	Primary	Not at all	At least once a week	Less than once a week	Yes	Richer	Not a big problem	Not a big problem	Not a big problem	Not a big problem	No	Yes	No	Yes	Yes	Yes	No	No	1.2276	Yes	Protestant‎/Other Christian	Respondent alone	Central	0.159009	1	Medium availability
0165014 02	KE6	165	14	2	1227596	49	45-49	165	8	Rural	Primary	Not at all	Less than once a week	Not at all	Yes	Middle	Big problem	Not a big problem	Not a big problem	Not a big problem	No	Yes	No	No	Yes	No	Yes	No	1.2276	Yes	Protestant‎/Other Christian	Respondent alone	Central	0.159009	1	Medium availability
0165008 02	KE6	165	8	2	1227596	43	40-44	165	8	Rural	Primary	Not at all	At least once a week	Not at all	Yes	Middle	Not a big problem	Not a big problem	Not a big problem	Big problem	Yes	No	No	No	Yes	No	No	No	1.2276	No	Protestant‎/Other Christian	Respondent alone	Central	0.159009	1	Medium availability
0165026 01	KE6	165	26	1	1227596	48	45-49	165	8	Rural	Primary	Not at all	At least once a week	Not at all	Yes	Richer	Big problem	Big problem	Not a big problem	Not a big problem	Yes	Yes	No	No	Yes	No	No	No	1.2276	No	Protestant‎/Other Christian	Respondent alone	Central	0.159009	1	Medium availability
0166079 01	KE6	166	79	1	1199265	48	45-49	166	8	Rural	Primary	Not at all	Less than once a week	Less than once a week	Yes	Poorer	Big problem	Not a big problem	Not a big problem	Not a big problem	No	Yes	No	No	Yes	No	No	No	1.19927	No	Protestant‎/Other Christian	Respondent alone	Central	0.159009	1	Medium availability
0167016 02	KE6	167	16	2	1342684	45	45-49	167	8	Rural	Primary	Less than once a week	At least once a week	At least once a week	Yes	Richer	Big problem	Not a big problem	Not a big problem	Not a big problem	Yes	Yes	No	Yes	Yes	No	No	No	1.34268	No	Protestant‎/Other Christian	Respondent and husband‎/partner	Central	0	0	Low availability
0167033 02	KE6	167	33	2	1342684	27	25-29	167	8	Rural	Primary	At least once a week	At least once a week	At least once a week	Yes	Richer	Not a big problem	Not a big problem	Not a big problem	Not a big problem	No	Yes	No	No	Yes	No	No	No	1.34268	No	Protestant‎/Other Christian	Respondent alone	Central	0	0	Low availability
0167049 02	KE6	167	49	2	1342684	42	40-44	167	8	Rural	Primary	Not at all	Less than once a week	Not at all	Yes	Middle	Big problem	Not a big problem	Not a big problem	Not a big problem	No	Yes	No	No	Yes	No	No	No	1.34268	No	Roman Catholic	Respondent alone	Central	0	0	Low availability
0167058 01	KE6	167	58	1	1342684	43	40-44	167	8	Rural	Primary	Not at all	At least once a week	Not at all	No	Middle	Big problem	Not a big problem	Not a big problem	Not a big problem	No	Yes	No	No	Yes	No	No	No	1.34268	No	Protestant‎/Other Christian	Respondent and husband‎/partner	Central	0	0	Low availability
0168086 02	KE6	168	86	2	823385	30	30-34	168	8	Rural	Primary	Not at all	At least once a week	Not at all	Yes	Middle	Big problem	Not a big problem	Not a big problem	Not a big problem	No	No	No	No	Yes	Yes	No	No	0.823385	Yes	Protestant‎/Other Christian	Respondent alone	Central	0.159009	1	Medium availability
0168104 01	KE6	168	104	1	823385	35	35-39	168	8	Rural	Secondary	Less than once a week	At least once a week	At least once a week	No	Richest	Not a big problem	Not a big problem	Big problem	Not a big problem	No	Yes	No	No	Yes	No	Yes	No	0.823385	Yes	Protestant‎/Other Christian	Respondent and husband‎/partner	Central	0.159009	1	Medium availability
0168007 02	KE6	168	7	2	823385	38	35-39	168	8	Rural	Secondary	Less than once a week	At least once a week	Not at all	Yes	Richer	Not a big problem	Not a big problem	Not a big problem	Not a big problem	Yes	Yes	No	No	Yes	No	No	No	0.823385	No	Protestant‎/Other Christian	Respondent alone	Central	0.159009	1	Medium availability
0168016 02	KE6	168	16	2	823385	25	25-29	168	8	Rural	Primary	Not at all	At least once a week	At least once a week	Yes	Richer	Not a big problem	Not a big problem	Not a big problem	Not a big problem	Yes	Yes	No	No	Yes	No	No	No	0.823385	No	Protestant‎/Other Christian	Respondent and husband‎/partner	Central	0.159009	1	Medium availability
0168025 01	KE6	168	25	1	823385	45	45-49	168	8	Rural	Primary	Less than once a week	At least once a week	Not at all	Yes	Richer	Big problem	Not a big problem	Not a big problem	Not a big problem	Yes	Yes	No	Yes	Yes	No	No	No	0.823385	No	Protestant‎/Other Christian	Respondent and husband‎/partner	Central	0.159009	1	Medium availability
0168060 01	KE6	168	60	1	823385	45	45-49	168	8	Rural	Secondary	Less than once a week	At least once a week	At least once a week	Yes	Richest	Not a big problem	Not a big problem	Not a big problem	Not a big problem	No	Yes	No	No	Yes	No	No	No	0.823385	No	Protestant‎/Other Christian	Respondent alone	Central	0.159009	1	Medium availability
0169022 02	KE6	169	22	2	1264421	40	40-44	169	8	Rural	Primary	Not at all	Not at all	Not at all	No	Poorer	Big problem	Not a big problem	Not a big problem	Not a big problem	No	Yes	No	No	Yes	Yes	No	No	1.26442	Yes	Protestant‎/Other Christian	Respondent alone	Central	0	0	Low availability
0169030 02	KE6	169	30	2	1264421	36	35-39	169	8	Rural	Primary	Less than once a week	At least once a week	Less than once a week	Yes	Poorer	Big problem	Not a big problem	Not a big problem	Not a big problem	No	Yes	No	No	Yes	No	Yes	No	1.26442	Yes	Protestant‎/Other Christian	Respondent alone	Central	0	0	Low availability
0169063 02	KE6	169	63	2	1264421	25	25-29	169	8	Rural	Primary	Less than once a week	At least once a week	Less than once a week	Yes	Richer	Not a big problem	Not a big problem	Not a big problem	Not a big problem	Yes	Yes	No	Yes	Yes	Yes	No	No	1.26442	Yes	Protestant‎/Other Christian	Respondent alone	Central	0	0	Low availability
0169096 02	KE6	169	96	2	1264421	48	45-49	169	8	Rural	Secondary	Not at all	At least once a week	Not at all	Yes	Middle	Not a big problem	Not a big problem	Not a big problem	Not a big problem	No	Yes	No	No	Yes	No	Yes	No	1.26442	Yes	Protestant‎/Other Christian	Respondent alone	Central	0	0	Low availability
0169014 02	KE6	169	14	2	1264421	41	40-44	169	8	Rural	Primary	Not at all	At least once a week	Not at all	Yes	Poorer	Big problem	Not a big problem	Not a big problem	Not a big problem	No	Yes	No	Yes	Yes	No	No	No	1.26442	No	Protestant‎/Other Christian	Respondent alone	Central	0	0	Low availability
0169038 02	KE6	169	38	2	1264421	44	40-44	169	8	Rural	Primary	Less than once a week	At least once a week	Less than once a week	Yes	Richer	Not a big problem	Not a big problem	Not a big problem	Not a big problem	No	Yes	No	Yes	Yes	No	No	No	1.26442	No	Protestant‎/Other Christian	Respondent and husband‎/partner	Central	0	0	Low availability
0169071 02	KE6	169	71	2	1264421	25	25-29	169	8	Rural	Secondary	Not at all	At least once a week	Not at all	Yes	Middle	Not a big problem	Big problem	Not a big problem	Big problem	No	Yes	No	No	Yes	No	No	No	1.26442	No	Protestant‎/Other Christian	Respondent and husband‎/partner	Central	0	0	Low availability
0169088 02	KE6	169	88	2	1264421	49	45-49	169	8	Rural	Primary	Not at all	At least once a week	Not at all	No	Richer	Not a big problem	Not a big problem	Not a big problem	Not a big problem	No	No	No	No	Yes	No	No	No	1.26442	No	Protestant‎/Other Christian	Respondent alone	Central	0	0	Low availability
0170048 02	KE6	170	48	2	1150178	46	45-49	170	8	Rural	Secondary	Less than once a week	At least once a week	At least once a week	No	Richest	Not a big problem	Not a big problem	Not a big problem	Not a big problem	Yes	Yes	No	No	Yes	No	No	No	1.15018	No	Protestant‎/Other Christian	Respondent and husband‎/partner	Central	5.98622	5	High availability
0170081 02	KE6	170	81	2	1150178	44	40-44	170	8	Rural	Secondary	Not at all	At least once a week	Not at all	No	Richer	Big problem	Not a big problem	Not a big problem	Not a big problem	No	No	No	Yes	Yes	No	No	No	1.15018	No	Protestant‎/Other Christian	Respondent alone	Central	5.98622	5	High availability
0170097 02	KE6	170	97	2	1150178	33	30-34	170	8	Rural	Secondary	Not at all	At least once a week	Less than once a week	Yes	Richer	Not a big problem	Not a big problem	Not a big problem	Not a big problem	Yes	Yes	No	No	Yes	No	No	No	1.15018	No	Protestant‎/Other Christian	Respondent and husband‎/partner	Central	5.98622	5	High availability
0171097 02	KE6	171	97	2	2322479	32	30-34	171	8	Rural	Secondary	Less than once a week	At least once a week	At least once a week	Yes	Richer	Not a big problem	Not a big problem	Not a big problem	Not a big problem	No	Yes	No	No	Yes	No	Yes	No	2.32248	Yes	Protestant‎/Other Christian	Respondent alone	Central	5.47445	3	High availability
0171075 03	KE6	171	75	3	2322479	37	35-39	171	8	Rural	Secondary	Not at all	Less than once a week	Less than once a week	Yes	Richer	Not a big problem	Not a big problem	Not a big problem	Not a big problem	Yes	Yes	No	No	Yes	No	No	No	2.32248	No	Protestant‎/Other Christian	Respondent and husband‎/partner	Central	5.47445	3	High availability
0171086 02	KE6	171	86	2	2322479	33	30-34	171	8	Rural	Primary	Not at all	At least once a week	Less than once a week	Yes	Middle	Not a big problem	Not a big problem	Not a big problem	Not a big problem	Yes	No	No	Yes	Yes	No	No	No	2.32248	No	Protestant‎/Other Christian	Respondent alone	Central	5.47445	3	High availability
0172051 01	KE6	172	51	1	658883	37	35-39	172	9	Urban	Primary	Less than once a week	At least once a week	At least once a week	Yes	Richest	Not a big problem	Not a big problem	Not a big problem	Not a big problem	No	Yes	No	Yes	Yes	No	Yes	No	0.658883	Yes	Protestant‎/Other Christian	Respondent alone	Central	0.553191	1	Medium availability
0172004 02	KE6	172	4	2	658883	30	30-34	172	9	Urban	Secondary	Not at all	At least once a week	Less than once a week	Yes	Poorer	Big problem	Not a big problem	Not a big problem	Big problem	No	Yes	No	No	Yes	No	No	No	0.658883	No	Protestant‎/Other Christian	Respondent and husband‎/partner	Central	0.553191	1	Medium availability
0172033 02	KE6	172	33	2	658883	29	25-29	172	9	Urban	Primary	Less than once a week	At least once a week	At least once a week	Yes	Richer	Not a big problem	Not a big problem	Not a big problem	Not a big problem	No	Yes	No	No	Yes	No	No	No	0.658883	No	Protestant‎/Other Christian	Respondent alone	Central	0.553191	1	Medium availability
0172042 02	KE6	172	42	2	658883	45	45-49	172	9	Urban	Primary	Not at all	At least once a week	Not at all	No	Poorest	Not a big problem	Not a big problem	Not a big problem	Not a big problem	No	Yes	No	No	Yes	No	No	No	0.658883	No	Protestant‎/Other Christian	Respondent and husband‎/partner	Central	0.553191	1	Medium availability
0172056 02	KE6	172	56	2	658883	39	35-39	172	9	Urban	Primary	Less than once a week	At least once a week	Less than once a week	No	Poorer	Not a big problem	Not a big problem	Not a big problem	Not a big problem	No	Yes	No	No	Yes	No	No	No	0.658883	No	Protestant‎/Other Christian	Respondent and husband‎/partner	Central	0.553191	1	Medium availability
0173014 02	KE6	173	14	2	1450796	30	30-34	173	8	Rural	Primary	Not at all	At least once a week	Not at all	Yes	Richer	Not a big problem	Not a big problem	Not a big problem	Not a big problem	No	Yes	No	No	Yes	No	No	No	1.4508	No	Protestant‎/Other Christian	Respondent alone	Central	5.12623	4	High availability
0173036 02	KE6	173	36	2	1450796	38	35-39	173	8	Rural	Primary	Not at all	At least once a week	Less than once a week	Yes	Middle	Big problem	Not a big problem	Not a big problem	Not a big problem	No	Yes	No	No	Yes	No	No	No	1.4508	No	Protestant‎/Other Christian	Respondent alone	Central	5.12623	4	High availability
0173050 02	KE6	173	50	2	1450796	42	40-44	173	8	Rural	Primary	Not at all	At least once a week	Less than once a week	Yes	Richer	Big problem	Big problem	Big problem	Not a big problem	No	Yes	No	No	Yes	No	No	No	1.4508	No	Protestant‎/Other Christian	Husband‎/partner or someone else	Central	5.12623	4	High availability
0173079 02	KE6	173	79	2	1450796	39	35-39	173	8	Rural	Primary	Not at all	Not at all	Not at all	Yes	Poorest	Big problem	Not a big problem	Not a big problem	Not a big problem	No	No	No	Yes	Yes	No	No	No	1.4508	No	Protestant‎/Other Christian	Respondent alone	Central	5.12623	4	High availability
0174006 02	KE6	174	6	2	983759	38	35-39	174	8	Rural	Primary	Not at all	At least once a week	At least once a week	Yes	Richest	Not a big problem	Not a big problem	Not a big problem	Not a big problem	No	No	No	No	Yes	No	Yes	No	0.983759	Yes	Protestant‎/Other Christian	Respondent and husband‎/partner	Central	5.12623	4	High availability
0174063 02	KE6	174	63	2	983759	39	35-39	174	8	Rural	Primary	Less than once a week	At least once a week	At least once a week	Yes	Richest	Not a big problem	Not a big problem	Not a big problem	Not a big problem	Yes	Yes	No	No	Yes	No	Yes	No	0.983759	Yes	Protestant‎/Other Christian	Respondent and husband‎/partner	Central	5.12623	4	High availability
0174016 02	KE6	174	16	2	983759	40	40-44	174	8	Rural	Secondary	Less than once a week	At least once a week	Less than once a week	Yes	Middle	Big problem	Not a big problem	Not a big problem	Not a big problem	No	Yes	No	No	Yes	No	No	No	0.983759	No	Protestant‎/Other Christian	Respondent and husband‎/partner	Central	5.12623	4	High availability
0174072 02	KE6	174	72	2	983759	33	30-34	174	8	Rural	Primary	Not at all	At least once a week	Not at all	No	Richer	Big problem	Not a big problem	Not a big problem	Not a big problem	No	No	No	No	Yes	No	No	No	0.983759	No	Protestant‎/Other Christian	Respondent alone	Central	5.12623	4	High availability
0174091 02	KE6	174	91	2	983759	28	25-29	174	8	Rural	Secondary	Less than once a week	At least once a week	Less than once a week	Yes	Middle	Not a big problem	Not a big problem	Not a big problem	Not a big problem	No	Yes	No	No	Yes	No	No	No	0.983759	No	Protestant‎/Other Christian	Respondent and husband‎/partner	Central	5.12623	4	High availability
0174109 02	KE6	174	109	2	983759	30	30-34	174	8	Rural	Secondary	Not at all	Less than once a week	At least once a week	Yes	Richest	Not a big problem	Big problem	Not a big problem	Not a big problem	No	Yes	No	No	Yes	No	No	No	0.983759	No	Protestant‎/Other Christian	Respondent and husband‎/partner	Central	5.12623	4	High availability
0175044 01	KE6	175	44	1	2015454	29	25-29	175	8	Rural	Primary	Less than once a week	At least once a week	Less than once a week	Yes	Middle	Not a big problem	Not a big problem	Not a big problem	Not a big problem	No	Yes	No	Yes	Yes	No	Yes	No	2.01545	Yes	Protestant‎/Other Christian	Respondent and husband‎/partner	Central	4.93248	4	High availability
0175088 02	KE6	175	88	2	2015454	45	45-49	175	8	Rural	Primary	Less than once a week	At least once a week	Less than once a week	Yes	Poorest	Not a big problem	Not a big problem	Not a big problem	Not a big problem	No	Yes	No	No	Yes	No	No	No	2.01545	No	Protestant‎/Other Christian	Respondent and husband‎/partner	Central	4.93248	4	High availability
0175097 02	KE6	175	97	2	2015454	40	40-44	175	8	Rural	Primary	Not at all	Not at all	Not at all	No	Poorer	Not a big problem	Not a big problem	Not a big problem	Not a big problem	No	Yes	No	No	Yes	No	No	No	2.01545	No	Protestant‎/Other Christian	Respondent and husband‎/partner	Central	4.93248	4	High availability
0176007 02	KE6	176	7	2	786302	38	35-39	176	8	Rural	Secondary	Not at all	At least once a week	Not at all	No	Richer	Big problem	Not a big problem	Not a big problem	Big problem	No	Yes	No	No	Yes	No	Yes	No	0.786302	Yes	Protestant‎/Other Christian	Respondent and husband‎/partner	Central	0.159009	1	Medium availability
0176054 02	KE6	176	54	2	786302	26	25-29	176	8	Rural	Primary	At least once a week	At least once a week	Less than once a week	Yes	Richer	Not a big problem	Not a big problem	Not a big problem	Not a big problem	Yes	Yes	No	No	Yes	No	Yes	No	0.786302	Yes	Protestant‎/Other Christian	Respondent and husband‎/partner	Central	0.159009	1	Medium availability
0176022 02	KE6	176	22	2	786302	31	30-34	176	8	Rural	Secondary	Not at all	At least once a week	Not at all	Yes	Poorer	Big problem	Not a big problem	Not a big problem	Not a big problem	No	Yes	No	No	Yes	No	No	No	0.786302	No	Protestant‎/Other Christian	Respondent alone	Central	0.159009	1	Medium availability
0176069 02	KE6	176	69	2	786302	35	35-39	176	8	Rural	Secondary	Not at all	At least once a week	Not at all	No	Middle	Not a big problem	Big problem	Not a big problem	Not a big problem	No	Yes	No	No	Yes	No	No	No	0.786302	No	Protestant‎/Other Christian	Respondent and husband‎/partner	Central	0.159009	1	Medium availability
0178003 02	KE6	178	3	2	1618192	27	25-29	178	8	Rural	Primary	Less than once a week	At least once a week	Less than once a week	Yes	Middle	Not a big problem	Not a big problem	Not a big problem	Not a big problem	No	Yes	No	No	Yes	No	No	No	1.61819	No	Roman Catholic	Respondent and husband‎/partner	Central	0.159009	1	Medium availability
0178008 02	KE6	178	8	2	1618192	49	45-49	178	8	Rural	Primary	Not at all	Less than once a week	Not at all	Yes	Poorest	Not a big problem	Not a big problem	Not a big problem	Not a big problem	No	Yes	No	No	Yes	No	No	No	1.61819	No	Protestant‎/Other Christian	Husband‎/partner or someone else	Central	0.159009	1	Medium availability
0178012 02	KE6	178	12	2	1618192	49	45-49	178	8	Rural	Primary	Not at all	At least once a week	Not at all	Yes	Poorer	Big problem	Not a big problem	Not a big problem	Not a big problem	No	Yes	No	No	Yes	No	No	No	1.61819	No	Roman Catholic	Respondent and husband‎/partner	Central	0.159009	1	Medium availability
0178035 01	KE6	178	35	1	1618192	39	35-39	178	8	Rural	Primary	Not at all	Not at all	Not at all	No	Poorer	Big problem	Not a big problem	Not a big problem	Not a big problem	No	Yes	No	No	Yes	No	No	No	1.61819	No	Protestant‎/Other Christian	Respondent alone	Central	0.159009	1	Medium availability
0178045 01	KE6	178	45	1	1618192	44	40-44	178	8	Rural	Primary	Less than once a week	At least once a week	Not at all	No	Poorer	Not a big problem	Not a big problem	Not a big problem	Not a big problem	No	Yes	No	No	Yes	No	No	No	1.61819	No	Protestant‎/Other Christian	Respondent alone	Central	0.159009	1	Medium availability
0179003 02	KE6	179	3	2	427865	31	30-34	179	9	Urban	Primary	Not at all	At least once a week	Less than once a week	Yes	Poorer	Big problem	Not a big problem	Not a big problem	Not a big problem	No	Yes	No	No	Yes	No	No	No	0.427865	No	Protestant‎/Other Christian	Respondent and husband‎/partner	Central	0	0	Low availability
0179008 02	KE6	179	8	2	427865	27	25-29	179	9	Urban	Primary	Not at all	At least once a week	Not at all	No	Middle	Not a big problem	Not a big problem	Not a big problem	Big problem	No	Yes	No	No	Yes	No	No	No	0.427865	No	Roman Catholic	Respondent alone	Central	0	0	Low availability
0179032 02	KE6	179	32	2	427865	30	30-34	179	9	Urban	Primary	Not at all	At least once a week	Not at all	Yes	Richer	Big problem	Big problem	Big problem	Not a big problem	No	Yes	No	No	Yes	No	No	No	0.427865	No	Protestant‎/Other Christian	Husband‎/partner or someone else	Central	0	0	Low availability
0179037 01	KE6	179	37	1	427865	31	30-34	179	9	Urban	Primary	Not at all	At least once a week	Less than once a week	Yes	Poorer	Not a big problem	Not a big problem	Not a big problem	Not a big problem	No	Yes	No	No	Yes	No	No	No	0.427865	No	Protestant‎/Other Christian	Husband‎/partner or someone else	Central	0	0	Low availability
0179056 01	KE6	179	56	1	427865	36	35-39	179	9	Urban	Primary	Not at all	At least once a week	Not at all	Yes	Poorer	Not a big problem	Not a big problem	Not a big problem	Not a big problem	No	Yes	No	No	Yes	No	No	No	0.427865	No	Protestant‎/Other Christian	Respondent alone	Central	0	0	Low availability
0180030 01	KE6	180	30	1	642903	36	35-39	180	9	Urban	Higher	Not at all	At least once a week	Not at all	Yes	Richer	Not a big problem	Big problem	Big problem	Not a big problem	Yes	Yes	Yes	Yes	Yes	Yes	No	No	0.642903	Yes	Roman Catholic	Respondent alone	Central	0	0	Low availability
0180110 02	KE6	180	110	2	642903	47	45-49	180	9	Urban	Higher	At least once a week	At least once a week	At least once a week	Yes	Richest	Not a big problem	Not a big problem	Not a big problem	Not a big problem	Yes	Yes	No	Yes	Yes	Yes	No	No	0.642903	Yes	Protestant‎/Other Christian	Respondent alone	Central	0	0	Low availability
0180020 01	KE6	180	20	1	642903	32	30-34	180	9	Urban	Primary	Not at all	At least once a week	At least once a week	Yes	Richer	Not a big problem	Not a big problem	Not a big problem	Not a big problem	No	Yes	No	No	Yes	No	No	No	0.642903	No	Roman Catholic	Respondent alone	Central	0	0	Low availability
0180040 02	KE6	180	40	2	642903	41	40-44	180	9	Urban	Primary	Not at all	At least once a week	Not at all	No	Poorest	Big problem	Not a big problem	Not a big problem	Big problem	No	Yes	No	No	Yes	No	No	No	0.642903	No	Roman Catholic	Respondent alone	Central	0	0	Low availability
0180060 02	KE6	180	60	2	642903	31	30-34	180	9	Urban	Primary	Less than once a week	Less than once a week	Less than once a week	Yes	Poorest	Big problem	Not a big problem	Not a big problem	Not a big problem	No	Yes	No	No	Yes	No	No	No	0.642903	No	Protestant‎/Other Christian	Respondent and husband‎/partner	Central	0	0	Low availability
0180070 02	KE6	180	70	2	642903	38	35-39	180	9	Urban	Primary	Not at all	At least once a week	At least once a week	No	Richer	Not a big problem	Not a big problem	Not a big problem	Big problem	No	Yes	No	No	Yes	No	No	No	0.642903	No	Protestant‎/Other Christian	Husband‎/partner or someone else	Central	0	0	Low availability
0180080 02	KE6	180	80	2	642903	31	30-34	180	9	Urban	Higher	Not at all	At least once a week	Not at all	Yes	Richer	Not a big problem	Not a big problem	Not a big problem	Not a big problem	Yes	Yes	No	No	Yes	No	No	No	0.642903	No	Protestant‎/Other Christian	Respondent and husband‎/partner	Central	0	0	Low availability
0180100 02	KE6	180	100	2	642903	34	30-34	180	9	Urban	Primary	Not at all	At least once a week	Not at all	Yes	Middle	Big problem	Big problem	Not a big problem	Not a big problem	No	Yes	No	No	Yes	No	No	No	0.642903	No	Protestant‎/Other Christian	Respondent alone	Central	0	0	Low availability
0181034 02	KE6	181	34	2	1775638	44	40-44	181	9	Urban	Primary	Not at all	At least once a week	At least once a week	Yes	Richest	Big problem	Not a big problem	Not a big problem	Not a big problem	No	Yes	No	Yes	Yes	No	Yes	No	1.77564	Yes	Protestant‎/Other Christian	Respondent and husband‎/partner	Central	0.352759	1	Medium availability
0181080 02	KE6	181	80	2	1775638	35	35-39	181	9	Urban	Secondary	Not at all	Less than once a week	At least once a week	Yes	Richest	Not a big problem	Not a big problem	Not a big problem	Not a big problem	Yes	Yes	No	No	Yes	No	Yes	No	1.77564	Yes	Roman Catholic	Respondent alone	Central	0.352759	1	Medium availability
0181061 02	KE6	181	61	2	1775638	28	25-29	181	9	Urban	Primary	Less than once a week	At least once a week	At least once a week	Yes	Richest	Not a big problem	Not a big problem	Not a big problem	Not a big problem	No	Yes	No	No	Yes	No	No	No	1.77564	No	Protestant‎/Other Christian	Respondent and husband‎/partner	Central	0.352759	1	Medium availability
0182028 02	KE6	182	28	2	741341	46	45-49	182	8	Rural	Primary	Not at all	Less than once a week	Not at all	Yes	Poorer	Not a big problem	Not a big problem	Not a big problem	Not a big problem	No	Yes	No	No	Yes	No	No	No	0.741341	No	Protestant‎/Other Christian	Respondent alone	Central	0	0	Low availability
0182043 01	KE6	182	43	1	741341	27	25-29	182	8	Rural	Primary	Not at all	At least once a week	Not at all	No	Middle	Big problem	Not a big problem	Not a big problem	Big problem	No	Yes	No	Yes	Yes	No	No	No	0.741341	No	Protestant‎/Other Christian	Respondent alone	Central	0	0	Low availability
0182051 02	KE6	182	51	2	741341	40	40-44	182	8	Rural	Primary	Not at all	At least once a week	At least once a week	Yes	Richer	Not a big problem	Not a big problem	Not a big problem	Not a big problem	Yes	Yes	No	No	Yes	No	No	No	0.741341	No	Roman Catholic	Respondent alone	Central	0	0	Low availability
0182073 02	KE6	182	73	2	741341	30	30-34	182	8	Rural	Primary	Less than once a week	At least once a week	At least once a week	Yes	Richer	Not a big problem	Not a big problem	Not a big problem	Not a big problem	No	Yes	No	No	Yes	No	No	No	0.741341	No	Protestant‎/Other Christian	Respondent and husband‎/partner	Central	0	0	Low availability
0183039 01	KE6	183	39	1	2928829	39	35-39	183	8	Rural	Primary	Not at all	At least once a week	Not at all	Yes	Richer	Not a big problem	Big problem	Not a big problem	Not a big problem	Yes	Yes	No	No	Yes	Yes	No	No	2.92883	Yes	Protestant‎/Other Christian	Respondent alone	Central	0.318018	2	Medium availability
0183080 02	KE6	183	80	2	2928829	44	40-44	183	8	Rural	Secondary	Not at all	At least once a week	Not at all	Yes	Richer	Not a big problem	Not a big problem	Not a big problem	Not a big problem	Yes	Yes	No	No	Yes	Yes	No	No	2.92883	Yes	Protestant‎/Other Christian	Husband‎/partner or someone else	Central	0.318018	2	Medium availability
0183015 02	KE6	183	15	2	2928829	28	25-29	183	8	Rural	Primary	Not at all	At least once a week	Less than once a week	Yes	Richer	Not a big problem	Not a big problem	Not a big problem	Not a big problem	No	Yes	No	No	Yes	No	No	No	2.92883	No	Protestant‎/Other Christian	Husband‎/partner or someone else	Central	0.318018	2	Medium availability
0183023 02	KE6	183	23	2	2928829	48	45-49	183	8	Rural	Primary	Less than once a week	At least once a week	At least once a week	Yes	Richest	Not a big problem	Not a big problem	Not a big problem	Not a big problem	Yes	Yes	No	No	Yes	No	No	No	2.92883	No	Protestant‎/Other Christian	Respondent alone	Central	0.318018	2	Medium availability
0183063 01	KE6	183	63	1	2928829	49	45-49	183	8	Rural	Primary	Not at all	At least once a week	Less than once a week	Yes	Middle	Not a big problem	Not a big problem	Not a big problem	Not a big problem	Yes	Yes	No	No	Yes	No	No	No	2.92883	No	Protestant‎/Other Christian	Respondent alone	Central	0.318018	2	Medium availability
0183071 02	KE6	183	71	2	2928829	47	45-49	183	8	Rural	Primary	Not at all	At least once a week	At least once a week	No	Richer	Not a big problem	Not a big problem	Not a big problem	Not a big problem	Yes	Yes	No	No	Yes	No	No	No	2.92883	No	Roman Catholic	Husband‎/partner or someone else	Central	0.318018	2	Medium availability
0184063 02	KE6	184	63	2	1425595	33	30-34	184	8	Rural	Secondary	Not at all	At least once a week	Not at all	Yes	Middle	Not a big problem	Not a big problem	Not a big problem	Not a big problem	No	Yes	No	No	Yes	No	Yes	No	1.42559	Yes	Protestant‎/Other Christian	Respondent and husband‎/partner	Central	0.318018	2	Medium availability
0184011 02	KE6	184	11	2	1425595	32	30-34	184	8	Rural	Secondary	Not at all	At least once a week	Not at all	Yes	Poorer	Big problem	Not a big problem	Not a big problem	Not a big problem	Yes	Yes	No	No	Yes	No	No	No	1.42559	No	Protestant‎/Other Christian	Respondent alone	Central	0.318018	2	Medium availability
0184034 02	KE6	184	34	2	1425595	31	30-34	184	8	Rural	Primary	Less than once a week	At least once a week	Less than once a week	Yes	Poorer	Not a big problem	Not a big problem	Not a big problem	Not a big problem	Yes	Yes	No	No	Yes	No	No	No	1.42559	No	Protestant‎/Other Christian	Respondent alone	Central	0.318018	2	Medium availability
0184045 01	KE6	184	45	1	1425595	28	25-29	184	8	Rural	Primary	Not at all	At least once a week	Less than once a week	Yes	Middle	Not a big problem	Not a big problem	Not a big problem	Not a big problem	Yes	Yes	No	No	Yes	No	No	No	1.42559	No	Protestant‎/Other Christian	Respondent alone	Central	0.318018	2	Medium availability
0184068 02	KE6	184	68	2	1425595	48	45-49	184	8	Rural	Secondary	Less than once a week	At least once a week	Less than once a week	Yes	Poorer	Not a big problem	Not a big problem	Not a big problem	Not a big problem	Yes	Yes	No	No	Yes	No	No	No	1.42559	No	Protestant‎/Other Christian	Respondent alone	Central	0.318018	2	Medium availability
0185063 02	KE6	185	63	2	1201197	28	25-29	185	8	Rural	Primary	Not at all	At least once a week	Not at all	No	Poorer	Not a big problem	Not a big problem	Not a big problem	Not a big problem	No	Yes	No	No	Yes	No	Yes	No	1.2012	Yes	Protestant‎/Other Christian	Respondent alone	Central	0.159009	1	Medium availability
0185078 02	KE6	185	78	2	1201197	34	30-34	185	8	Rural	Primary	Not at all	At least once a week	Not at all	Yes	Middle	Big problem	Not a big problem	Not a big problem	Not a big problem	No	Yes	No	No	Yes	No	Yes	No	1.2012	Yes	Roman Catholic	Respondent alone	Central	0.159009	1	Medium availability
0185020 02	KE6	185	20	2	1201197	49	45-49	185	8	Rural	Primary	Not at all	At least once a week	Less than once a week	Yes	Middle	Not a big problem	Not a big problem	Not a big problem	Not a big problem	No	Yes	No	No	Yes	No	No	No	1.2012	No	Protestant‎/Other Christian	Respondent alone	Central	0.159009	1	Medium availability
0185049 02	KE6	185	49	2	1201197	26	25-29	185	8	Rural	Primary	Not at all	At least once a week	Not at all	Yes	Poorer	Big problem	Not a big problem	Not a big problem	Not a big problem	No	Yes	No	No	Yes	No	No	No	1.2012	No	Roman Catholic	Husband‎/partner or someone else	Central	0.159009	1	Medium availability
0185056 02	KE6	185	56	2	1201197	49	45-49	185	8	Rural	Primary	Not at all	At least once a week	Not at all	No	Middle	Not a big problem	Not a big problem	Not a big problem	Not a big problem	No	Yes	No	No	Yes	No	No	No	1.2012	No	Roman Catholic	Respondent alone	Central	0.159009	1	Medium availability
0186017 01	KE6	186	17	1	1189234	32	30-34	186	8	Rural	Primary	Less than once a week	At least once a week	At least once a week	Yes	Middle	Not a big problem	Not a big problem	Not a big problem	Not a big problem	No	Yes	No	No	Yes	No	Yes	No	1.18923	Yes	Protestant‎/Other Christian	Husband‎/partner or someone else	Central	2.26915	2	High availability
0186067 01	KE6	186	67	1	1189234	26	25-29	186	8	Rural	Primary	Not at all	Less than once a week	At least once a week	Yes	Poorer	Big problem	Not a big problem	Big problem	Not a big problem	No	Yes	No	Yes	Yes	No	Yes	No	1.18923	Yes	Protestant‎/Other Christian	Respondent alone	Central	2.26915	2	High availability
0187006 01	KE6	187	6	1	253662	27	25-29	187	9	Urban	Primary	Not at all	At least once a week	Not at all	Yes	Poorer	Not a big problem	Not a big problem	Not a big problem	Not a big problem	No	Yes	No	No	Yes	Yes	No	No	0.253662	Yes	Protestant‎/Other Christian	Respondent and husband‎/partner	Central	0.159009	1	Medium availability
0187020 02	KE6	187	20	2	253662	26	25-29	187	9	Urban	Secondary	Not at all	At least once a week	Not at all	Yes	Middle	Big problem	Not a big problem	Not a big problem	Not a big problem	Yes	Yes	No	Yes	Yes	Yes	No	No	0.253662	Yes	Protestant‎/Other Christian	Respondent alone	Central	0.159009	1	Medium availability
0187040 01	KE6	187	40	1	253662	48	45-49	187	9	Urban	Primary	Less than once a week	At least once a week	Less than once a week	Yes	Richer	Not a big problem	Not a big problem	Not a big problem	Not a big problem	Yes	Yes	No	No	Yes	No	Yes	No	0.253662	Yes	Protestant‎/Other Christian	Respondent alone	Central	0.159009	1	Medium availability
0187067 02	KE6	187	67	2	253662	47	45-49	187	9	Urban	Primary	Not at all	At least once a week	At least once a week	Yes	Richest	Not a big problem	Not a big problem	Not a big problem	Not a big problem	No	Yes	No	Yes	Yes	Yes	No	No	0.253662	Yes	Protestant‎/Other Christian	Respondent and husband‎/partner	Central	0.159009	1	Medium availability
0187026 02	KE6	187	26	2	253662	28	25-29	187	9	Urban	Primary	Not at all	At least once a week	Not at all	Yes	Poorer	Not a big problem	Not a big problem	Not a big problem	Not a big problem	No	Yes	No	No	Yes	No	No	No	0.253662	No	Protestant‎/Other Christian	Respondent and husband‎/partner	Central	0.159009	1	Medium availability
0187033 02	KE6	187	33	2	253662	27	25-29	187	9	Urban	Primary	Not at all	At least once a week	Not at all	Yes	Richer	Not a big problem	Not a big problem	Not a big problem	Not a big problem	No	Yes	No	No	Yes	No	No	No	0.253662	No	Roman Catholic	Respondent alone	Central	0.159009	1	Medium availability
0187040 02	KE6	187	40	2	253662	26	25-29	187	9	Urban	Secondary	At least once a week	At least once a week	At least once a week	Yes	Richer	Not a big problem	Not a big problem	Not a big problem	Not a big problem	Yes	Yes	No	Yes	Yes	No	No	No	0.253662	No	Protestant‎/Other Christian	Respondent and husband‎/partner	Central	0.159009	1	Medium availability
0188071 02	KE6	188	71	2	670816	27	25-29	188	8	Rural	Primary	Not at all	Not at all	Not at all	Yes	Richer	Big problem	Big problem	Not a big problem	Not a big problem	No	Yes	No	Yes	Yes	Yes	No	No	0.670816	Yes	Protestant‎/Other Christian	Respondent alone	Central	0.159009	1	Medium availability
0188023 01	KE6	188	23	1	670816	39	35-39	188	8	Rural	Primary	Not at all	At least once a week	Not at all	Yes	Richer	Not a big problem	Big problem	Not a big problem	Not a big problem	No	Yes	No	No	Yes	No	No	No	0.670816	No	Protestant‎/Other Christian	Respondent alone	Central	0.159009	1	Medium availability
0188031 02	KE6	188	31	2	670816	39	35-39	188	8	Rural	Primary	Less than once a week	At least once a week	Less than once a week	Yes	Poorer	Big problem	Not a big problem	Not a big problem	Big problem	No	Yes	No	Yes	Yes	No	No	No	0.670816	No	Protestant‎/Other Christian	Respondent alone	Central	0.159009	1	Medium availability
0188063 03	KE6	188	63	3	670816	25	25-29	188	8	Rural	Secondary	Less than once a week	At least once a week	At least once a week	Yes	Richer	Not a big problem	Not a big problem	Not a big problem	Not a big problem	No	Yes	No	No	Yes	No	No	No	0.670816	No	Protestant‎/Other Christian	Respondent alone	Central	0.159009	1	Medium availability
0189023 01	KE6	189	23	1	422773	38	35-39	189	9	Urban	Primary	Not at all	Not at all	Not at all	No	Middle	Big problem	Not a big problem	Not a big problem	Not a big problem	No	Yes	No	No	Yes	No	Yes	No	0.422773	Yes	Protestant‎/Other Christian	Respondent alone	Central	0.159009	1	Medium availability
0189032 02	KE6	189	32	2	422773	27	25-29	189	9	Urban	Primary	Not at all	At least once a week	Not at all	Yes	Richer	Not a big problem	Not a big problem	Not a big problem	Big problem	No	Yes	No	No	Yes	No	No	No	0.422773	No	Protestant‎/Other Christian	Respondent alone	Central	0.159009	1	Medium availability
0190062 01	KE6	190	62	1	1187346	44	40-44	190	8	Rural	Primary	Less than once a week	At least once a week	Less than once a week	Yes	Middle	Not a big problem	Not a big problem	Not a big problem	Not a big problem	No	Yes	No	No	Yes	Yes	No	No	1.18735	Yes	Protestant‎/Other Christian	Respondent and husband‎/partner	Central	0.553191	1	Medium availability
0191019 01	KE6	191	19	1	1605315	29	25-29	191	8	Rural	Secondary	Less than once a week	At least once a week	At least once a week	Yes	Richer	Not a big problem	Not a big problem	Not a big problem	Not a big problem	No	Yes	No	No	Yes	No	No	No	1.60532	No	Roman Catholic	Respondent alone	Central	0.553191	1	Medium availability
0191063 01	KE6	191	63	1	1605315	34	30-34	191	8	Rural	Primary	Not at all	At least once a week	At least once a week	Yes	Richer	Big problem	Big problem	Not a big problem	Not a big problem	No	Yes	No	Yes	Yes	No	No	No	1.60532	No	Roman Catholic	Respondent alone	Central	0.553191	1	Medium availability
0191084 02	KE6	191	84	2	1605315	42	40-44	191	8	Rural	Primary	Not at all	At least once a week	Not at all	No	Richer	Big problem	Not a big problem	Not a big problem	Not a big problem	No	Yes	No	Yes	Yes	No	No	No	1.60532	No	Protestant‎/Other Christian	Respondent alone	Central	0.553191	1	Medium availability
0191106 02	KE6	191	106	2	1605315	41	40-44	191	8	Rural	Primary	Less than once a week	Less than once a week	Less than once a week	Yes	Richer	Not a big problem	Not a big problem	Not a big problem	Not a big problem	No	Yes	No	No	Yes	No	No	No	1.60532	No	Roman Catholic	Husband‎/partner or someone else	Central	0.553191	1	Medium availability
0192006 02	KE6	192	6	2	1127155	45	45-49	192	8	Rural	Primary	Less than once a week	At least once a week	Less than once a week	Yes	Middle	Not a big problem	Not a big problem	Not a big problem	Not a big problem	No	Yes	No	Yes	Yes	No	Yes	No	1.12715	Yes	Protestant‎/Other Christian	Respondent alone	Central	5.2505	6	High availability
0192014 02	KE6	192	14	2	1127155	49	45-49	192	8	Rural	Secondary	Less than once a week	At least once a week	At least once a week	No	Richest	Not a big problem	Not a big problem	Not a big problem	Not a big problem	Yes	Yes	No	No	Yes	Yes	No	No	1.12715	Yes	Protestant‎/Other Christian	Respondent and husband‎/partner	Central	5.2505	6	High availability
0192022 02	KE6	192	22	2	1127155	34	30-34	192	8	Rural	Primary	Not at all	At least once a week	At least once a week	No	Richest	Big problem	Not a big problem	Not a big problem	Not a big problem	Yes	Yes	No	No	Yes	No	Yes	No	1.12715	Yes	Protestant‎/Other Christian	Respondent and husband‎/partner	Central	5.2505	6	High availability
0192030 02	KE6	192	30	2	1127155	41	40-44	192	8	Rural	Primary	Less than once a week	At least once a week	At least once a week	No	Richest	Not a big problem	Not a big problem	Not a big problem	Not a big problem	No	Yes	No	No	Yes	No	Yes	No	1.12715	Yes	Protestant‎/Other Christian	Respondent alone	Central	5.2505	6	High availability
0192038 02	KE6	192	38	2	1127155	47	45-49	192	8	Rural	Primary	Not at all	At least once a week	Less than once a week	No	Richest	Not a big problem	Not a big problem	Not a big problem	Not a big problem	Yes	Yes	No	No	Yes	Yes	No	No	1.12715	Yes	Protestant‎/Other Christian	Respondent alone	Central	5.2505	6	High availability
0192062 02	KE6	192	62	2	1127155	46	45-49	192	8	Rural	Higher	At least once a week	At least once a week	At least once a week	Yes	Richest	Big problem	Not a big problem	Not a big problem	Not a big problem	Yes	No	No	No	Yes	Yes	No	No	1.12715	Yes	Protestant‎/Other Christian	Respondent alone	Central	5.2505	6	High availability
0192054 02	KE6	192	54	2	1127155	43	40-44	192	8	Rural	Primary	Not at all	At least once a week	Less than once a week	Yes	Richest	Big problem	Not a big problem	Not a big problem	Big problem	No	No	No	No	Yes	No	No	No	1.12715	No	Protestant‎/Other Christian	Respondent alone	Central	5.2505	6	High availability
0193063 02	KE6	193	63	2	1325025	28	25-29	193	8	Rural	Secondary	Less than once a week	At least once a week	At least once a week	Yes	Richest	Not a big problem	Not a big problem	Not a big problem	Not a big problem	No	Yes	No	No	Yes	No	Yes	No	1.32502	Yes	Roman Catholic	Respondent alone	Central	0.159009	1	Medium availability
0193014 02	KE6	193	14	2	1325025	36	35-39	193	8	Rural	Primary	Less than once a week	At least once a week	Less than once a week	Yes	Middle	Not a big problem	Not a big problem	Not a big problem	Not a big problem	No	Yes	No	Yes	Yes	No	No	No	1.32502	No	Protestant‎/Other Christian	Respondent and husband‎/partner	Central	0.159009	1	Medium availability
0193052 01	KE6	193	52	1	1325025	48	45-49	193	8	Rural	Primary	Less than once a week	At least once a week	Not at all	Yes	Middle	Big problem	Big problem	Not a big problem	Not a big problem	No	Yes	No	Yes	Yes	No	No	No	1.32502	No	Protestant‎/Other Christian	Respondent alone	Central	0.159009	1	Medium availability
0194073 02	KE6	194	73	2	3349825	33	30-34	194	11	Urban	Higher	At least once a week	At least once a week	At least once a week	Yes	Richest	Not a big problem	Not a big problem	Not a big problem	Not a big problem	Yes	Yes	No	No	Yes	Yes	No	No	3.34983	Yes	Protestant‎/Other Christian	Respondent alone	Central	0.159009	1	Medium availability
0194017 02	KE6	194	17	2	3349825	30	30-34	194	11	Urban	Secondary	Not at all	At least once a week	Not at all	No	Richer	Not a big problem	Not a big problem	Not a big problem	Not a big problem	Yes	Yes	No	Yes	Yes	No	No	No	3.34983	No	Protestant‎/Other Christian	Respondent and husband‎/partner	Central	0.159009	1	Medium availability
0194048 02	KE6	194	48	2	3349825	32	30-34	194	11	Urban	Higher	At least once a week	At least once a week	At least once a week	Yes	Richest	Not a big problem	Not a big problem	Not a big problem	Not a big problem	Yes	Yes	No	No	Yes	No	No	No	3.34983	No	Other	Respondent alone	Central	0.159009	1	Medium availability
0194060 02	KE6	194	60	2	3349825	29	25-29	194	11	Urban	Secondary	Not at all	At least once a week	At least once a week	Yes	Richest	Not a big problem	Not a big problem	Not a big problem	Not a big problem	No	Yes	No	No	Yes	No	No	No	3.34983	No	Roman Catholic	Respondent alone	Central	0.159009	1	Medium availability
0195120 02	KE6	195	120	2	1772230	45	45-49	195	11	Urban	Primary	At least once a week	At least once a week	At least once a week	Yes	Richest	Not a big problem	Not a big problem	Not a big problem	Not a big problem	No	Yes	No	Yes	Yes	Yes	No	No	1.77223	Yes	Protestant‎/Other Christian	Respondent alone	Central	0.7122	2	Medium availability
0195060 02	KE6	195	60	2	1772230	44	40-44	195	11	Urban	Secondary	Not at all	Less than once a week	Less than once a week	Yes	Poorer	Not a big problem	Not a big problem	Not a big problem	Not a big problem	No	Yes	No	No	Yes	No	No	No	1.77223	No	Protestant‎/Other Christian	Husband‎/partner or someone else	Central	0.7122	2	Medium availability
0196044 02	KE6	196	44	2	2312278	43	40-44	196	11	Urban	Primary	Not at all	Less than once a week	At least once a week	Yes	Richest	Not a big problem	Not a big problem	Not a big problem	Not a big problem	Yes	Yes	No	Yes	Yes	No	No	No	2.31228	No	Protestant‎/Other Christian	Respondent alone	Central	0.7122	2	Medium availability
0197046 01	KE6	197	46	1	1725819	40	40-44	197	10	Rural	Primary	Not at all	At least once a week	At least once a week	Yes	Richer	Not a big problem	Not a big problem	Not a big problem	Not a big problem	No	Yes	No	No	Yes	Yes	No	No	1.72582	Yes	Roman Catholic	Respondent and husband‎/partner	Central	1.18923	5	High availability
0197005 02	KE6	197	5	2	1725819	30	30-34	197	10	Rural	Secondary	Not at all	Less than once a week	Not at all	Yes	Middle	Not a big problem	Not a big problem	Not a big problem	Not a big problem	No	Yes	No	No	Yes	No	No	No	1.72582	No	Protestant‎/Other Christian	Respondent alone	Central	1.18923	5	High availability
0197011 02	KE6	197	11	2	1725819	44	40-44	197	10	Rural	Primary	Not at all	At least once a week	At least once a week	No	Richer	Not a big problem	Not a big problem	Not a big problem	Not a big problem	No	No	Yes	No	Yes	No	No	No	1.72582	No	Roman Catholic	Respondent alone	Central	1.18923	5	High availability
0197052 02	KE6	197	52	2	1725819	47	45-49	197	10	Rural	Primary	Not at all	At least once a week	At least once a week	Yes	Middle	Not a big problem	Not a big problem	Not a big problem	Not a big problem	No	Yes	No	No	Yes	No	No	No	1.72582	No	Protestant‎/Other Christian	Respondent alone	Central	1.18923	5	High availability
0197070 02	KE6	197	70	2	1725819	28	25-29	197	10	Rural	Primary	Not at all	At least once a week	At least once a week	Yes	Richest	Not a big problem	Not a big problem	Not a big problem	Not a big problem	No	Yes	No	No	Yes	No	No	No	1.72582	No	Protestant‎/Other Christian	Respondent alone	Central	1.18923	5	High availability
0198008 02	KE6	198	8	2	2730825	30	30-34	198	11	Urban	Secondary	Not at all	At least once a week	At least once a week	Yes	Richer	Not a big problem	Not a big problem	Not a big problem	Not a big problem	No	Yes	No	No	Yes	No	No	No	2.73082	No	Protestant‎/Other Christian	Respondent alone	Central	0.159009	1	Medium availability
0199026 02	KE6	199	26	2	2112117	34	30-34	199	11	Urban	Secondary	At least once a week	At least once a week	At least once a week	Yes	Richer	Not a big problem	Big problem	Not a big problem	Big problem	No	Yes	No	No	Yes	No	Yes	No	2.11212	Yes	Other	Respondent alone	Central	0	0	Low availability
0199014 01	KE6	199	14	1	2112117	44	40-44	199	11	Urban	Primary	Not at all	Not at all	Not at all	Yes	Middle	Big problem	Not a big problem	Not a big problem	Not a big problem	No	Yes	No	No	Yes	No	No	No	2.11212	No	Protestant‎/Other Christian	Respondent alone	Central	0	0	Low availability
0199020 02	KE6	199	20	2	2112117	28	25-29	199	11	Urban	Primary	At least once a week	At least once a week	Not at all	Yes	Middle	Not a big problem	Not a big problem	Not a big problem	Not a big problem	No	Yes	No	No	Yes	No	No	No	2.11212	No	Protestant‎/Other Christian	Husband‎/partner or someone else	Central	0	0	Low availability
0199062 02	KE6	199	62	2	2112117	46	45-49	199	11	Urban	Secondary	Less than once a week	At least once a week	At least once a week	No	Middle	Big problem	Not a big problem	Not a big problem	Not a big problem	No	Yes	No	Yes	Yes	No	No	No	2.11212	No	Protestant‎/Other Christian	Respondent and husband‎/partner	Central	0	0	Low availability
0199074 02	KE6	199	74	2	2112117	44	40-44	199	11	Urban	Primary	Less than once a week	At least once a week	Not at all	No	Richer	Not a big problem	Not a big problem	Not a big problem	Not a big problem	Yes	No	No	No	Yes	No	No	No	2.11212	No	Protestant‎/Other Christian	Husband‎/partner or someone else	Central	0	0	Low availability
0199093 02	KE6	199	93	2	2112117	40	40-44	199	11	Urban	Primary	Not at all	At least once a week	Not at all	Yes	Middle	Not a big problem	Not a big problem	Not a big problem	Not a big problem	No	Yes	No	No	Yes	No	No	No	2.11212	No	Protestant‎/Other Christian	Respondent alone	Central	0	0	Low availability
0200025 02	KE6	200	25	2	3087680	28	25-29	200	11	Urban	Higher	Less than once a week	At least once a week	At least once a week	No	Richest	Not a big problem	Not a big problem	Not a big problem	Not a big problem	Yes	Yes	Yes	Yes	Yes	Yes	No	No	3.08768	Yes	Roman Catholic	Respondent alone	Central	0	0	Low availability
0200041 02	KE6	200	41	2	3087680	29	25-29	200	11	Urban	Secondary	Not at all	At least once a week	At least once a week	Yes	Richest	Not a big problem	Not a big problem	Not a big problem	Not a big problem	Yes	Yes	No	No	Yes	Yes	No	No	3.08768	Yes	Roman Catholic	Respondent alone	Central	0	0	Low availability
0200137 02	KE6	200	137	2	3087680	27	25-29	200	11	Urban	Higher	At least once a week	Not at all	Less than once a week	No	Richest	Not a big problem	Not a big problem	Not a big problem	Not a big problem	Yes	Yes	No	Yes	Yes	Yes	No	No	3.08768	Yes	Protestant‎/Other Christian	Respondent and husband‎/partner	Central	0	0	Low availability
0200053 02	KE6	200	53	2	3087680	36	35-39	200	11	Urban	Secondary	Not at all	At least once a week	At least once a week	No	Richest	Big problem	Not a big problem	Not a big problem	Not a big problem	No	Yes	No	No	Yes	No	No	No	3.08768	No	Roman Catholic	Husband‎/partner or someone else	Central	0	0	Low availability
0200096 02	KE6	200	96	2	3087680	30	30-34	200	11	Urban	Higher	At least once a week	At least once a week	Less than once a week	Yes	Richer	Not a big problem	Not a big problem	Big problem	Not a big problem	No	Yes	No	Yes	Yes	No	No	No	3.08768	No	Protestant‎/Other Christian	Respondent alone	Central	0	0	Low availability
0200117 02	KE6	200	117	2	3087680	25	25-29	200	11	Urban	Primary	Not at all	At least once a week	At least once a week	Yes	Richest	Not a big problem	Not a big problem	Not a big problem	Not a big problem	No	Yes	No	No	Yes	No	No	No	3.08768	No	Protestant‎/Other Christian	Respondent alone	Central	0	0	Low availability
0201016 01	KE6	201	16	1	3674897	29	25-29	201	11	Urban	Higher	At least once a week	At least once a week	At least once a week	Yes	Richest	Not a big problem	Not a big problem	Not a big problem	Not a big problem	Yes	Yes	No	No	Yes	Yes	No	No	3.6749	Yes	Protestant‎/Other Christian	Respondent alone	Central	0	0	Low availability
0201059 01	KE6	201	59	1	3674897	39	35-39	201	11	Urban	Higher	At least once a week	At least once a week	At least once a week	No	Richest	Not a big problem	Not a big problem	Not a big problem	Not a big problem	Yes	Yes	No	No	Yes	Yes	No	No	3.6749	Yes	Protestant‎/Other Christian	Respondent and husband‎/partner	Central	0	0	Low availability
0201025 02	KE6	201	25	2	3674897	32	30-34	201	11	Urban	Higher	At least once a week	Not at all	At least once a week	Yes	Richest	Not a big problem	Not a big problem	Not a big problem	Not a big problem	Yes	Yes	No	No	Yes	No	No	No	3.6749	No	Roman Catholic	Respondent alone	Central	0	0	Low availability
0201033 02	KE6	201	33	2	3674897	33	30-34	201	11	Urban	Higher	At least once a week	At least once a week	At least once a week	Yes	Richest	Not a big problem	Not a big problem	Not a big problem	Not a big problem	Yes	Yes	No	Yes	Yes	No	No	No	3.6749	No	Protestant‎/Other Christian	Respondent and husband‎/partner	Central	0	0	Low availability
0201051 02	KE6	201	51	2	3674897	41	40-44	201	11	Urban	Higher	At least once a week	At least once a week	At least once a week	No	Richest	Not a big problem	Not a big problem	Not a big problem	Not a big problem	Yes	Yes	No	No	Yes	No	No	No	3.6749	No	Protestant‎/Other Christian	Respondent alone	Central	0	0	Low availability
0202015 02	KE6	202	15	2	2419096	41	40-44	202	11	Urban	Secondary	Not at all	At least once a week	At least once a week	Yes	Richest	Not a big problem	Not a big problem	Not a big problem	Not a big problem	Yes	Yes	Yes	No	Yes	Yes	No	No	2.4191	Yes	Roman Catholic	Respondent alone	Central	0	0	Low availability
0202011 01	KE6	202	11	1	2419096	31	30-34	202	11	Urban	Higher	Not at all	At least once a week	At least once a week	Yes	Richest	Not a big problem	Not a big problem	Not a big problem	Not a big problem	Yes	Yes	No	No	Yes	No	No	No	2.4191	No	Roman Catholic	Respondent alone	Central	0	0	Low availability
0202040 02	KE6	202	40	2	2419096	31	30-34	202	11	Urban	Primary	Not at all	At least once a week	Not at all	No	Richer	Big problem	Not a big problem	Not a big problem	Not a big problem	Yes	Yes	No	No	Yes	No	No	No	2.4191	No	Protestant‎/Other Christian	Respondent alone	Central	0	0	Low availability
0203066 02	KE6	203	66	2	2559657	27	25-29	203	11	Urban	Primary	Not at all	At least once a week	At least once a week	Yes	Richest	Not a big problem	Not a big problem	Not a big problem	Not a big problem	No	Yes	No	No	Yes	Yes	No	No	2.55966	Yes	Protestant‎/Other Christian	Respondent alone	Central	0	0	Low availability
0203033 02	KE6	203	33	2	2559657	38	35-39	203	11	Urban	Secondary	Less than once a week	At least once a week	At least once a week	No	Richest	Not a big problem	Not a big problem	Not a big problem	Not a big problem	No	Yes	No	No	Yes	No	No	No	2.55966	No	Protestant‎/Other Christian	Respondent alone	Central	0	0	Low availability
0203041 02	KE6	203	41	2	2559657	46	45-49	203	11	Urban	Secondary	Less than once a week	At least once a week	At least once a week	No	Richest	Not a big problem	Not a big problem	Not a big problem	Not a big problem	No	Yes	No	No	Yes	No	No	No	2.55966	No	Protestant‎/Other Christian	Respondent and husband‎/partner	Central	0	0	Low availability
0204015 02	KE6	204	15	2	3151736	34	30-34	204	11	Urban	Primary	Not at all	At least once a week	At least once a week	No	Richer	Not a big problem	Not a big problem	Not a big problem	Not a big problem	No	Yes	No	No	Yes	No	No	No	3.15174	No	Protestant‎/Other Christian	Respondent alone	Central	0.159009	1	Medium availability
0204088 02	KE6	204	88	2	3151736	25	25-29	204	11	Urban	Primary	At least once a week	At least once a week	At least once a week	Yes	Richer	Not a big problem	Not a big problem	Not a big problem	Not a big problem	No	Yes	No	No	Yes	No	No	No	3.15174	No	Roman Catholic	Respondent alone	Central	0.159009	1	Medium availability
0204107 02	KE6	204	107	2	3151736	30	30-34	204	11	Urban	Primary	Not at all	At least once a week	Not at all	Yes	Middle	Not a big problem	Not a big problem	Not a big problem	Not a big problem	No	Yes	No	No	Yes	No	No	No	3.15174	No	Protestant‎/Other Christian	Respondent alone	Central	0.159009	1	Medium availability
0205087 02	KE6	205	87	2	2389456	35	35-39	205	10	Rural	Secondary	Less than once a week	At least once a week	At least once a week	Yes	Richest	Not a big problem	Not a big problem	Not a big problem	Not a big problem	No	Yes	No	No	Yes	Yes	No	No	2.38946	Yes	Protestant‎/Other Christian	Respondent and husband‎/partner	Central	0.511768	2	Medium availability
0205115 01	KE6	205	115	1	2389456	44	40-44	205	10	Rural	Higher	At least once a week	At least once a week	At least once a week	Yes	Richest	Not a big problem	Not a big problem	Not a big problem	Not a big problem	Yes	Yes	No	No	Yes	No	No	No	2.38946	No	Protestant‎/Other Christian	Respondent and husband‎/partner	Central	0.511768	2	Medium availability
0207005 02	KE6	207	5	2	6113357	31	30-34	207	11	Urban	Secondary	At least once a week	At least once a week	At least once a week	Yes	Richest	Not a big problem	Not a big problem	Not a big problem	Big problem	No	Yes	No	No	Yes	No	No	No	6.11336	No	Protestant‎/Other Christian	Respondent alone	Central	0.318018	2	Medium availability
0207044 02	KE6	207	44	2	6113357	27	25-29	207	11	Urban	Primary	Not at all	At least once a week	At least once a week	Yes	Richer	Big problem	Not a big problem	Not a big problem	Not a big problem	No	No	No	No	Yes	No	No	No	6.11336	No	Protestant‎/Other Christian	Respondent and husband‎/partner	Central	0.318018	2	Medium availability
0207051 02	KE6	207	51	2	6113357	37	35-39	207	11	Urban	Secondary	Less than once a week	At least once a week	At least once a week	Yes	Richest	Not a big problem	Not a big problem	Not a big problem	Not a big problem	Yes	Yes	No	No	Yes	No	No	No	6.11336	No	Roman Catholic	Respondent and husband‎/partner	Central	0.318018	2	Medium availability
0207077 01	KE6	207	77	1	6113357	45	45-49	207	11	Urban	Secondary	Not at all	At least once a week	At least once a week	Yes	Richest	Not a big problem	Not a big problem	Not a big problem	Not a big problem	No	Yes	Yes	No	Yes	No	No	No	6.11336	No	Roman Catholic	Respondent alone	Central	0.318018	2	Medium availability
0208090 02	KE6	208	90	2	1575458	29	25-29	208	10	Rural	Primary	Not at all	Not at all	At least once a week	Yes	Richer	Not a big problem	Not a big problem	Not a big problem	Not a big problem	No	Yes	No	No	Yes	No	No	No	1.57546	No	Protestant‎/Other Christian	Respondent alone	Central	0.159009	1	Medium availability
0208137 02	KE6	208	137	2	1575458	40	40-44	208	10	Rural	Primary	Not at all	At least once a week	Not at all	Yes	Middle	Not a big problem	Not a big problem	Not a big problem	Not a big problem	No	Yes	No	No	Yes	No	No	No	1.57546	No	Protestant‎/Other Christian	Husband‎/partner or someone else	Central	0.159009	1	Medium availability
0209037 01	KE6	209	37	1	2372522	30	30-34	209	10	Rural	Higher	At least once a week	At least once a week	At least once a week	Yes	Richer	Not a big problem	Not a big problem	Not a big problem	Not a big problem	Yes	Yes	No	Yes	Yes	No	No	No	2.37252	No	Protestant‎/Other Christian	Respondent alone	Central	0.159009	1	Medium availability
0210022 02	KE6	210	22	2	1789117	29	25-29	210	10	Rural	Secondary	At least once a week	At least once a week	At least once a week	Yes	Richest	Not a big problem	Not a big problem	Not a big problem	Not a big problem	No	Yes	No	No	Yes	No	No	No	1.78912	No	Protestant‎/Other Christian	Respondent alone	Central	0	0	Low availability
0210029 02	KE6	210	29	2	1789117	34	30-34	210	10	Rural	Secondary	Less than once a week	At least once a week	At least once a week	Yes	Richest	Not a big problem	Not a big problem	Not a big problem	Not a big problem	No	Yes	No	No	Yes	No	No	No	1.78912	No	Protestant‎/Other Christian	Respondent alone	Central	0	0	Low availability
0211037 01	KE6	211	37	1	1860660	38	35-39	211	10	Rural	Secondary	Not at all	At least once a week	At least once a week	Yes	Richer	Not a big problem	Not a big problem	Not a big problem	Not a big problem	No	Yes	No	No	Yes	Yes	No	No	1.86066	Yes	Roman Catholic	Respondent alone	Central	0	0	Low availability
0211007 02	KE6	211	7	2	1860660	43	40-44	211	10	Rural	Primary	Less than once a week	At least once a week	At least once a week	Yes	Middle	Big problem	Not a big problem	Not a big problem	Not a big problem	No	Yes	No	No	Yes	No	No	No	1.86066	No	Protestant‎/Other Christian	Respondent alone	Central	0	0	Low availability
0211047 02	KE6	211	47	2	1860660	27	25-29	211	10	Rural	Secondary	At least once a week	At least once a week	At least once a week	Yes	Richest	Not a big problem	Not a big problem	Not a big problem	Not a big problem	No	Yes	No	No	Yes	No	No	No	1.86066	No	Protestant‎/Other Christian	Respondent alone	Central	0	0	Low availability
0211057 02	KE6	211	57	2	1860660	35	35-39	211	10	Rural	Secondary	At least once a week	At least once a week	At least once a week	Yes	Richest	Not a big problem	Not a big problem	Not a big problem	Not a big problem	No	Yes	No	No	Yes	No	No	No	1.86066	No	Roman Catholic	Respondent alone	Central	0	0	Low availability
0211087 02	KE6	211	87	2	1860660	28	25-29	211	10	Rural	Primary	Less than once a week	At least once a week	At least once a week	Yes	Richer	Not a big problem	Not a big problem	Not a big problem	Not a big problem	Yes	Yes	No	No	Yes	No	No	No	1.86066	No	Protestant‎/Other Christian	Respondent and husband‎/partner	Central	0	0	Low availability
0212039 02	KE6	212	39	2	1725819	47	45-49	212	10	Rural	Primary	At least once a week	At least once a week	Not at all	Yes	Poorer	Not a big problem	Not a big problem	Not a big problem	Not a big problem	No	No	No	No	Yes	Yes	No	No	1.72582	Yes	Protestant‎/Other Christian	Respondent and husband‎/partner	Central	1.03022	4	High availability
0212045 02	KE6	212	45	2	1725819	49	45-49	212	10	Rural	Secondary	At least once a week	At least once a week	At least once a week	Yes	Richest	Not a big problem	Not a big problem	Not a big problem	Not a big problem	No	Yes	No	No	Yes	Yes	No	No	1.72582	Yes	Protestant‎/Other Christian	Respondent alone	Central	1.03022	4	High availability
0212062 02	KE6	212	62	2	1725819	37	35-39	212	10	Rural	Primary	At least once a week	At least once a week	At least once a week	Yes	Richest	Not a big problem	Not a big problem	Not a big problem	Not a big problem	No	Yes	No	No	Yes	Yes	No	No	1.72582	Yes	Protestant‎/Other Christian	Husband‎/partner or someone else	Central	1.03022	4	High availability
0212004 01	KE6	212	4	1	1725819	26	25-29	212	10	Rural	Higher	Not at all	At least once a week	At least once a week	Yes	Richest	Not a big problem	Not a big problem	Not a big problem	Not a big problem	Yes	Yes	No	No	Yes	No	No	No	1.72582	No	Roman Catholic	Respondent alone	Central	1.03022	4	High availability
0213006 02	KE6	213	6	2	2630636	47	45-49	213	10	Rural	Secondary	Not at all	At least once a week	At least once a week	Yes	Richest	Big problem	Not a big problem	Not a big problem	Big problem	No	No	No	No	Yes	No	No	No	2.63064	No	Roman Catholic	Respondent alone	Central	0.318018	2	Medium availability
0213022 02	KE6	213	22	2	2630636	45	45-49	213	10	Rural	Secondary	At least once a week	At least once a week	At least once a week	Yes	Richest	Not a big problem	Not a big problem	Not a big problem	Not a big problem	No	Yes	No	No	Yes	No	No	No	2.63064	No	Protestant‎/Other Christian	Respondent and husband‎/partner	Central	0.318018	2	Medium availability
0213030 02	KE6	213	30	2	2630636	40	40-44	213	10	Rural	Primary	Not at all	At least once a week	At least once a week	Yes	Richest	Not a big problem	Not a big problem	Not a big problem	Not a big problem	No	Yes	No	No	Yes	No	No	No	2.63064	No	Protestant‎/Other Christian	Respondent alone	Central	0.318018	2	Medium availability
0213046 02	KE6	213	46	2	2630636	33	30-34	213	10	Rural	Secondary	Not at all	At least once a week	Not at all	Yes	Poorer	Big problem	Not a big problem	Not a big problem	Not a big problem	Yes	Yes	No	No	Yes	No	No	No	2.63064	No	Protestant‎/Other Christian	Respondent and husband‎/partner	Central	0.318018	2	Medium availability
0213054 02	KE6	213	54	2	2630636	34	30-34	213	10	Rural	Primary	Not at all	At least once a week	Not at all	Yes	Middle	Not a big problem	Not a big problem	Not a big problem	Not a big problem	No	Yes	No	No	Yes	No	No	No	2.63064	No	Protestant‎/Other Christian	Respondent alone	Central	0.318018	2	Medium availability
0213085 02	KE6	213	85	2	2630636	28	25-29	213	10	Rural	Primary	Not at all	At least once a week	At least once a week	Yes	Richer	Not a big problem	Not a big problem	Not a big problem	Not a big problem	No	Yes	No	No	Yes	No	No	No	2.63064	No	Roman Catholic	Respondent alone	Central	0.318018	2	Medium availability
0214035 02	KE6	214	35	2	1881014	27	25-29	214	10	Rural	Higher	At least once a week	At least once a week	At least once a week	Yes	Richest	Not a big problem	Not a big problem	Not a big problem	Not a big problem	Yes	Yes	No	No	Yes	Yes	No	No	1.88101	Yes	Roman Catholic	Respondent alone	Central	0	0	Low availability
0214014 02	KE6	214	14	2	1881014	47	45-49	214	10	Rural	Secondary	Not at all	At least once a week	At least once a week	Yes	Richer	Not a big problem	Not a big problem	Not a big problem	Not a big problem	Yes	Yes	No	No	Yes	No	No	No	1.88101	No	Protestant‎/Other Christian	Respondent and husband‎/partner	Central	0	0	Low availability
0214062 01	KE6	214	62	1	1881014	40	40-44	214	10	Rural	Secondary	Not at all	At least once a week	At least once a week	Yes	Richest	Not a big problem	Not a big problem	Not a big problem	Not a big problem	Yes	No	No	No	Yes	No	No	No	1.88101	No	Protestant‎/Other Christian	Respondent alone	Central	0	0	Low availability
0215007 02	KE6	215	7	2	1094839	30	30-34	215	10	Rural	Primary	Not at all	At least once a week	Not at all	Yes	Richer	Not a big problem	Not a big problem	Not a big problem	Not a big problem	No	Yes	No	No	Yes	No	No	No	1.09484	No	Protestant‎/Other Christian	Respondent alone	Central	0	0	Low availability
0215051 02	KE6	215	51	2	1094839	35	35-39	215	10	Rural	Primary	Less than once a week	Less than once a week	Not at all	Yes	Poorer	Not a big problem	Not a big problem	Not a big problem	Not a big problem	No	Yes	No	No	Yes	No	No	No	1.09484	No	Protestant‎/Other Christian	Respondent alone	Central	0	0	Low availability
0215057 02	KE6	215	57	2	1094839	26	25-29	215	10	Rural	Primary	Not at all	At least once a week	At least once a week	Yes	Middle	Big problem	Not a big problem	Not a big problem	Not a big problem	No	Yes	No	No	Yes	No	No	No	1.09484	No	Protestant‎/Other Christian	Husband‎/partner or someone else	Central	0	0	Low availability
0215070 02	KE6	215	70	2	1094839	46	45-49	215	10	Rural	Secondary	Less than once a week	At least once a week	Not at all	Yes	Middle	Not a big problem	Not a big problem	Not a big problem	Big problem	Yes	Yes	No	Yes	Yes	No	No	No	1.09484	No	Roman Catholic	Respondent alone	Central	0	0	Low availability
0215076 01	KE6	215	76	1	1094839	40	40-44	215	10	Rural	Primary	Not at all	At least once a week	Not at all	Yes	Poorer	Not a big problem	Big problem	Not a big problem	Big problem	No	Yes	No	No	Yes	No	No	No	1.09484	No	Protestant‎/Other Christian	Respondent alone	Central	0	0	Low availability
0216008 02	KE6	216	8	2	5830962	41	40-44	216	11	Urban	Secondary	Not at all	At least once a week	At least once a week	Yes	Richest	Not a big problem	Not a big problem	Not a big problem	Not a big problem	Yes	Yes	No	No	Yes	Yes	No	No	5.83096	Yes	Roman Catholic	Respondent alone	Central	0	0	Low availability
0216110 02	KE6	216	110	2	5830962	30	30-34	216	11	Urban	Primary	At least once a week	At least once a week	Not at all	Yes	Richer	Not a big problem	Not a big problem	Not a big problem	Not a big problem	Yes	Yes	No	No	Yes	Yes	No	No	5.83096	Yes	Roman Catholic	Respondent alone	Central	0	0	Low availability
0216045 02	KE6	216	45	2	5830962	26	25-29	216	11	Urban	Secondary	At least once a week	At least once a week	At least once a week	Yes	Richest	Not a big problem	Not a big problem	Not a big problem	Not a big problem	No	Yes	No	No	Yes	No	No	No	5.83096	No	Protestant‎/Other Christian	Respondent alone	Central	0	0	Low availability
0216073 01	KE6	216	73	1	5830962	30	30-34	216	11	Urban	Higher	At least once a week	Less than once a week	At least once a week	Yes	Richest	Not a big problem	Not a big problem	Not a big problem	Not a big problem	Yes	Yes	No	No	Yes	No	No	No	5.83096	No	Protestant‎/Other Christian	Respondent alone	Central	0	0	Low availability
0217027 02	KE6	217	27	2	2591539	25	25-29	217	11	Urban	Higher	Not at all	At least once a week	Not at all	Yes	Richest	Not a big problem	Not a big problem	Not a big problem	Not a big problem	No	Yes	No	Yes	Yes	No	No	No	2.59154	No	Protestant‎/Other Christian	Respondent and husband‎/partner	Central	0.636036	4	Medium availability
0217046 02	KE6	217	46	2	2591539	32	30-34	217	11	Urban	Primary	Not at all	At least once a week	At least once a week	Yes	Richest	Not a big problem	Not a big problem	Not a big problem	Not a big problem	Yes	Yes	No	No	Yes	No	No	No	2.59154	No	Protestant‎/Other Christian	Husband‎/partner or someone else	Central	0.636036	4	Medium availability
0219103 02	KE6	219	103	2	3034719	38	35-39	219	11	Urban	Primary	Not at all	At least once a week	At least once a week	Yes	Richest	Not a big problem	Not a big problem	Not a big problem	Not a big problem	Yes	Yes	No	No	Yes	No	No	No	3.03472	No	Muslim	Respondent and husband‎/partner	Central	0.636036	4	Medium availability
0220018 02	KE6	220	18	2	3416157	27	25-29	220	11	Urban	Higher	At least once a week	At least once a week	At least once a week	Yes	Richest	Not a big problem	Not a big problem	Not a big problem	Not a big problem	Yes	Yes	No	Yes	Yes	No	No	No	3.41616	No	Protestant‎/Other Christian	Respondent and husband‎/partner	Central	0.477027	3	Medium availability
0220024 02	KE6	220	24	2	3416157	26	25-29	220	11	Urban	Primary	Not at all	Not at all	At least once a week	Yes	Richer	Not a big problem	Not a big problem	Not a big problem	Not a big problem	No	Yes	No	No	Yes	No	No	No	3.41616	No	Protestant‎/Other Christian	Respondent alone	Central	0.477027	3	Medium availability
0221033 02	KE6	221	33	2	2758736	26	25-29	221	11	Urban	Primary	Not at all	At least once a week	At least once a week	Yes	Richest	Not a big problem	Not a big problem	Not a big problem	Not a big problem	No	Yes	No	No	Yes	Yes	No	No	2.75874	Yes	Protestant‎/Other Christian	Respondent alone	Central	1.16582	2	High availability
0221052 02	KE6	221	52	2	2758736	41	40-44	221	11	Urban	Higher	At least once a week	At least once a week	At least once a week	No	Richest	Not a big problem	Not a big problem	Not a big problem	Not a big problem	No	Yes	No	No	Yes	Yes	No	No	2.75874	Yes	Roman Catholic	Respondent and husband‎/partner	Central	1.16582	2	High availability
0221070 02	KE6	221	70	2	2758736	28	25-29	221	11	Urban	Higher	Less than once a week	At least once a week	Less than once a week	Yes	Richest	Not a big problem	Not a big problem	Not a big problem	Not a big problem	Yes	Yes	No	No	Yes	Yes	No	No	2.75874	Yes	Protestant‎/Other Christian	Respondent alone	Central	1.16582	2	High availability
0221024 01	KE6	221	24	1	2758736	39	35-39	221	11	Urban	Secondary	At least once a week	At least once a week	At least once a week	Yes	Richest	Not a big problem	Not a big problem	Not a big problem	Not a big problem	Yes	Yes	No	No	Yes	No	No	No	2.75874	No	Protestant‎/Other Christian	Respondent alone	Central	1.16582	2	High availability
0221061 02	KE6	221	61	2	2758736	27	25-29	221	11	Urban	Higher	At least once a week	At least once a week	At least once a week	Yes	Richest	Not a big problem	Not a big problem	Not a big problem	Not a big problem	Yes	Yes	No	No	Yes	No	No	No	2.75874	No	Roman Catholic	Respondent alone	Central	1.16582	2	High availability
0221098 02	KE6	221	98	2	2758736	30	30-34	221	11	Urban	Secondary	Less than once a week	At least once a week	At least once a week	Yes	Richest	Not a big problem	Not a big problem	Not a big problem	Not a big problem	Yes	Yes	Yes	No	Yes	No	No	No	2.75874	No	Roman Catholic	Respondent alone	Central	1.16582	2	High availability
0221107 02	KE6	221	107	2	2758736	30	30-34	221	11	Urban	Secondary	Not at all	At least once a week	At least once a week	Yes	Richest	Not a big problem	Not a big problem	Not a big problem	Not a big problem	No	Yes	No	No	Yes	No	No	No	2.75874	No	Protestant‎/Other Christian	Respondent alone	Central	1.16582	2	High availability
0222048 02	KE6	222	48	2	2832112	34	30-34	222	11	Urban	Secondary	Less than once a week	At least once a week	At least once a week	Yes	Richest	Big problem	Big problem	Not a big problem	Not a big problem	No	Yes	Yes	No	Yes	Yes	No	No	2.83211	Yes	Roman Catholic	Respondent and husband‎/partner	Central	1.16582	2	High availability
0222006 02	KE6	222	6	2	2832112	35	35-39	222	11	Urban	Secondary	At least once a week	At least once a week	At least once a week	Yes	Richest	Not a big problem	Not a big problem	Not a big problem	Not a big problem	No	Yes	No	No	Yes	No	No	No	2.83211	No	Protestant‎/Other Christian	Respondent and husband‎/partner	Central	1.16582	2	High availability
0222014 02	KE6	222	14	2	2832112	29	25-29	222	11	Urban	Secondary	At least once a week	At least once a week	At least once a week	Yes	Richest	Not a big problem	Not a big problem	Not a big problem	Not a big problem	Yes	Yes	No	No	Yes	No	No	No	2.83211	No	Roman Catholic	Husband‎/partner or someone else	Central	1.16582	2	High availability
0222098 02	KE6	222	98	2	2832112	30	30-34	222	11	Urban	Secondary	At least once a week	At least once a week	At least once a week	Yes	Richest	Not a big problem	Not a big problem	Not a big problem	Not a big problem	No	Yes	No	Yes	Yes	No	No	No	2.83211	No	Protestant‎/Other Christian	Respondent alone	Central	1.16582	2	High availability
0223077 01	KE6	223	77	1	2985852	27	25-29	223	11	Urban	Secondary	Less than once a week	At least once a week	At least once a week	Yes	Richest	Not a big problem	Not a big problem	Not a big problem	Not a big problem	Yes	No	No	No	Yes	No	No	No	2.98585	No	Protestant‎/Other Christian	Husband‎/partner or someone else	Central	1.16582	2	High availability
0224006 02	KE6	224	6	2	2519710	39	35-39	224	11	Urban	Primary	Not at all	At least once a week	Not at all	Yes	Richer	Not a big problem	Not a big problem	Not a big problem	Not a big problem	No	Yes	No	No	Yes	Yes	No	No	2.51971	Yes	Protestant‎/Other Christian	Husband‎/partner or someone else	Central	0	0	Low availability
0224028 02	KE6	224	28	2	2519710	30	30-34	224	11	Urban	Secondary	Less than once a week	At least once a week	At least once a week	Yes	Richest	Not a big problem	Not a big problem	Not a big problem	Not a big problem	No	Yes	No	No	Yes	Yes	No	No	2.51971	Yes	Roman Catholic	Respondent alone	Central	0	0	Low availability
0224042 02	KE6	224	42	2	2519710	34	30-34	224	11	Urban	Primary	Not at all	At least once a week	At least once a week	Yes	Richer	Not a big problem	Not a big problem	Not a big problem	Not a big problem	No	Yes	No	No	Yes	Yes	No	No	2.51971	Yes	Protestant‎/Other Christian	Respondent alone	Central	0	0	Low availability
0224057 02	KE6	224	57	2	2519710	47	45-49	224	11	Urban	Primary	Not at all	At least once a week	At least once a week	No	Richer	Not a big problem	Not a big problem	Not a big problem	Not a big problem	No	Yes	No	No	Yes	Yes	No	No	2.51971	Yes	Roman Catholic	Respondent alone	Central	0	0	Low availability
0224021 02	KE6	224	21	2	2519710	30	30-34	224	11	Urban	Primary	Not at all	At least once a week	Not at all	Yes	Richer	Not a big problem	Not a big problem	Not a big problem	Not a big problem	No	Yes	No	No	Yes	No	No	No	2.51971	No	Protestant‎/Other Christian	Respondent and husband‎/partner	Central	0	0	Low availability
0224035 02	KE6	224	35	2	2519710	34	30-34	224	11	Urban	Higher	Less than once a week	At least once a week	At least once a week	Yes	Richest	Not a big problem	Not a big problem	Not a big problem	Not a big problem	No	Yes	No	No	Yes	No	No	No	2.51971	No	Protestant‎/Other Christian	Respondent and husband‎/partner	Central	0	0	Low availability
0224064 02	KE6	224	64	2	2519710	33	30-34	224	11	Urban	Primary	Not at all	Not at all	Not at all	No	Poorer	Not a big problem	Big problem	Not a big problem	Not a big problem	No	Yes	No	No	Yes	No	No	No	2.51971	No	Protestant‎/Other Christian	Respondent alone	Central	0	0	Low availability
0224085 02	KE6	224	85	2	2519710	30	30-34	224	11	Urban	Secondary	Not at all	At least once a week	At least once a week	Yes	Richest	Not a big problem	Not a big problem	Not a big problem	Not a big problem	No	Yes	No	No	Yes	No	No	No	2.51971	No	Protestant‎/Other Christian	Respondent alone	Central	0	0	Low availability
0225047 02	KE6	225	47	2	3279481	39	35-39	225	11	Urban	Primary	At least once a week	Not at all	At least once a week	No	Richest	Not a big problem	Not a big problem	Not a big problem	Not a big problem	Yes	Yes	No	No	Yes	No	No	No	3.27948	No	Protestant‎/Other Christian	Husband‎/partner or someone else	Central	0	0	Low availability
0226011 02	KE6	226	11	2	3665174	26	25-29	226	11	Urban	Primary	Less than once a week	At least once a week	At least once a week	Yes	Richest	Not a big problem	Not a big problem	Not a big problem	Not a big problem	No	Yes	No	No	Yes	No	No	No	3.66517	No	Roman Catholic	Respondent alone	Central	0	0	Low availability
0226067 02	KE6	226	67	2	3665174	25	25-29	226	11	Urban	Secondary	Not at all	At least once a week	At least once a week	Yes	Richest	Not a big problem	Not a big problem	Not a big problem	Not a big problem	Yes	Yes	No	No	Yes	No	No	No	3.66517	No	Protestant‎/Other Christian	Respondent alone	Central	0	0	Low availability
0227024 02	KE6	227	24	2	1768372	38	35-39	227	10	Rural	Secondary	At least once a week	At least once a week	Not at all	Yes	Middle	Big problem	Not a big problem	Big problem	Not a big problem	No	Yes	No	No	Yes	Yes	No	No	1.76837	Yes	Roman Catholic	Respondent alone	Central	0	0	Low availability
0227043 02	KE6	227	43	2	1768372	30	30-34	227	10	Rural	Primary	Not at all	At least once a week	At least once a week	Yes	Richer	Not a big problem	Not a big problem	Not a big problem	Not a big problem	No	Yes	No	No	Yes	No	Yes	No	1.76837	Yes	Protestant‎/Other Christian	Respondent and husband‎/partner	Central	0	0	Low availability
0227067 02	KE6	227	67	2	1768372	32	30-34	227	10	Rural	Primary	Not at all	At least once a week	At least once a week	Yes	Poorer	Not a big problem	Not a big problem	Not a big problem	Not a big problem	No	Yes	No	No	Yes	Yes	No	No	1.76837	Yes	Protestant‎/Other Christian	Respondent alone	Central	0	0	Low availability
0227073 02	KE6	227	73	2	1768372	28	25-29	227	10	Rural	Secondary	Not at all	At least once a week	Not at all	Yes	Richer	Not a big problem	Not a big problem	Not a big problem	Not a big problem	No	Yes	No	No	Yes	Yes	No	No	1.76837	Yes	Protestant‎/Other Christian	Respondent alone	Central	0	0	Low availability
0227006 02	KE6	227	6	2	1768372	40	40-44	227	10	Rural	Primary	Not at all	At least once a week	Not at all	Yes	Richer	Not a big problem	Not a big problem	Not a big problem	Not a big problem	No	Yes	No	Yes	Yes	No	No	No	1.76837	No	Protestant‎/Other Christian	Respondent alone	Central	0	0	Low availability
0227030 02	KE6	227	30	2	1768372	31	30-34	227	10	Rural	Secondary	Not at all	At least once a week	Not at all	Yes	Richer	Not a big problem	Not a big problem	Not a big problem	Not a big problem	No	Yes	No	No	Yes	No	No	No	1.76837	No	Protestant‎/Other Christian	Respondent and husband‎/partner	Central	0	0	Low availability
0227049 02	KE6	227	49	2	1768372	42	40-44	227	10	Rural	Primary	Not at all	At least once a week	At least once a week	Yes	Richer	Not a big problem	Not a big problem	Not a big problem	Not a big problem	No	Yes	No	No	Yes	No	No	No	1.76837	No	Protestant‎/Other Christian	Respondent and husband‎/partner	Central	0	0	Low availability
0227055 02	KE6	227	55	2	1768372	31	30-34	227	10	Rural	Secondary	Not at all	At least once a week	At least once a week	Yes	Middle	Not a big problem	Not a big problem	Not a big problem	Not a big problem	No	Yes	No	No	Yes	No	No	No	1.76837	No	Protestant‎/Other Christian	Respondent and husband‎/partner	Central	0	0	Low availability
0228006 01	KE6	228	6	1	2564955	34	30-34	228	10	Rural	Secondary	Less than once a week	At least once a week	Not at all	Yes	Middle	Not a big problem	Not a big problem	Not a big problem	Not a big problem	No	Yes	No	No	Yes	No	No	No	2.56495	No	Protestant‎/Other Christian	Respondent alone	Central	0	0	Low availability
0228012 02	KE6	228	12	2	2564955	27	25-29	228	10	Rural	Secondary	Not at all	Not at all	Not at all	No	Poorer	Not a big problem	Not a big problem	Not a big problem	Not a big problem	No	Yes	No	No	Yes	No	No	No	2.56495	No	Protestant‎/Other Christian	Respondent alone	Central	0	0	Low availability
0228017 02	KE6	228	17	2	2564955	46	45-49	228	10	Rural	Primary	Not at all	At least once a week	Not at all	Yes	Richer	Not a big problem	Not a big problem	Not a big problem	Not a big problem	No	Yes	No	Yes	Yes	No	No	No	2.56495	No	Protestant‎/Other Christian	Respondent and husband‎/partner	Central	0	0	Low availability
0228040 03	KE6	228	40	3	2564955	30	30-34	228	10	Rural	Primary	Not at all	At least once a week	Not at all	No	Richer	Not a big problem	Not a big problem	Not a big problem	Not a big problem	No	Yes	No	No	Yes	No	No	No	2.56495	No	Protestant‎/Other Christian	Respondent alone	Central	0	0	Low availability
0228063 02	KE6	228	63	2	2564955	30	30-34	228	10	Rural	Primary	Not at all	At least once a week	At least once a week	Yes	Richer	Not a big problem	Not a big problem	Not a big problem	Not a big problem	No	Yes	No	No	Yes	No	No	No	2.56495	No	Protestant‎/Other Christian	Respondent alone	Central	0	0	Low availability
0229052 02	KE6	229	52	2	1972979	32	30-34	229	10	Rural	Higher	At least once a week	At least once a week	At least once a week	Yes	Richer	Not a big problem	Big problem	Not a big problem	Not a big problem	Yes	Yes	No	No	Yes	No	Yes	No	1.97298	Yes	Roman Catholic	Respondent and husband‎/partner	Central	0	0	Low availability
0229017 02	KE6	229	17	2	1972979	49	45-49	229	10	Rural	Primary	Not at all	At least once a week	At least once a week	Yes	Richer	Not a big problem	Not a big problem	Not a big problem	Not a big problem	No	Yes	No	No	Yes	No	No	No	1.97298	No	Protestant‎/Other Christian	Husband‎/partner or someone else	Central	0	0	Low availability
0229043 02	KE6	229	43	2	1972979	42	40-44	229	10	Rural	Secondary	Not at all	At least once a week	Not at all	Yes	Poorer	Not a big problem	Not a big problem	Not a big problem	Not a big problem	No	Yes	No	No	Yes	No	No	No	1.97298	No	Roman Catholic	Respondent alone	Central	0	0	Low availability
0230011 01	KE6	230	11	1	813852	37	35-39	230	10	Rural	Primary	At least once a week	At least once a week	At least once a week	Yes	Richer	Not a big problem	Not a big problem	Not a big problem	Not a big problem	No	Yes	No	No	Yes	Yes	No	No	0.813852	Yes	Protestant‎/Other Christian	Respondent alone	Central	0	0	Low availability
0230037 02	KE6	230	37	2	813852	42	40-44	230	10	Rural	Secondary	Not at all	At least once a week	Less than once a week	Yes	Richer	Big problem	Not a big problem	Not a big problem	Not a big problem	No	Yes	No	No	Yes	No	No	No	0.813852	No	Roman Catholic	Respondent alone	Central	0	0	Low availability
0230050 01	KE6	230	50	1	813852	26	25-29	230	10	Rural	Primary	Less than once a week	At least once a week	At least once a week	Yes	Middle	Not a big problem	Not a big problem	Not a big problem	Not a big problem	No	Yes	No	Yes	Yes	No	No	No	0.813852	No	Protestant‎/Other Christian	Respondent and husband‎/partner	Central	0	0	Low availability
0232023 02	KE6	232	23	2	1714785	36	35-39	232	10	Rural	Higher	Less than once a week	At least once a week	Not at all	Yes	Richer	Not a big problem	Not a big problem	Not a big problem	Not a big problem	Yes	Yes	No	No	Yes	No	No	No	1.71479	No	Protestant‎/Other Christian	Respondent and husband‎/partner	Central	0	0	Low availability
0232040 02	KE6	232	40	2	1714785	35	35-39	232	10	Rural	Primary	At least once a week	At least once a week	At least once a week	Yes	Richer	Not a big problem	Not a big problem	Not a big problem	Not a big problem	Yes	Yes	No	No	Yes	No	No	No	1.71479	No	Protestant‎/Other Christian	Respondent and husband‎/partner	Central	0	0	Low availability
0232046 02	KE6	232	46	2	1714785	49	45-49	232	10	Rural	Primary	Not at all	At least once a week	Not at all	Yes	Richest	Not a big problem	Not a big problem	Not a big problem	Not a big problem	No	Yes	No	No	Yes	No	No	No	1.71479	No	Roman Catholic	Respondent alone	Central	0	0	Low availability
0232063 01	KE6	232	63	1	1714785	37	35-39	232	10	Rural	Secondary	At least once a week	At least once a week	At least once a week	Yes	Middle	Not a big problem	Not a big problem	Not a big problem	Not a big problem	No	Yes	No	No	Yes	No	No	No	1.71479	No	Roman Catholic	Respondent alone	Central	0	0	Low availability
0233007 02	KE6	233	7	2	2624746	27	25-29	233	12	Urban	Secondary	Not at all	At least once a week	Not at all	Yes	Richer	Not a big problem	Not a big problem	Not a big problem	Not a big problem	No	Yes	No	No	Yes	No	No	No	2.62475	No	Muslim	Respondent and husband‎/partner	Coast	0.152069	1	Medium availability
0233036 02	KE6	233	36	2	2624746	34	30-34	233	12	Urban	Secondary	Not at all	At least once a week	At least once a week	Yes	Richest	Big problem	Big problem	Not a big problem	Not a big problem	No	Yes	No	No	Yes	No	No	No	2.62475	No	Protestant‎/Other Christian	Respondent and husband‎/partner	Coast	0.152069	1	Medium availability
0233085 02	KE6	233	85	2	2624746	29	25-29	233	12	Urban	Higher	At least once a week	At least once a week	At least once a week	Yes	Richest	Not a big problem	Not a big problem	Not a big problem	Not a big problem	Yes	Yes	No	No	Yes	No	No	No	2.62475	No	Protestant‎/Other Christian	Respondent alone	Coast	0.152069	1	Medium availability
0234009 02	KE6	234	9	2	2270849	39	35-39	234	12	Urban	No education	Not at all	At least once a week	At least once a week	Yes	Richest	Big problem	Not a big problem	Not a big problem	Not a big problem	Yes	Yes	No	Yes	Yes	No	No	Yes	2.27085	Yes	Muslim	Respondent alone	Coast	0	0	Low availability
0234019 02	KE6	234	19	2	2270849	26	25-29	234	12	Urban	Primary	Not at all	At least once a week	Not at all	Yes	Richer	Big problem	Not a big problem	Not a big problem	Not a big problem	No	Yes	No	No	Yes	No	No	No	2.27085	No	Protestant‎/Other Christian	Respondent alone	Coast	0	0	Low availability
0234118 02	KE6	234	118	2	2270849	30	30-34	234	12	Urban	Secondary	Not at all	Not at all	At least once a week	Yes	Richest	Not a big problem	Not a big problem	Not a big problem	Not a big problem	Yes	Yes	No	No	Yes	No	No	No	2.27085	No	Protestant‎/Other Christian	Respondent and husband‎/partner	Coast	0	0	Low availability
0235018 02	KE6	235	18	2	2313694	33	30-34	235	12	Urban	Primary	Not at all	Less than once a week	At least once a week	Yes	Richest	Not a big problem	Not a big problem	Not a big problem	Not a big problem	No	Yes	No	No	Yes	No	No	No	2.31369	No	Muslim	Husband‎/partner or someone else	Coast	4.35156	9	High availability
0235040 02	KE6	235	40	2	2313694	41	40-44	235	12	Urban	Primary	Not at all	At least once a week	Not at all	Yes	Richest	Not a big problem	Not a big problem	Not a big problem	Not a big problem	No	Yes	No	No	Yes	No	No	No	2.31369	No	Muslim	Husband‎/partner or someone else	Coast	4.35156	9	High availability
0235074 02	KE6	235	74	2	2313694	28	25-29	235	12	Urban	Primary	Not at all	At least once a week	At least once a week	Yes	Richest	Not a big problem	Not a big problem	Not a big problem	Not a big problem	No	Yes	No	No	Yes	No	No	No	2.31369	No	Muslim	Respondent and husband‎/partner	Coast	4.35156	9	High availability
0235082 02	KE6	235	82	2	2313694	40	40-44	235	12	Urban	Primary	Not at all	At least once a week	At least once a week	Yes	Richest	Not a big problem	Not a big problem	Not a big problem	Not a big problem	No	Yes	No	No	Yes	No	No	No	2.31369	No	Muslim	Respondent and husband‎/partner	Coast	4.35156	9	High availability
0235097 04	KE6	235	97	4	2313694	26	25-29	235	12	Urban	Primary	Not at all	At least once a week	At least once a week	Yes	Richest	Big problem	Not a big problem	Not a big problem	Not a big problem	No	Yes	No	No	Yes	No	No	No	2.31369	No	Muslim	Husband‎/partner or someone else	Coast	4.35156	9	High availability
0236012 02	KE6	236	12	2	1165702	42	40-44	236	12	Urban	Primary	Less than once a week	Less than once a week	At least once a week	Yes	Richest	Big problem	Not a big problem	Not a big problem	Not a big problem	No	Yes	No	No	Yes	No	No	No	1.1657	No	Muslim	Respondent and husband‎/partner	Coast	4.35156	9	High availability
0236040 02	KE6	236	40	2	1165702	42	40-44	236	12	Urban	Primary	Not at all	At least once a week	At least once a week	Yes	Richest	Not a big problem	Not a big problem	Not a big problem	Not a big problem	No	Yes	No	No	Yes	No	No	No	1.1657	No	Muslim	Respondent alone	Coast	4.35156	9	High availability
0236074 02	KE6	236	74	2	1165702	49	45-49	236	12	Urban	Primary	Not at all	At least once a week	At least once a week	No	Richest	Not a big problem	Not a big problem	Not a big problem	Not a big problem	No	No	No	No	Yes	No	No	No	1.1657	No	Muslim	Husband‎/partner or someone else	Coast	4.35156	9	High availability
0237005 02	KE6	237	5	2	1135426	26	25-29	237	12	Urban	No education	Not at all	At least once a week	At least once a week	Yes	Richest	Big problem	Not a big problem	Big problem	Not a big problem	No	Yes	No	No	Yes	No	No	No	1.13543	No	Muslim	Respondent and husband‎/partner	Coast	4.35156	9	High availability
0237010 02	KE6	237	10	2	1135426	27	25-29	237	12	Urban	Primary	Not at all	Less than once a week	Less than once a week	Yes	Richest	Big problem	Not a big problem	Big problem	Not a big problem	No	Yes	No	No	Yes	No	No	No	1.13543	No	Roman Catholic	Husband‎/partner or someone else	Coast	4.35156	9	High availability
0237028 04	KE6	237	28	4	1135426	34	30-34	237	12	Urban	Secondary	At least once a week	Not at all	At least once a week	Yes	Richest	Not a big problem	Not a big problem	Not a big problem	Not a big problem	Yes	Yes	No	No	Yes	No	No	No	1.13543	No	Muslim	Respondent and husband‎/partner	Coast	4.35156	9	High availability
0237032 01	KE6	237	32	1	1135426	32	30-34	237	12	Urban	No education	Not at all	At least once a week	At least once a week	Yes	Richest	Big problem	Not a big problem	Big problem	Not a big problem	No	Yes	No	No	Yes	No	No	No	1.13543	No	Muslim	Husband‎/partner or someone else	Coast	4.35156	9	High availability
0238006 02	KE6	238	6	2	1058258	35	35-39	238	12	Urban	Secondary	At least once a week	At least once a week	At least once a week	Yes	Richest	Big problem	Not a big problem	Not a big problem	Not a big problem	No	Yes	No	Yes	Yes	Yes	No	No	1.05826	Yes	Roman Catholic	Respondent and husband‎/partner	Coast	4.0469	8	High availability
0238078 02	KE6	238	78	2	1058258	34	30-34	238	12	Urban	Higher	Less than once a week	At least once a week	At least once a week	Yes	Richest	Not a big problem	Not a big problem	Not a big problem	Not a big problem	Yes	Yes	No	No	Yes	No	Yes	No	1.05826	Yes	Protestant‎/Other Christian	Respondent and husband‎/partner	Coast	4.0469	8	High availability
0238015 02	KE6	238	15	2	1058258	47	45-49	238	12	Urban	Primary	At least once a week	At least once a week	At least once a week	No	Richest	Not a big problem	Not a big problem	Not a big problem	Not a big problem	No	Yes	No	No	Yes	No	No	No	1.05826	No	Roman Catholic	Respondent and husband‎/partner	Coast	4.0469	8	High availability
0238038 02	KE6	238	38	2	1058258	42	40-44	238	12	Urban	Secondary	Less than once a week	At least once a week	At least once a week	Yes	Richest	Not a big problem	Not a big problem	Not a big problem	Not a big problem	Yes	No	No	No	Yes	No	No	No	1.05826	No	Protestant‎/Other Christian	Respondent and husband‎/partner	Coast	4.0469	8	High availability
0239074 02	KE6	239	74	2	1885614	34	30-34	239	12	Urban	Higher	Less than once a week	Less than once a week	At least once a week	Yes	Richest	Not a big problem	Not a big problem	Not a big problem	Not a big problem	Yes	Yes	No	No	Yes	No	No	No	1.88561	No	Protestant‎/Other Christian	Respondent and husband‎/partner	Coast	4.0469	8	High availability
0239093 02	KE6	239	93	2	1885614	26	25-29	239	12	Urban	Higher	At least once a week	Not at all	Not at all	Yes	Richer	Big problem	Big problem	Not a big problem	Not a big problem	No	Yes	No	No	Yes	No	No	No	1.88561	No	Protestant‎/Other Christian	Respondent and husband‎/partner	Coast	4.0469	8	High availability
0240109 02	KE6	240	109	2	1274862	48	45-49	240	12	Urban	Secondary	At least once a week	At least once a week	At least once a week	Yes	Richest	Not a big problem	Not a big problem	Not a big problem	Not a big problem	No	Yes	No	No	Yes	Yes	No	No	1.27486	Yes	Protestant‎/Other Christian	Respondent alone	Coast	0.304138	2	Medium availability
0240007 02	KE6	240	7	2	1274862	29	25-29	240	12	Urban	Higher	Not at all	At least once a week	At least once a week	Yes	Richest	Not a big problem	Not a big problem	Not a big problem	Not a big problem	Yes	Yes	No	Yes	Yes	No	No	No	1.27486	No	Protestant‎/Other Christian	Respondent alone	Coast	0.304138	2	Medium availability
0241059 02	KE6	241	59	2	1251283	32	30-34	241	12	Urban	Primary	Not at all	At least once a week	At least once a week	Yes	Richest	Not a big problem	Not a big problem	Not a big problem	Not a big problem	Yes	Yes	No	Yes	Yes	Yes	No	No	1.25128	Yes	Protestant‎/Other Christian	Respondent and husband‎/partner	Coast	3.89483	7	High availability
0241015 02	KE6	241	15	2	1251283	27	25-29	241	12	Urban	Primary	Less than once a week	At least once a week	At least once a week	Yes	Richest	Not a big problem	Not a big problem	Not a big problem	Not a big problem	No	Yes	No	No	Yes	No	No	No	1.25128	No	Protestant‎/Other Christian	Husband‎/partner or someone else	Coast	3.89483	7	High availability
0241024 02	KE6	241	24	2	1251283	26	25-29	241	12	Urban	Secondary	Not at all	At least once a week	At least once a week	Yes	Richer	Not a big problem	Not a big problem	Not a big problem	Not a big problem	No	Yes	No	No	Yes	No	No	No	1.25128	No	Protestant‎/Other Christian	Respondent and husband‎/partner	Coast	3.89483	7	High availability
0241067 02	KE6	241	67	2	1251283	28	25-29	241	12	Urban	Primary	Not at all	At least once a week	Not at all	Yes	Middle	Not a big problem	Big problem	Not a big problem	Not a big problem	No	Yes	No	No	Yes	No	No	No	1.25128	No	Muslim	Respondent alone	Coast	3.89483	7	High availability
0241093 02	KE6	241	93	2	1251283	28	25-29	241	12	Urban	Secondary	At least once a week	At least once a week	At least once a week	Yes	Richest	Not a big problem	Not a big problem	Not a big problem	Not a big problem	No	Yes	No	No	Yes	No	No	No	1.25128	No	Protestant‎/Other Christian	Respondent and husband‎/partner	Coast	3.89483	7	High availability
0242028 02	KE6	242	28	2	2270849	32	30-34	242	12	Urban	Primary	Not at all	At least once a week	Not at all	No	Richer	Not a big problem	Big problem	Not a big problem	Not a big problem	No	Yes	No	No	Yes	No	No	No	2.27085	No	Muslim	Respondent and husband‎/partner	Coast	0.304138	2	Medium availability
0242050 08	KE6	242	50	8	2270849	35	35-39	242	12	Urban	Primary	Not at all	Less than once a week	At least once a week	Yes	Richest	Big problem	Not a big problem	Not a big problem	Not a big problem	No	Yes	No	No	Yes	No	No	No	2.27085	No	Roman Catholic	Respondent and husband‎/partner	Coast	0.304138	2	Medium availability
0243064 02	KE6	243	64	2	1335794	37	35-39	243	12	Urban	Secondary	Not at all	At least once a week	At least once a week	Yes	Richest	Not a big problem	Not a big problem	Not a big problem	Not a big problem	No	Yes	No	No	Yes	Yes	No	No	1.33579	Yes	Protestant‎/Other Christian	Husband‎/partner or someone else	Coast	3.5907	5	High availability
0243032 02	KE6	243	32	2	1335794	46	45-49	243	12	Urban	No education	Not at all	At least once a week	Less than once a week	No	Richest	Not a big problem	Not a big problem	Not a big problem	Not a big problem	No	Yes	No	No	Yes	No	No	No	1.33579	No	Muslim	Respondent and husband‎/partner	Coast	3.5907	5	High availability
0243040 02	KE6	243	40	2	1335794	31	30-34	243	12	Urban	Primary	Not at all	Less than once a week	Not at all	No	Richer	Big problem	Big problem	Not a big problem	Not a big problem	No	Yes	No	No	Yes	No	No	No	1.33579	No	Muslim	Husband‎/partner or someone else	Coast	3.5907	5	High availability
0244029 02	KE6	244	29	2	1419279	33	30-34	244	12	Urban	Primary	Not at all	At least once a week	At least once a week	Yes	Richer	Not a big problem	Not a big problem	Not a big problem	Not a big problem	Yes	Yes	No	No	Yes	Yes	No	No	1.41928	Yes	Muslim	Husband‎/partner or someone else	Coast	0.456207	3	Medium availability
0244119 02	KE6	244	119	2	1419279	26	25-29	244	12	Urban	Primary	Not at all	At least once a week	At least once a week	Yes	Richest	Not a big problem	Not a big problem	Not a big problem	Not a big problem	No	Yes	No	No	Yes	Yes	No	No	1.41928	Yes	Muslim	Husband‎/partner or someone else	Coast	0.456207	3	Medium availability
0244049 02	KE6	244	49	2	1419279	33	30-34	244	12	Urban	Primary	Not at all	At least once a week	At least once a week	Yes	Richest	Big problem	Not a big problem	Not a big problem	Not a big problem	No	Yes	No	No	Yes	No	No	No	1.41928	No	Muslim	Respondent and husband‎/partner	Coast	0.456207	3	Medium availability
0244079 02	KE6	244	79	2	1419279	46	45-49	244	12	Urban	No education	Not at all	Not at all	Not at all	No	Richest	Not a big problem	Not a big problem	Not a big problem	Not a big problem	No	Yes	No	Yes	Yes	No	No	No	1.41928	No	Muslim	Husband‎/partner or someone else	Coast	0.456207	3	Medium availability
0244099 02	KE6	244	99	2	1419279	36	35-39	244	12	Urban	Primary	Not at all	At least once a week	At least once a week	Yes	Richest	Not a big problem	Not a big problem	Not a big problem	Not a big problem	No	Yes	No	No	Yes	No	No	No	1.41928	No	Protestant‎/Other Christian	Husband‎/partner or someone else	Coast	0.456207	3	Medium availability
0244109 02	KE6	244	109	2	1419279	30	30-34	244	12	Urban	Primary	Not at all	At least once a week	At least once a week	Yes	Richest	Not a big problem	Not a big problem	Not a big problem	Not a big problem	No	Yes	No	No	Yes	No	No	No	1.41928	No	Protestant‎/Other Christian	Respondent and husband‎/partner	Coast	0.456207	3	Medium availability
0245007 02	KE6	245	7	2	1419279	27	25-29	245	12	Urban	Secondary	Not at all	At least once a week	At least once a week	Yes	Richest	Not a big problem	Not a big problem	Not a big problem	Not a big problem	No	Yes	No	No	Yes	No	No	No	1.41928	No	Protestant‎/Other Christian	Respondent alone	Coast	0	0	Low availability
0245045 02	KE6	245	45	2	1419279	26	25-29	245	12	Urban	Primary	At least once a week	At least once a week	Not at all	Yes	Middle	Not a big problem	Not a big problem	Not a big problem	Not a big problem	No	Yes	No	No	Yes	No	No	No	1.41928	No	Protestant‎/Other Christian	Husband‎/partner or someone else	Coast	0	0	Low availability
0245060 01	KE6	245	60	1	1419279	33	30-34	245	12	Urban	Higher	At least once a week	At least once a week	At least once a week	Yes	Richest	Not a big problem	Not a big problem	Not a big problem	Not a big problem	No	Yes	No	No	Yes	No	No	No	1.41928	No	Protestant‎/Other Christian	Respondent alone	Coast	0	0	Low availability
0245083 02	KE6	245	83	2	1419279	37	35-39	245	12	Urban	Secondary	At least once a week	Not at all	At least once a week	Yes	Richest	Not a big problem	Not a big problem	Not a big problem	Not a big problem	Yes	Yes	No	No	Yes	No	No	No	1.41928	No	Protestant‎/Other Christian	Husband‎/partner or someone else	Coast	0	0	Low availability
0245090 01	KE6	245	90	1	1419279	34	30-34	245	12	Urban	Primary	Not at all	At least once a week	At least once a week	No	Richer	Not a big problem	Not a big problem	Not a big problem	Not a big problem	No	Yes	No	Yes	Yes	No	No	No	1.41928	No	Protestant‎/Other Christian	Respondent and husband‎/partner	Coast	0	0	Low availability
0246011 02	KE6	246	11	2	1698199	35	35-39	246	12	Urban	Primary	Not at all	Less than once a week	Less than once a week	Yes	Richest	Big problem	Not a big problem	Not a big problem	Not a big problem	No	Yes	No	No	Yes	Yes	No	No	1.6982	Yes	Protestant‎/Other Christian	Respondent alone	Coast	3.5907	5	High availability
0246018 02	KE6	246	18	2	1698199	29	25-29	246	12	Urban	Primary	Less than once a week	At least once a week	Not at all	No	Richer	Big problem	Not a big problem	Not a big problem	Not a big problem	No	Yes	Yes	No	Yes	No	No	No	1.6982	No	Muslim	Husband‎/partner or someone else	Coast	3.5907	5	High availability
0246045 01	KE6	246	45	1	1698199	47	45-49	246	12	Urban	Primary	Not at all	Less than once a week	At least once a week	Yes	Richer	Big problem	Not a big problem	Not a big problem	Not a big problem	No	Yes	No	No	Yes	No	No	No	1.6982	No	Protestant‎/Other Christian	Respondent and husband‎/partner	Coast	3.5907	5	High availability
0246052 01	KE6	246	52	1	1698199	46	45-49	246	12	Urban	Primary	At least once a week	At least once a week	At least once a week	Yes	Richest	Not a big problem	Not a big problem	Not a big problem	Not a big problem	No	Yes	No	No	Yes	No	No	No	1.6982	No	Muslim	Respondent alone	Coast	3.5907	5	High availability
0246066 02	KE6	246	66	2	1698199	30	30-34	246	12	Urban	Secondary	At least once a week	At least once a week	At least once a week	No	Richest	Not a big problem	Not a big problem	Not a big problem	Not a big problem	No	Yes	No	Yes	Yes	No	No	No	1.6982	No	Protestant‎/Other Christian	Respondent and husband‎/partner	Coast	3.5907	5	High availability
0246080 02	KE6	246	80	2	1698199	35	35-39	246	12	Urban	Primary	Not at all	Not at all	At least once a week	Yes	Richest	Not a big problem	Big problem	Not a big problem	Not a big problem	No	Yes	No	No	Yes	No	No	No	1.6982	No	Protestant‎/Other Christian	Respondent and husband‎/partner	Coast	3.5907	5	High availability
0247068 02	KE6	247	68	2	1406379	25	25-29	247	12	Urban	Secondary	Not at all	At least once a week	At least once a week	Yes	Richest	Not a big problem	Not a big problem	Not a big problem	Not a big problem	No	Yes	No	No	Yes	Yes	No	No	1.40638	Yes	Protestant‎/Other Christian	Respondent and husband‎/partner	Coast	4.0469	8	High availability
0247016 02	KE6	247	16	2	1406379	28	25-29	247	12	Urban	Higher	Less than once a week	Not at all	At least once a week	Yes	Richest	Not a big problem	Not a big problem	Not a big problem	Not a big problem	No	Yes	No	No	Yes	No	No	No	1.40638	No	Protestant‎/Other Christian	Respondent and husband‎/partner	Coast	4.0469	8	High availability
0247025 02	KE6	247	25	2	1406379	38	35-39	247	12	Urban	Primary	Not at all	Less than once a week	At least once a week	No	Richest	Not a big problem	Not a big problem	Not a big problem	Not a big problem	No	Yes	No	Yes	Yes	No	No	No	1.40638	No	Protestant‎/Other Christian	Respondent and husband‎/partner	Coast	4.0469	8	High availability
0247033 02	KE6	247	33	2	1406379	37	35-39	247	12	Urban	Secondary	Not at all	At least once a week	At least once a week	No	Richer	Big problem	Big problem	Not a big problem	Not a big problem	No	Yes	No	No	Yes	No	No	No	1.40638	No	Protestant‎/Other Christian	Respondent and husband‎/partner	Coast	4.0469	8	High availability
0247042 02	KE6	247	42	2	1406379	40	40-44	247	12	Urban	Primary	Not at all	At least once a week	At least once a week	Yes	Richest	Not a big problem	Not a big problem	Not a big problem	Not a big problem	Yes	No	No	No	Yes	No	No	No	1.40638	No	Roman Catholic	Respondent alone	Coast	4.0469	8	High availability
0247051 02	KE6	247	51	2	1406379	33	30-34	247	12	Urban	Higher	At least once a week	At least once a week	At least once a week	Yes	Richest	Not a big problem	Not a big problem	Not a big problem	Not a big problem	Yes	Yes	No	No	Yes	No	No	No	1.40638	No	Protestant‎/Other Christian	Respondent and husband‎/partner	Coast	4.0469	8	High availability
0248070 02	KE6	248	70	2	1551747	25	25-29	248	12	Urban	Primary	Not at all	Less than once a week	Not at all	Yes	Richer	Big problem	Not a big problem	Not a big problem	Not a big problem	No	Yes	No	No	Yes	No	No	No	1.55175	No	Protestant‎/Other Christian	Respondent and husband‎/partner	Coast	0.304138	2	Medium availability
0248076 01	KE6	248	76	1	1551747	47	45-49	248	12	Urban	Primary	Not at all	At least once a week	At least once a week	Yes	Richest	Not a big problem	Not a big problem	Not a big problem	Not a big problem	No	Yes	No	Yes	Yes	No	No	No	1.55175	No	Muslim	Respondent and husband‎/partner	Coast	0.304138	2	Medium availability
0249017 02	KE6	249	17	2	541396	25	25-29	249	12	Urban	Higher	At least once a week	At least once a week	At least once a week	Yes	Richest	Not a big problem	Not a big problem	Not a big problem	Not a big problem	Yes	Yes	No	No	Yes	No	No	Yes	0.541396	Yes	Roman Catholic	Respondent alone	Coast	0.456207	3	Medium availability
0249006 02	KE6	249	6	2	541396	37	35-39	249	12	Urban	Higher	At least once a week	At least once a week	At least once a week	Yes	Richest	Not a big problem	Not a big problem	Not a big problem	Not a big problem	Yes	Yes	No	No	Yes	No	No	No	0.541396	No	Protestant‎/Other Christian	Respondent and husband‎/partner	Coast	0.456207	3	Medium availability
0249012 02	KE6	249	12	2	541396	45	45-49	249	12	Urban	Secondary	At least once a week	At least once a week	At least once a week	Yes	Richest	Not a big problem	Not a big problem	Not a big problem	Not a big problem	No	Yes	No	No	Yes	No	No	No	0.541396	No	Protestant‎/Other Christian	Respondent and husband‎/partner	Coast	0.456207	3	Medium availability
0249052 02	KE6	249	52	2	541396	26	25-29	249	12	Urban	Secondary	At least once a week	At least once a week	At least once a week	Yes	Richest	Not a big problem	Not a big problem	Not a big problem	Not a big problem	Yes	Yes	No	No	Yes	No	No	No	0.541396	No	Protestant‎/Other Christian	Respondent and husband‎/partner	Coast	0.456207	3	Medium availability
0249058 02	KE6	249	58	2	541396	43	40-44	249	12	Urban	Primary	Not at all	At least once a week	At least once a week	Yes	Richest	Not a big problem	Big problem	Not a big problem	Not a big problem	Yes	Yes	Yes	No	Yes	No	No	No	0.541396	No	Muslim	Respondent and husband‎/partner	Coast	0.456207	3	Medium availability
0250024 02	KE6	250	24	2	1029804	25	25-29	250	12	Urban	Secondary	At least once a week	At least once a week	Less than once a week	Yes	Poorer	Big problem	Not a big problem	Not a big problem	Not a big problem	No	Yes	No	No	Yes	No	No	No	1.0298	No	Protestant‎/Other Christian	Respondent and husband‎/partner	Coast	4.35156	9	High availability
0250036 02	KE6	250	36	2	1029804	26	25-29	250	12	Urban	Secondary	At least once a week	At least once a week	At least once a week	Yes	Richest	Not a big problem	Not a big problem	Not a big problem	Not a big problem	No	Yes	No	No	Yes	No	No	No	1.0298	No	Protestant‎/Other Christian	Respondent and husband‎/partner	Coast	4.35156	9	High availability
0250049 02	KE6	250	49	2	1029804	32	30-34	250	12	Urban	Primary	Not at all	At least once a week	Not at all	Yes	Richer	Big problem	Not a big problem	Not a big problem	Not a big problem	No	Yes	No	No	Yes	No	No	No	1.0298	No	Protestant‎/Other Christian	Respondent and husband‎/partner	Coast	4.35156	9	High availability
0250068 02	KE6	250	68	2	1029804	34	30-34	250	12	Urban	Primary	Not at all	At least once a week	At least once a week	No	Richest	Big problem	Not a big problem	Not a big problem	Not a big problem	No	Yes	No	No	Yes	No	No	No	1.0298	No	Roman Catholic	Respondent and husband‎/partner	Coast	4.35156	9	High availability
0251013 02	KE6	251	13	2	3325171	26	25-29	251	12	Urban	Secondary	At least once a week	At least once a week	At least once a week	Yes	Richest	Not a big problem	Not a big problem	Not a big problem	Not a big problem	Yes	Yes	No	No	Yes	No	Yes	No	3.32517	Yes	Protestant‎/Other Christian	Husband‎/partner or someone else	Coast	1.06448	7	High availability
0251033 02	KE6	251	33	2	3325171	28	25-29	251	12	Urban	Primary	Not at all	Less than once a week	At least once a week	Yes	Richer	Not a big problem	Not a big problem	Not a big problem	Not a big problem	No	Yes	No	No	Yes	No	No	No	3.32517	No	Muslim	Respondent alone	Coast	1.06448	7	High availability
0251039 02	KE6	251	39	2	3325171	42	40-44	251	12	Urban	Primary	Not at all	At least once a week	Not at all	Yes	Richer	Not a big problem	Big problem	Not a big problem	Not a big problem	No	Yes	No	Yes	Yes	No	No	No	3.32517	No	Protestant‎/Other Christian	Respondent and husband‎/partner	Coast	1.06448	7	High availability
0252006 02	KE6	252	6	2	1252477	35	35-39	252	12	Urban	Primary	Less than once a week	Not at all	At least once a week	Yes	Richest	Big problem	Not a big problem	Not a big problem	Not a big problem	Yes	Yes	No	No	Yes	No	Yes	No	1.25248	Yes	Protestant‎/Other Christian	Respondent alone	Coast	4.60673	4	High availability
0252065 02	KE6	252	65	2	1252477	28	25-29	252	12	Urban	Secondary	Not at all	Not at all	At least once a week	Yes	Richest	Big problem	Not a big problem	Not a big problem	Not a big problem	No	Yes	No	No	Yes	No	No	No	1.25248	No	Roman Catholic	Respondent and husband‎/partner	Coast	4.60673	4	High availability
0252074 02	KE6	252	74	2	1252477	39	35-39	252	12	Urban	Primary	At least once a week	At least once a week	At least once a week	No	Richest	Big problem	Big problem	Big problem	Big problem	No	Yes	No	No	Yes	No	No	No	1.25248	No	Protestant‎/Other Christian	Respondent alone	Coast	4.60673	4	High availability
0252083 02	KE6	252	83	2	1252477	26	25-29	252	12	Urban	Secondary	Not at all	At least once a week	Not at all	Yes	Richer	Big problem	Not a big problem	Not a big problem	Not a big problem	No	Yes	No	Yes	Yes	No	No	No	1.25248	No	Protestant‎/Other Christian	Respondent and husband‎/partner	Coast	4.60673	4	High availability
0253008 02	KE6	253	8	2	1147010	31	30-34	253	12	Urban	Higher	Not at all	At least once a week	At least once a week	No	Richest	Not a big problem	Not a big problem	Not a big problem	Not a big problem	No	Yes	No	No	Yes	No	No	No	1.14701	No	Protestant‎/Other Christian	Respondent and husband‎/partner	Coast	1.32018	1	High availability
0253071 02	KE6	253	71	2	1147010	31	30-34	253	12	Urban	Primary	Not at all	At least once a week	At least once a week	Yes	Richest	Not a big problem	Not a big problem	Not a big problem	Not a big problem	Yes	Yes	No	No	Yes	No	No	No	1.14701	No	Protestant‎/Other Christian	Respondent and husband‎/partner	Coast	1.32018	1	High availability
0253079 01	KE6	253	79	1	1147010	39	35-39	253	12	Urban	Primary	Not at all	At least once a week	At least once a week	Yes	Richest	Big problem	Not a big problem	Not a big problem	Not a big problem	No	Yes	No	No	Yes	No	No	No	1.14701	No	Muslim	Respondent alone	Coast	1.32018	1	High availability
0254027 01	KE6	254	27	1	1100666	28	25-29	254	12	Urban	Secondary	Not at all	At least once a week	At least once a week	Yes	Richest	Not a big problem	Not a big problem	Not a big problem	Not a big problem	Yes	Yes	No	No	Yes	No	No	No	1.10067	No	Roman Catholic	Respondent and husband‎/partner	Coast	4.60673	4	High availability
0254088 02	KE6	254	88	2	1100666	29	25-29	254	12	Urban	Primary	Not at all	Not at all	Not at all	Yes	Middle	Big problem	Big problem	Not a big problem	Not a big problem	No	Yes	No	No	Yes	No	No	No	1.10067	No	Protestant‎/Other Christian	Respondent and husband‎/partner	Coast	4.60673	4	High availability
0255078 02	KE6	255	78	2	1333341	46	45-49	255	12	Urban	Primary	Not at all	At least once a week	At least once a week	Yes	Richest	Not a big problem	Big problem	Not a big problem	Big problem	No	Yes	No	No	Yes	Yes	No	No	1.33334	Yes	Protestant‎/Other Christian	Respondent and husband‎/partner	Coast	1.32018	1	High availability
0255026 02	KE6	255	26	2	1333341	30	30-34	255	12	Urban	Primary	Less than once a week	Not at all	At least once a week	Yes	Richest	Not a big problem	Not a big problem	Not a big problem	Not a big problem	No	Yes	No	No	Yes	No	No	No	1.33334	No	Protestant‎/Other Christian	Respondent alone	Coast	1.32018	1	High availability
0255047 01	KE6	255	47	1	1333341	28	25-29	255	12	Urban	Higher	At least once a week	At least once a week	Not at all	Yes	Richer	Not a big problem	Not a big problem	Not a big problem	Not a big problem	Yes	Yes	No	No	Yes	No	No	No	1.33334	No	Roman Catholic	Respondent and husband‎/partner	Coast	1.32018	1	High availability
0255108 02	KE6	255	108	2	1333341	26	25-29	255	12	Urban	Secondary	Less than once a week	At least once a week	Not at all	Yes	Richer	Not a big problem	Not a big problem	Not a big problem	Not a big problem	No	Yes	No	No	Yes	No	No	No	1.33334	No	Protestant‎/Other Christian	Respondent and husband‎/partner	Coast	1.32018	1	High availability
0256021 02	KE6	256	21	2	1198504	26	25-29	256	12	Urban	Secondary	At least once a week	At least once a week	At least once a week	Yes	Richest	Not a big problem	Not a big problem	Not a big problem	Not a big problem	No	Yes	No	No	Yes	No	No	Yes	1.1985	Yes	Protestant‎/Other Christian	Respondent and husband‎/partner	Coast	1.32018	1	High availability
0256059 02	KE6	256	59	2	1198504	25	25-29	256	12	Urban	Primary	Not at all	At least once a week	At least once a week	No	Richer	Not a big problem	Not a big problem	Not a big problem	Not a big problem	No	Yes	No	No	Yes	No	No	No	1.1985	No	Protestant‎/Other Christian	Respondent alone	Coast	1.32018	1	High availability
0257102 02	KE6	257	102	2	1473347	28	25-29	257	12	Urban	Primary	Not at all	At least once a week	At least once a week	Yes	Richest	Not a big problem	Not a big problem	Not a big problem	Not a big problem	No	Yes	No	Yes	Yes	No	No	Yes	1.47335	Yes	Protestant‎/Other Christian	Respondent alone	Coast	4.3026	2	High availability
0257006 02	KE6	257	6	2	1473347	25	25-29	257	12	Urban	Higher	Not at all	At least once a week	Not at all	No	Richer	Not a big problem	Not a big problem	Not a big problem	Not a big problem	No	Yes	No	No	Yes	No	No	No	1.47335	No	Protestant‎/Other Christian	Respondent and husband‎/partner	Coast	4.3026	2	High availability
0257023 02	KE6	257	23	2	1473347	31	30-34	257	12	Urban	Primary	Not at all	At least once a week	At least once a week	No	Richer	Big problem	Not a big problem	Not a big problem	Not a big problem	No	Yes	No	No	Yes	No	No	No	1.47335	No	Protestant‎/Other Christian	Respondent alone	Coast	4.3026	2	High availability
0257058 02	KE6	257	58	2	1473347	38	35-39	257	12	Urban	Primary	Less than once a week	Not at all	At least once a week	Yes	Richest	Big problem	Not a big problem	Not a big problem	Not a big problem	Yes	Yes	No	No	Yes	No	No	No	1.47335	No	Protestant‎/Other Christian	Respondent alone	Coast	4.3026	2	High availability
0258096 02	KE6	258	96	2	3469942	30	30-34	258	12	Urban	Primary	Not at all	Not at all	At least once a week	Yes	Richest	Not a big problem	Not a big problem	Not a big problem	Not a big problem	Yes	Yes	No	No	Yes	No	Yes	No	3.46994	Yes	Protestant‎/Other Christian	Husband‎/partner or someone else	Coast	0	0	Low availability
0258018 02	KE6	258	18	2	3469942	31	30-34	258	12	Urban	Primary	At least once a week	Not at all	At least once a week	Yes	Richest	Not a big problem	Not a big problem	Not a big problem	Not a big problem	No	Yes	No	No	Yes	No	No	No	3.46994	No	Roman Catholic	Respondent and husband‎/partner	Coast	0	0	Low availability
0258061 02	KE6	258	61	2	3469942	25	25-29	258	12	Urban	Primary	Not at all	At least once a week	Not at all	Yes	Richer	Big problem	Not a big problem	Not a big problem	Not a big problem	No	Yes	No	No	Yes	No	No	No	3.46994	No	Protestant‎/Other Christian	Respondent alone	Coast	0	0	Low availability
0259051 02	KE6	259	51	2	1251283	27	25-29	259	12	Urban	Secondary	At least once a week	Not at all	At least once a week	Yes	Richest	Not a big problem	Not a big problem	Not a big problem	Not a big problem	Yes	Yes	No	No	Yes	No	No	No	1.25128	No	Protestant‎/Other Christian	Husband‎/partner or someone else	Coast	1.32018	1	High availability
0259086 02	KE6	259	86	2	1251283	25	25-29	259	12	Urban	Secondary	Not at all	At least once a week	At least once a week	Yes	Richest	Not a big problem	Not a big problem	Not a big problem	Not a big problem	No	Yes	No	No	Yes	No	No	No	1.25128	No	Protestant‎/Other Christian	Respondent alone	Coast	1.32018	1	High availability
0260007 02	KE6	260	7	2	1718481	28	25-29	260	12	Urban	Primary	Not at all	At least once a week	At least once a week	Yes	Richest	Not a big problem	Not a big problem	Not a big problem	Not a big problem	No	Yes	No	No	Yes	No	Yes	No	1.71848	Yes	Protestant‎/Other Christian	Respondent alone	Coast	1.32018	1	High availability
0260033 02	KE6	260	33	2	1718481	42	40-44	260	12	Urban	Secondary	Not at all	At least once a week	At least once a week	Yes	Richest	Not a big problem	Not a big problem	Not a big problem	Not a big problem	No	Yes	No	No	Yes	No	No	No	1.71848	No	Protestant‎/Other Christian	Respondent and husband‎/partner	Coast	1.32018	1	High availability
0260051 02	KE6	260	51	2	1718481	35	35-39	260	12	Urban	Primary	Not at all	At least once a week	At least once a week	Yes	Richest	Not a big problem	Not a big problem	Not a big problem	Not a big problem	Yes	Yes	No	No	Yes	No	No	No	1.71848	No	Muslim	Respondent alone	Coast	1.32018	1	High availability
0260078 02	KE6	260	78	2	1718481	25	25-29	260	12	Urban	Primary	Less than once a week	Less than once a week	At least once a week	Yes	Richest	Big problem	Big problem	Not a big problem	Not a big problem	No	Yes	No	No	Yes	No	No	No	1.71848	No	Protestant‎/Other Christian	Husband‎/partner or someone else	Coast	1.32018	1	High availability
0261009 02	KE6	261	9	2	1758523	40	40-44	261	12	Urban	Secondary	Not at all	At least once a week	Not at all	Yes	Richer	Big problem	Not a big problem	Not a big problem	Not a big problem	Yes	Yes	No	Yes	Yes	Yes	No	No	1.75852	Yes	Protestant‎/Other Christian	Respondent alone	Coast	1.32018	1	High availability
0261019 01	KE6	261	19	1	1758523	43	40-44	261	12	Urban	Secondary	Not at all	At least once a week	At least once a week	Yes	Richest	Big problem	Big problem	Not a big problem	Not a big problem	No	Yes	No	No	Yes	No	No	No	1.75852	No	Roman Catholic	Respondent alone	Coast	1.32018	1	High availability
0261100 02	KE6	261	100	2	1758523	31	30-34	261	12	Urban	Primary	Not at all	Not at all	At least once a week	Yes	Middle	Big problem	Big problem	Not a big problem	Not a big problem	No	Yes	No	No	Yes	No	No	No	1.75852	No	Protestant‎/Other Christian	Respondent and husband‎/partner	Coast	1.32018	1	High availability
0261120 02	KE6	261	120	2	1758523	41	40-44	261	12	Urban	Primary	Not at all	Not at all	Not at all	Yes	Richer	Not a big problem	Not a big problem	Not a big problem	Not a big problem	No	Yes	No	No	Yes	No	No	No	1.75852	No	Protestant‎/Other Christian	Respondent alone	Coast	1.32018	1	High availability
0262036 02	KE6	262	36	2	1227487	35	35-39	262	12	Urban	Primary	At least once a week	At least once a week	At least once a week	Yes	Richer	Big problem	Not a big problem	Not a big problem	Not a big problem	No	Yes	No	Yes	Yes	No	No	No	1.22749	No	Protestant‎/Other Christian	Husband‎/partner or someone else	Coast	1.32018	1	High availability
0263012 02	KE6	263	12	2	1275409	28	25-29	263	12	Urban	Secondary	Not at all	Not at all	At least once a week	Yes	Richest	Not a big problem	Not a big problem	Not a big problem	Not a big problem	Yes	Yes	No	No	Yes	No	No	No	1.27541	No	Muslim	Respondent and husband‎/partner	Coast	3.89535	6	High availability
0263019 02	KE6	263	19	2	1275409	32	30-34	263	12	Urban	Primary	Not at all	Not at all	Not at all	Yes	Richer	Big problem	Not a big problem	Not a big problem	Not a big problem	No	Yes	No	No	Yes	No	No	No	1.27541	No	Muslim	Respondent alone	Coast	3.89535	6	High availability
0263078 01	KE6	263	78	1	1275409	40	40-44	263	12	Urban	Primary	Not at all	At least once a week	At least once a week	Yes	Richest	Not a big problem	Not a big problem	Not a big problem	Not a big problem	Yes	Yes	No	No	Yes	No	No	No	1.27541	No	Muslim	Respondent alone	Coast	3.89535	6	High availability
0264007 01	KE6	264	7	1	1545818	26	25-29	264	12	Urban	Primary	At least once a week	At least once a week	At least once a week	Yes	Richer	Not a big problem	Not a big problem	Not a big problem	Not a big problem	Yes	Yes	No	No	Yes	No	No	No	1.54582	No	Muslim	Respondent alone	Coast	0.456725	2	Medium availability
0264074 02	KE6	264	74	2	1545818	30	30-34	264	12	Urban	Primary	Not at all	At least once a week	Not at all	Yes	Richer	Not a big problem	Not a big problem	Not a big problem	Not a big problem	No	Yes	Yes	No	Yes	No	No	No	1.54582	No	Muslim	Husband‎/partner or someone else	Coast	0.456725	2	Medium availability
0265028 02	KE6	265	28	2	1493979	30	30-34	265	12	Urban	Secondary	Not at all	At least once a week	At least once a week	Yes	Richest	Not a big problem	Not a big problem	Not a big problem	Not a big problem	No	Yes	No	No	Yes	Yes	No	No	1.49398	Yes	Protestant‎/Other Christian	Respondent and husband‎/partner	Coast	0.304656	1	Medium availability
0265004 02	KE6	265	4	2	1493979	35	35-39	265	12	Urban	Primary	At least once a week	Not at all	At least once a week	No	Richer	Not a big problem	Not a big problem	Not a big problem	Not a big problem	No	Yes	No	No	Yes	No	No	No	1.49398	No	Roman Catholic	Respondent and husband‎/partner	Coast	0.304656	1	Medium availability
0265040 02	KE6	265	40	2	1493979	28	25-29	265	12	Urban	Primary	At least once a week	At least once a week	At least once a week	No	Richest	Big problem	Not a big problem	Not a big problem	Not a big problem	No	Yes	No	No	Yes	No	No	No	1.49398	No	Protestant‎/Other Christian	Respondent and husband‎/partner	Coast	0.304656	1	Medium availability
0266062 02	KE6	266	62	2	1274455	30	30-34	266	12	Urban	Secondary	At least once a week	At least once a week	At least once a week	No	Richest	Not a big problem	Not a big problem	Not a big problem	Not a big problem	No	Yes	No	No	Yes	No	No	No	1.27445	No	Protestant‎/Other Christian	Respondent and husband‎/partner	Coast	4.04742	7	High availability
0266079 02	KE6	266	79	2	1274455	48	45-49	266	12	Urban	Secondary	Less than once a week	At least once a week	At least once a week	Yes	Richest	Not a big problem	Not a big problem	Not a big problem	Not a big problem	Yes	Yes	No	No	Yes	No	No	No	1.27445	No	Roman Catholic	Husband‎/partner or someone else	Coast	4.04742	7	High availability
0267051 01	KE6	267	51	1	1377818	32	30-34	267	12	Urban	No education	Not at all	At least once a week	Not at all	Yes	Middle	Big problem	Not a big problem	Not a big problem	Not a big problem	No	Yes	No	No	Yes	No	No	No	1.37782	No	Protestant‎/Other Christian	Respondent alone	Coast	4.19949	8	High availability
0268021 02	KE6	268	21	2	1278547	37	35-39	268	12	Urban	Secondary	At least once a week	At least once a week	At least once a week	Yes	Richest	Not a big problem	Not a big problem	Not a big problem	Not a big problem	Yes	Yes	No	No	Yes	No	Yes	No	1.27855	Yes	Roman Catholic	Respondent and husband‎/partner	Coast	0.760863	4	Medium availability
0268053 02	KE6	268	53	2	1278547	27	25-29	268	12	Urban	Primary	At least once a week	At least once a week	At least once a week	No	Richest	Big problem	Not a big problem	Not a big problem	Not a big problem	No	Yes	No	No	Yes	No	No	No	1.27855	No	Roman Catholic	Respondent and husband‎/partner	Coast	0.760863	4	Medium availability
0268064 02	KE6	268	64	2	1278547	40	40-44	268	12	Urban	Primary	Not at all	Not at all	At least once a week	Yes	Richest	Big problem	Not a big problem	Not a big problem	Not a big problem	No	Yes	No	No	Yes	No	No	No	1.27855	No	Roman Catholic	Respondent and husband‎/partner	Coast	0.760863	4	Medium availability
0268107 02	KE6	268	107	2	1278547	31	30-34	268	12	Urban	Secondary	Not at all	At least once a week	Less than once a week	Yes	Richest	Not a big problem	Big problem	Not a big problem	Not a big problem	Yes	Yes	No	No	Yes	No	No	No	1.27855	No	Protestant‎/Other Christian	Respondent and husband‎/partner	Coast	0.760863	4	Medium availability
0269055 02	KE6	269	55	2	2439731	28	25-29	269	13	Rural	Primary	Less than once a week	At least once a week	Not at all	No	Richer	Big problem	Not a big problem	Not a big problem	Not a big problem	No	Yes	No	Yes	Yes	Yes	No	No	2.43973	Yes	Protestant‎/Other Christian	Husband‎/partner or someone else	Coast	0.152069	1	Medium availability
0269007 02	KE6	269	7	2	2439731	28	25-29	269	13	Rural	Primary	Not at all	At least once a week	Not at all	No	Richer	Big problem	Not a big problem	Big problem	Not a big problem	No	Yes	No	Yes	Yes	No	No	No	2.43973	No	Protestant‎/Other Christian	Husband‎/partner or someone else	Coast	0.152069	1	Medium availability
0269084 02	KE6	269	84	2	2439731	32	30-34	269	13	Rural	Primary	Not at all	At least once a week	Less than once a week	No	Richer	Big problem	Not a big problem	Not a big problem	Not a big problem	No	Yes	No	No	Yes	No	No	No	2.43973	No	Muslim	Respondent alone	Coast	0.152069	1	Medium availability
0270026 02	KE6	270	26	2	1122045	49	45-49	270	13	Rural	Primary	Not at all	Less than once a week	Not at all	No	Poorest	Big problem	Not a big problem	Not a big problem	Not a big problem	No	Yes	No	Yes	Yes	No	No	No	1.12204	No	Protestant‎/Other Christian	Husband‎/partner or someone else	Coast	0	0	Low availability
0271013 01	KE6	271	13	1	481966	27	25-29	271	13	Rural	No education	Not at all	Not at all	Not at all	Yes	Poorer	Big problem	Not a big problem	Not a big problem	Not a big problem	No	Yes	No	No	Yes	No	No	No	0.481966	No	Muslim	Respondent alone	Coast	0.152069	1	Medium availability
0271058 02	KE6	271	58	2	481966	36	35-39	271	13	Rural	No education	Not at all	At least once a week	Not at all	Yes	Poorer	Big problem	Not a big problem	Not a big problem	Not a big problem	No	Yes	No	Yes	Yes	No	No	No	0.481966	No	Muslim	Respondent and husband‎/partner	Coast	0.152069	1	Medium availability
0272050 01	KE6	272	50	1	753804	39	35-39	272	14	Urban	Primary	Not at all	Less than once a week	At least once a week	No	Richest	Not a big problem	Not a big problem	Not a big problem	Not a big problem	Yes	Yes	No	Yes	Yes	Yes	No	No	0.753804	Yes	Muslim	Husband‎/partner or someone else	Coast	0.152069	1	Medium availability
0272011 02	KE6	272	11	2	753804	37	35-39	272	14	Urban	Primary	Less than once a week	Less than once a week	Less than once a week	Yes	Middle	Not a big problem	Not a big problem	Not a big problem	Not a big problem	No	Yes	No	No	Yes	No	No	No	0.753804	No	Muslim	Respondent alone	Coast	0.152069	1	Medium availability
0272024 02	KE6	272	24	2	753804	36	35-39	272	14	Urban	Primary	Not at all	At least once a week	Less than once a week	Yes	Poorest	Big problem	Not a big problem	Not a big problem	Not a big problem	No	Yes	No	Yes	Yes	No	No	No	0.753804	No	Muslim	Husband‎/partner or someone else	Coast	0.152069	1	Medium availability
0272037 02	KE6	272	37	2	753804	46	45-49	272	14	Urban	Higher	At least once a week	At least once a week	At least once a week	Yes	Richest	Not a big problem	Not a big problem	Not a big problem	Not a big problem	Yes	Yes	No	No	Yes	No	No	No	0.753804	No	Protestant‎/Other Christian	Respondent alone	Coast	0.152069	1	Medium availability
0272043 02	KE6	272	43	2	753804	34	30-34	272	14	Urban	No education	Not at all	Not at all	Not at all	Yes	Poorest	Not a big problem	Not a big problem	Not a big problem	Not a big problem	Yes	Yes	No	No	Yes	No	No	No	0.753804	No	Muslim	Respondent alone	Coast	0.152069	1	Medium availability
0273013 02	KE6	273	13	2	273417	45	45-49	273	13	Rural	Secondary	Less than once a week	At least once a week	Not at all	Yes	Middle	Big problem	Not a big problem	Big problem	Not a big problem	No	Yes	No	Yes	Yes	No	No	No	0.273417	No	Muslim	Respondent and husband‎/partner	Coast	4.04742	7	High availability
0273018 02	KE6	273	18	2	273417	36	35-39	273	13	Rural	Primary	Not at all	At least once a week	Not at all	No	Middle	Big problem	Not a big problem	Not a big problem	Not a big problem	No	Yes	No	No	Yes	No	No	No	0.273417	No	Muslim	Respondent alone	Coast	4.04742	7	High availability
0273023 01	KE6	273	23	1	273417	49	45-49	273	13	Rural	Primary	Less than once a week	At least once a week	Not at all	No	Poorer	Not a big problem	Not a big problem	Not a big problem	Not a big problem	No	Yes	No	Yes	Yes	No	No	No	0.273417	No	Muslim	Respondent alone	Coast	4.04742	7	High availability
0274019 02	KE6	274	19	2	438260	40	40-44	274	13	Rural	No education	Not at all	Not at all	Less than once a week	Yes	Poorest	Big problem	Not a big problem	Not a big problem	Not a big problem	No	Yes	No	Yes	Yes	No	No	No	0.43826	No	Muslim	Respondent and husband‎/partner	Coast	0	0	Low availability
0274024 02	KE6	274	24	2	438260	27	25-29	274	13	Rural	Secondary	Not at all	Less than once a week	Not at all	Yes	Middle	Not a big problem	Not a big problem	Not a big problem	Not a big problem	No	Yes	No	Yes	Yes	No	No	No	0.43826	No	Muslim	Respondent and husband‎/partner	Coast	0	0	Low availability
0274029 02	KE6	274	29	2	438260	35	35-39	274	13	Rural	Primary	Less than once a week	At least once a week	At least once a week	Yes	Poorest	Big problem	Big problem	Not a big problem	Not a big problem	No	Yes	No	No	Yes	No	No	No	0.43826	No	Muslim	Respondent alone	Coast	0	0	Low availability
0274050 02	KE6	274	50	2	438260	36	35-39	274	13	Rural	Primary	Less than once a week	Not at all	Less than once a week	Yes	Richer	Not a big problem	Not a big problem	Not a big problem	Not a big problem	No	Yes	No	Yes	Yes	No	No	No	0.43826	No	Muslim	Respondent and husband‎/partner	Coast	0	0	Low availability
0275064 07	KE6	275	64	7	292878	35	35-39	275	13	Rural	Secondary	At least once a week	Less than once a week	At least once a week	Yes	Richest	Not a big problem	Big problem	Not a big problem	Not a big problem	Yes	Yes	No	No	Yes	No	No	No	0.292878	No	Protestant‎/Other Christian	Husband‎/partner or someone else	Coast	0	0	Low availability
0276007 01	KE6	276	7	1	825950	25	25-29	276	13	Rural	Primary	Not at all	At least once a week	Not at all	No	Poorer	Big problem	Not a big problem	Not a big problem	Not a big problem	No	Yes	No	Yes	Yes	Yes	No	No	0.82595	Yes	Muslim	Husband‎/partner or someone else	Coast	0	0	Low availability
0276025 01	KE6	276	25	1	825950	30	30-34	276	13	Rural	Primary	Not at all	Not at all	Not at all	Yes	Poorest	Not a big problem	Not a big problem	Not a big problem	Not a big problem	No	Yes	No	Yes	Yes	No	No	No	0.82595	No	Protestant‎/Other Christian	Husband‎/partner or someone else	Coast	0	0	Low availability
0276034 01	KE6	276	34	1	825950	28	25-29	276	13	Rural	Primary	Not at all	Not at all	Not at all	No	Poorest	Big problem	Not a big problem	Not a big problem	Not a big problem	No	Yes	No	Yes	Yes	No	No	No	0.82595	No	Other	Respondent and husband‎/partner	Coast	0	0	Low availability
0276071 02	KE6	276	71	2	825950	43	40-44	276	13	Rural	No education	Not at all	Not at all	Not at all	Yes	Middle	Not a big problem	Not a big problem	Not a big problem	Not a big problem	Yes	Yes	No	No	Yes	No	No	No	0.82595	No	Muslim	Respondent alone	Coast	0	0	Low availability
0277051 01	KE6	277	51	1	790443	26	25-29	277	13	Rural	Primary	Not at all	At least once a week	At least once a week	No	Richer	Big problem	Not a big problem	Big problem	Not a big problem	No	Yes	No	Yes	Yes	Yes	No	No	0.790443	Yes	Muslim	Husband‎/partner or someone else	Coast	0.152069	1	Medium availability
0277020 01	KE6	277	20	1	790443	38	35-39	277	13	Rural	No education	Not at all	Not at all	Not at all	No	Poorest	Big problem	Not a big problem	Not a big problem	Not a big problem	No	Yes	No	Yes	Yes	No	No	No	0.790443	No	Protestant‎/Other Christian	Husband‎/partner or someone else	Coast	0.152069	1	Medium availability
0277091 02	KE6	277	91	2	790443	35	35-39	277	13	Rural	Primary	Not at all	Less than once a week	Not at all	No	Poorest	Big problem	Not a big problem	Not a big problem	Big problem	No	Yes	No	Yes	Yes	No	No	No	0.790443	No	Protestant‎/Other Christian	Respondent and husband‎/partner	Coast	0.152069	1	Medium availability
0277122 01	KE6	277	122	1	790443	26	25-29	277	13	Rural	No education	Not at all	Not at all	Not at all	Yes	Poorest	Not a big problem	Big problem	Not a big problem	Not a big problem	No	Yes	No	No	Yes	No	No	No	0.790443	No	Muslim	Husband‎/partner or someone else	Coast	0.152069	1	Medium availability
0278004 02	KE6	278	4	2	1629271	43	40-44	278	13	Rural	Primary	Not at all	Not at all	Not at all	No	Poorest	Big problem	Not a big problem	Not a big problem	Not a big problem	No	Yes	No	Yes	Yes	No	No	No	1.62927	No	Muslim	Husband‎/partner or someone else	Coast	0.152069	1	Medium availability
0278012 02	KE6	278	12	2	1629271	25	25-29	278	13	Rural	No education	Not at all	Not at all	Not at all	Yes	Poorest	Big problem	Not a big problem	Not a big problem	Not a big problem	No	Yes	No	No	Yes	No	No	No	1.62927	No	Muslim	Husband‎/partner or someone else	Coast	0.152069	1	Medium availability
0278055 01	KE6	278	55	1	1629271	30	30-34	278	13	Rural	Primary	Not at all	Less than once a week	Not at all	No	Poorest	Big problem	Not a big problem	Not a big problem	Not a big problem	No	Yes	No	Yes	Yes	No	No	No	1.62927	No	Muslim	Husband‎/partner or someone else	Coast	0.152069	1	Medium availability
0278084 01	KE6	278	84	1	1629271	34	30-34	278	13	Rural	Primary	Not at all	Not at all	Not at all	Yes	Poorest	Big problem	Big problem	Not a big problem	Not a big problem	Yes	Yes	No	No	Yes	No	No	No	1.62927	No	Muslim	Respondent alone	Coast	0.152069	1	Medium availability
0279043 01	KE6	279	43	1	427821	42	40-44	279	14	Urban	No education	Not at all	Not at all	Not at all	No	Middle	Not a big problem	Not a big problem	Not a big problem	Not a big problem	No	Yes	No	Yes	Yes	No	No	No	0.427821	No	Muslim	Respondent alone	Coast	0	0	Low availability
0279050 01	KE6	279	50	1	427821	37	35-39	279	14	Urban	Primary	Not at all	At least once a week	Not at all	Yes	Middle	Not a big problem	Big problem	Not a big problem	Big problem	Yes	Yes	No	Yes	Yes	No	No	No	0.427821	No	Muslim	Respondent and husband‎/partner	Coast	0	0	Low availability
0279073 01	KE6	279	73	1	427821	33	30-34	279	14	Urban	Primary	Not at all	Less than once a week	Not at all	Yes	Poorest	Big problem	Not a big problem	Not a big problem	Not a big problem	Yes	Yes	No	No	Yes	No	No	No	0.427821	No	Protestant‎/Other Christian	Husband‎/partner or someone else	Coast	0	0	Low availability
0279087 02	KE6	279	87	2	427821	29	25-29	279	14	Urban	Primary	Not at all	At least once a week	Less than once a week	Yes	Poorer	Not a big problem	Not a big problem	Not a big problem	Not a big problem	No	Yes	No	Yes	Yes	No	No	No	0.427821	No	Protestant‎/Other Christian	Respondent alone	Coast	0	0	Low availability
0280034 01	KE6	280	34	1	721753	44	40-44	280	13	Rural	Primary	Not at all	At least once a week	Not at all	No	Poorest	Big problem	Not a big problem	Not a big problem	Not a big problem	No	Yes	No	Yes	Yes	Yes	No	No	0.721753	Yes	Protestant‎/Other Christian	Husband‎/partner or someone else	Coast	0	0	Low availability
0280068 01	KE6	280	68	1	721753	34	30-34	280	13	Rural	Primary	Not at all	At least once a week	Not at all	No	Poorest	Big problem	Not a big problem	Not a big problem	Not a big problem	No	Yes	No	No	Yes	Yes	No	No	0.721753	Yes	Protestant‎/Other Christian	Respondent alone	Coast	0	0	Low availability
0280039 01	KE6	280	39	1	721753	37	35-39	280	13	Rural	Primary	Not at all	At least once a week	Not at all	No	Poorest	Big problem	Not a big problem	Big problem	Not a big problem	No	Yes	No	Yes	Yes	No	No	No	0.721753	No	Protestant‎/Other Christian	Husband‎/partner or someone else	Coast	0	0	Low availability
0280056 02	KE6	280	56	2	721753	40	40-44	280	13	Rural	No education	Not at all	Less than once a week	Less than once a week	Yes	Poorest	Big problem	Big problem	Not a big problem	Not a big problem	No	Yes	No	Yes	Yes	No	No	No	0.721753	No	Protestant‎/Other Christian	Respondent and husband‎/partner	Coast	0	0	Low availability
0280062 02	KE6	280	62	2	721753	27	25-29	280	13	Rural	Primary	Not at all	Not at all	Not at all	No	Poorest	Big problem	Not a big problem	Big problem	Not a big problem	No	Yes	No	Yes	Yes	No	No	No	0.721753	No	Protestant‎/Other Christian	Husband‎/partner or someone else	Coast	0	0	Low availability
0281015 02	KE6	281	15	2	340704	34	30-34	281	13	Rural	No education	Not at all	Not at all	Not at all	No	Poorest	Big problem	Not a big problem	Big problem	Not a big problem	No	Yes	No	Yes	Yes	No	No	No	0.340704	No	Protestant‎/Other Christian	Husband‎/partner or someone else	Coast	0	0	Low availability
0281025 02	KE6	281	25	2	340704	30	30-34	281	13	Rural	No education	Not at all	Not at all	Not at all	Yes	Poorest	Big problem	Big problem	Not a big problem	Not a big problem	No	Yes	No	No	Yes	No	No	No	0.340704	No	Muslim	Husband‎/partner or someone else	Coast	0	0	Low availability
0281036 01	KE6	281	36	1	340704	27	25-29	281	13	Rural	Primary	Not at all	At least once a week	Not at all	Yes	Poorest	Big problem	Big problem	Not a big problem	Not a big problem	No	Yes	No	No	Yes	No	No	No	0.340704	No	Protestant‎/Other Christian	Husband‎/partner or someone else	Coast	0	0	Low availability
0282003 02	KE6	282	3	2	500289	26	25-29	282	13	Rural	Primary	Not at all	Not at all	Not at all	No	Poorest	Big problem	Not a big problem	Big problem	Not a big problem	No	Yes	No	Yes	Yes	No	No	No	0.500289	No	Muslim	Husband‎/partner or someone else	Coast	0	0	Low availability
0282045 01	KE6	282	45	1	500289	41	40-44	282	13	Rural	No education	Not at all	Less than once a week	Less than once a week	Yes	Poorest	Big problem	Not a big problem	Big problem	Not a big problem	No	Yes	No	No	Yes	No	No	No	0.500289	No	Protestant‎/Other Christian	Husband‎/partner or someone else	Coast	0	0	Low availability
0283084 02	KE6	283	84	2	1712690	29	25-29	283	13	Rural	No education	Not at all	At least once a week	Not at all	Yes	Poorer	Big problem	Not a big problem	Not a big problem	Big problem	No	Yes	No	Yes	Yes	No	No	No	1.71269	No	Muslim	Respondent and husband‎/partner	Coast	0	0	Low availability
0284008 02	KE6	284	8	2	308435	38	35-39	284	14	Urban	Primary	Not at all	Not at all	Not at all	Yes	Poorer	Big problem	Big problem	Not a big problem	Not a big problem	No	Yes	No	Yes	Yes	No	No	No	0.308435	No	Muslim	Husband‎/partner or someone else	Coast	0	0	Low availability
0284020 02	KE6	284	20	2	308435	33	30-34	284	14	Urban	Primary	Not at all	At least once a week	Not at all	No	Middle	Big problem	Not a big problem	Not a big problem	Not a big problem	No	Yes	No	No	Yes	No	No	No	0.308435	No	Muslim	Respondent and husband‎/partner	Coast	0	0	Low availability
0284027 01	KE6	284	27	1	308435	46	45-49	284	14	Urban	Primary	Not at all	Less than once a week	At least once a week	No	Richer	Big problem	Not a big problem	Not a big problem	Not a big problem	Yes	Yes	No	No	Yes	No	No	No	0.308435	No	Muslim	Husband‎/partner or someone else	Coast	0	0	Low availability
0284039 02	KE6	284	39	2	308435	25	25-29	284	14	Urban	Primary	Less than once a week	Less than once a week	At least once a week	Yes	Richer	Not a big problem	Not a big problem	Not a big problem	Not a big problem	No	Yes	No	Yes	Yes	No	No	No	0.308435	No	Muslim	Respondent alone	Coast	0	0	Low availability
0285012 02	KE6	285	12	2	397085	39	35-39	285	14	Urban	Primary	Not at all	Less than once a week	Not at all	No	Richer	Big problem	Not a big problem	Not a big problem	Not a big problem	No	Yes	No	Yes	Yes	No	No	No	0.397085	No	Muslim	Respondent and husband‎/partner	Coast	0	0	Low availability
0285018 01	KE6	285	18	1	397085	28	25-29	285	14	Urban	Secondary	Not at all	At least once a week	At least once a week	No	Richest	Big problem	Not a big problem	Not a big problem	Not a big problem	No	Yes	Yes	Yes	Yes	No	No	No	0.397085	No	Protestant‎/Other Christian	Respondent and husband‎/partner	Coast	0	0	Low availability
0285025 02	KE6	285	25	2	397085	32	30-34	285	14	Urban	Primary	Not at all	At least once a week	At least once a week	No	Richest	Big problem	Not a big problem	Big problem	Not a big problem	No	Yes	No	No	Yes	No	No	No	0.397085	No	Muslim	Husband‎/partner or someone else	Coast	0	0	Low availability
0286062 02	KE6	286	62	2	1434810	28	25-29	286	14	Urban	Higher	Not at all	At least once a week	At least once a week	Yes	Richest	Big problem	Not a big problem	Not a big problem	Not a big problem	No	Yes	No	No	Yes	No	No	No	1.43481	No	Protestant‎/Other Christian	Respondent and husband‎/partner	Coast	0	0	Low availability
0287071 02	KE6	287	71	2	1278385	42	40-44	287	14	Urban	Secondary	Less than once a week	At least once a week	Not at all	No	Richer	Big problem	Not a big problem	Not a big problem	Big problem	No	Yes	No	No	Yes	Yes	No	No	1.27839	Yes	Muslim	Respondent and husband‎/partner	Coast	0	0	Low availability
0287007 02	KE6	287	7	2	1278385	28	25-29	287	14	Urban	Secondary	Less than once a week	At least once a week	At least once a week	No	Richest	Not a big problem	Not a big problem	Not a big problem	Not a big problem	Yes	Yes	No	Yes	Yes	No	No	No	1.27839	No	Protestant‎/Other Christian	Husband‎/partner or someone else	Coast	0	0	Low availability
0287015 01	KE6	287	15	1	1278385	31	30-34	287	14	Urban	Higher	At least once a week	At least once a week	At least once a week	Yes	Richest	Not a big problem	Not a big problem	Not a big problem	Not a big problem	Yes	Yes	No	No	Yes	No	No	No	1.27839	No	Protestant‎/Other Christian	Respondent and husband‎/partner	Coast	0	0	Low availability
0287023 02	KE6	287	23	2	1278385	36	35-39	287	14	Urban	Higher	At least once a week	Less than once a week	At least once a week	Yes	Richest	Not a big problem	Not a big problem	Not a big problem	Not a big problem	Yes	Yes	No	No	Yes	No	No	No	1.27839	No	Muslim	Respondent alone	Coast	0	0	Low availability
0287079 01	KE6	287	79	1	1278385	37	35-39	287	14	Urban	Secondary	Less than once a week	Less than once a week	At least once a week	No	Richest	Not a big problem	Not a big problem	Not a big problem	Not a big problem	No	Yes	No	No	Yes	No	No	No	1.27839	No	Protestant‎/Other Christian	Respondent alone	Coast	0	0	Low availability
0288088 02	KE6	288	88	2	690188	37	35-39	288	14	Urban	Primary	Not at all	At least once a week	At least once a week	No	Richer	Not a big problem	Not a big problem	Not a big problem	Not a big problem	No	Yes	No	Yes	Yes	No	No	No	0.690188	No	Muslim	Respondent and husband‎/partner	Coast	0	0	Low availability
0289011 01	KE6	289	11	1	883248	30	30-34	289	14	Urban	Higher	Not at all	At least once a week	Not at all	No	Richest	Big problem	Not a big problem	Not a big problem	Not a big problem	No	Yes	No	No	Yes	Yes	No	No	0.883248	Yes	Roman Catholic	Respondent and husband‎/partner	Coast	0	0	Low availability
0289018 02	KE6	289	18	2	883248	26	25-29	289	14	Urban	Higher	At least once a week	At least once a week	At least once a week	Yes	Richest	Not a big problem	Not a big problem	Not a big problem	Not a big problem	Yes	Yes	No	No	Yes	No	No	No	0.883248	No	Protestant‎/Other Christian	Husband‎/partner or someone else	Coast	0	0	Low availability
0289038 01	KE6	289	38	1	883248	31	30-34	289	14	Urban	Secondary	Not at all	At least once a week	Not at all	Yes	Richest	Not a big problem	Not a big problem	Not a big problem	Not a big problem	No	Yes	No	Yes	Yes	No	No	No	0.883248	No	Protestant‎/Other Christian	Respondent alone	Coast	0	0	Low availability
0290031 02	KE6	290	31	2	475432	25	25-29	290	14	Urban	Secondary	Not at all	At least once a week	At least once a week	Yes	Richest	Not a big problem	Not a big problem	Not a big problem	Not a big problem	No	Yes	No	Yes	Yes	No	No	No	0.475432	No	Protestant‎/Other Christian	Respondent and husband‎/partner	Coast	0	0	Low availability
0291094 02	KE6	291	94	2	881610	28	25-29	291	14	Urban	Higher	At least once a week	At least once a week	At least once a week	Yes	Richest	Not a big problem	Not a big problem	Not a big problem	Not a big problem	Yes	Yes	No	No	Yes	No	No	No	0.88161	No	Muslim	Respondent alone	Coast	0	0	Low availability
0292011 02	KE6	292	11	2	947284	37	35-39	292	13	Rural	Primary	Not at all	Less than once a week	Less than once a week	Yes	Middle	Big problem	Not a big problem	Not a big problem	Not a big problem	No	Yes	No	No	Yes	No	No	No	0.947284	No	Muslim	Husband‎/partner or someone else	Coast	0	0	Low availability
0292037 02	KE6	292	37	2	947284	37	35-39	292	13	Rural	Secondary	Not at all	At least once a week	Less than once a week	Yes	Richer	Not a big problem	Not a big problem	Not a big problem	Not a big problem	No	Yes	No	No	Yes	No	No	No	0.947284	No	Muslim	Respondent and husband‎/partner	Coast	0	0	Low availability
0292050 02	KE6	292	50	2	947284	35	35-39	292	13	Rural	No education	Not at all	Less than once a week	Less than once a week	Yes	Richest	Big problem	Not a big problem	Not a big problem	Not a big problem	No	Yes	No	Yes	Yes	No	No	No	0.947284	No	Muslim	Husband‎/partner or someone else	Coast	0	0	Low availability
0292056 04	KE6	292	56	4	947284	26	25-29	292	13	Rural	No education	Less than once a week	At least once a week	Less than once a week	No	Richer	Not a big problem	Not a big problem	Not a big problem	Not a big problem	No	Yes	No	Yes	Yes	No	No	No	0.947284	No	Muslim	Respondent and husband‎/partner	Coast	0	0	Low availability
0292069 01	KE6	292	69	1	947284	40	40-44	292	13	Rural	Primary	Not at all	Not at all	At least once a week	Yes	Middle	Big problem	Not a big problem	Not a big problem	Not a big problem	No	Yes	No	Yes	Yes	No	No	No	0.947284	No	Muslim	Husband‎/partner or someone else	Coast	0	0	Low availability
0292075 02	KE6	292	75	2	947284	45	45-49	292	13	Rural	Primary	Not at all	At least once a week	Less than once a week	No	Middle	Not a big problem	Not a big problem	Not a big problem	Not a big problem	No	Yes	No	Yes	Yes	No	No	No	0.947284	No	Muslim	Husband‎/partner or someone else	Coast	0	0	Low availability
0293068 02	KE6	293	68	2	512749	28	25-29	293	13	Rural	Primary	Not at all	At least once a week	Not at all	Yes	Poorer	Big problem	Not a big problem	Not a big problem	Not a big problem	No	Yes	No	Yes	Yes	No	No	No	0.512749	No	Muslim	Respondent and husband‎/partner	Coast	0	0	Low availability
0293076 02	KE6	293	76	2	512749	39	35-39	293	13	Rural	Primary	Not at all	Less than once a week	Not at all	Yes	Poorest	Big problem	Not a big problem	Not a big problem	Not a big problem	No	Yes	No	Yes	Yes	No	No	No	0.512749	No	Muslim	Respondent and husband‎/partner	Coast	0	0	Low availability
0294023 02	KE6	294	23	2	1215190	48	45-49	294	13	Rural	Secondary	Not at all	At least once a week	Not at all	Yes	Middle	Big problem	Not a big problem	Not a big problem	Not a big problem	No	Yes	No	Yes	Yes	Yes	No	No	1.21519	Yes	Protestant‎/Other Christian	Respondent and husband‎/partner	Coast	0	0	Low availability
0294030 03	KE6	294	30	3	1215190	31	30-34	294	13	Rural	Higher	Less than once a week	At least once a week	At least once a week	Yes	Middle	Not a big problem	Not a big problem	Not a big problem	Not a big problem	Yes	Yes	No	Yes	Yes	No	No	No	1.21519	No	Protestant‎/Other Christian	Respondent and husband‎/partner	Coast	0	0	Low availability
0294049 02	KE6	294	49	2	1215190	34	30-34	294	13	Rural	Primary	Not at all	Less than once a week	Not at all	Yes	Poorer	Not a big problem	Not a big problem	Not a big problem	Not a big problem	No	Yes	No	Yes	Yes	No	No	No	1.21519	No	Protestant‎/Other Christian	Respondent and husband‎/partner	Coast	0	0	Low availability
0294075 02	KE6	294	75	2	1215190	33	30-34	294	13	Rural	Primary	Not at all	Less than once a week	Not at all	Yes	Middle	Big problem	Big problem	Not a big problem	Not a big problem	No	Yes	No	No	Yes	No	No	No	1.21519	No	Protestant‎/Other Christian	Husband‎/partner or someone else	Coast	0	0	Low availability
0295091 02	KE6	295	91	2	1349051	40	40-44	295	13	Rural	No education	Not at all	At least once a week	Not at all	Yes	Poorest	Big problem	Not a big problem	Not a big problem	Not a big problem	No	Yes	No	Yes	Yes	No	No	No	1.34905	No	Muslim	Husband‎/partner or someone else	Coast	0	0	Low availability
0296020 01	KE6	296	20	1	1711970	28	25-29	296	13	Rural	No education	Not at all	Less than once a week	Less than once a week	Yes	Poorest	Big problem	Not a big problem	Big problem	Not a big problem	No	Yes	No	Yes	Yes	No	No	No	1.71197	No	Protestant‎/Other Christian	Husband‎/partner or someone else	Coast	0	0	Low availability
0297005 02	KE6	297	5	2	1201382	27	25-29	297	13	Rural	No education	Not at all	Less than once a week	Less than once a week	Yes	Poorest	Big problem	Not a big problem	Big problem	Not a big problem	No	Yes	Yes	Yes	Yes	No	No	No	1.20138	No	Muslim	Respondent and husband‎/partner	Coast	0	0	Low availability
0297034 02	KE6	297	34	2	1201382	49	45-49	297	13	Rural	Primary	Not at all	At least once a week	Not at all	Yes	Poorest	Big problem	Not a big problem	Not a big problem	Not a big problem	No	Yes	No	Yes	Yes	No	No	No	1.20138	No	Muslim	Respondent and husband‎/partner	Coast	0	0	Low availability
0297063 02	KE6	297	63	2	1201382	26	25-29	297	13	Rural	No education	Not at all	At least once a week	Not at all	Yes	Poorest	Not a big problem	Not a big problem	Not a big problem	Not a big problem	No	Yes	No	Yes	Yes	No	No	No	1.20138	No	Muslim	Respondent and husband‎/partner	Coast	0	0	Low availability
0298051 01	KE6	298	51	1	3964562	38	35-39	298	13	Rural	Primary	Not at all	Less than once a week	Less than once a week	Yes	Poorest	Big problem	Big problem	Not a big problem	Not a big problem	No	Yes	No	No	Yes	Yes	No	No	3.96456	Yes	Muslim	Respondent alone	Coast	0	0	Low availability
0298040 01	KE6	298	40	1	3964562	40	40-44	298	13	Rural	No education	Not at all	Not at all	Less than once a week	Yes	Poorest	Big problem	Big problem	Not a big problem	Not a big problem	No	Yes	No	No	Yes	No	No	No	3.96456	No	Muslim	Husband‎/partner or someone else	Coast	0	0	Low availability
0298083 01	KE6	298	83	1	3964562	34	30-34	298	13	Rural	Primary	Not at all	At least once a week	Not at all	Yes	Poorer	Big problem	Not a big problem	Big problem	Not a big problem	No	Yes	No	Yes	Yes	No	No	No	3.96456	No	Muslim	Respondent and husband‎/partner	Coast	0	0	Low availability
0299016 02	KE6	299	16	2	662437	35	35-39	299	14	Urban	Primary	Not at all	Less than once a week	Less than once a week	Yes	Poorest	Big problem	Not a big problem	Not a big problem	Not a big problem	No	Yes	No	Yes	Yes	No	No	No	0.662437	No	Muslim	Respondent and husband‎/partner	Coast	0.152069	1	Medium availability
0299032 01	KE6	299	32	1	662437	26	25-29	299	14	Urban	Secondary	Not at all	Not at all	At least once a week	Yes	Richest	Big problem	Not a big problem	Not a big problem	Not a big problem	Yes	Yes	No	No	Yes	No	No	No	0.662437	No	Muslim	Respondent and husband‎/partner	Coast	0.152069	1	Medium availability
0299039 05	KE6	299	39	5	662437	33	30-34	299	14	Urban	Secondary	Less than once a week	At least once a week	At least once a week	Yes	Richer	Big problem	Not a big problem	Not a big problem	Not a big problem	No	Yes	No	Yes	Yes	No	No	No	0.662437	No	Muslim	Respondent and husband‎/partner	Coast	0.152069	1	Medium availability
0299055 02	KE6	299	55	2	662437	29	25-29	299	14	Urban	Secondary	Less than once a week	At least once a week	At least once a week	Yes	Richest	Not a big problem	Not a big problem	Not a big problem	Not a big problem	Yes	Yes	No	No	Yes	No	No	No	0.662437	No	Muslim	Respondent alone	Coast	0.152069	1	Medium availability
0299063 02	KE6	299	63	2	662437	28	25-29	299	14	Urban	No education	Not at all	Less than once a week	Not at all	No	Poorest	Not a big problem	Not a big problem	Not a big problem	Not a big problem	No	Yes	No	No	Yes	No	No	No	0.662437	No	Muslim	Respondent and husband‎/partner	Coast	0.152069	1	Medium availability
0300057 02	KE6	300	57	2	617853	25	25-29	300	13	Rural	Primary	Not at all	Not at all	Not at all	Yes	Poorest	Big problem	Not a big problem	Not a big problem	Not a big problem	No	Yes	No	Yes	Yes	No	No	No	0.617853	No	Muslim	Husband‎/partner or someone else	Coast	0	0	Low availability
0301113 01	KE6	301	113	1	1688733	45	45-49	301	15	Rural	Primary	Not at all	Not at all	Not at all	No	Poorest	Big problem	Big problem	Not a big problem	Not a big problem	No	No	No	Yes	Yes	No	Yes	No	1.68873	Yes	Protestant‎/Other Christian	Respondent alone	Coast	0	0	Low availability
0301074 02	KE6	301	74	2	1688733	25	25-29	301	15	Rural	Primary	Not at all	Not at all	Not at all	Yes	Middle	Big problem	Big problem	Not a big problem	Not a big problem	No	Yes	No	No	Yes	No	No	No	1.68873	No	Protestant‎/Other Christian	Respondent and husband‎/partner	Coast	0	0	Low availability
0301084 03	KE6	301	84	3	1688733	29	25-29	301	15	Rural	No education	Not at all	At least once a week	At least once a week	Yes	Middle	Big problem	Big problem	Not a big problem	Not a big problem	No	Yes	No	No	Yes	No	No	No	1.68873	No	Protestant‎/Other Christian	Husband‎/partner or someone else	Coast	0	0	Low availability
0302027 01	KE6	302	27	1	713440	30	30-34	302	15	Rural	Primary	Not at all	At least once a week	Not at all	Yes	Poorer	Not a big problem	Not a big problem	Not a big problem	Not a big problem	No	Yes	No	No	Yes	No	No	No	0.71344	No	Other	Respondent alone	Coast	0	0	Low availability
0304008 01	KE6	304	8	1	1286657	26	25-29	304	16	Urban	Primary	Less than once a week	Not at all	Not at all	Yes	Middle	Not a big problem	Not a big problem	Not a big problem	Not a big problem	Yes	Yes	No	No	Yes	No	Yes	No	1.28666	Yes	Protestant‎/Other Christian	Husband‎/partner or someone else	Coast	0	0	Low availability
0305028 02	KE6	305	28	2	1138497	35	35-39	305	16	Urban	Higher	Less than once a week	Not at all	At least once a week	Yes	Richest	Not a big problem	Not a big problem	Not a big problem	Not a big problem	No	Yes	No	No	Yes	No	Yes	No	1.1385	Yes	Protestant‎/Other Christian	Respondent and husband‎/partner	Coast	0	0	Low availability
0305010 02	KE6	305	10	2	1138497	29	25-29	305	16	Urban	Primary	Not at all	Not at all	At least once a week	Yes	Richer	Big problem	Big problem	Not a big problem	Not a big problem	No	Yes	No	No	Yes	No	No	No	1.1385	No	Muslim	Respondent and husband‎/partner	Coast	0	0	Low availability
0305022 02	KE6	305	22	2	1138497	32	30-34	305	16	Urban	No education	Not at all	Not at all	At least once a week	Yes	Richest	Not a big problem	Big problem	Not a big problem	Not a big problem	No	Yes	No	No	Yes	No	No	No	1.1385	No	Protestant‎/Other Christian	Respondent alone	Coast	0	0	Low availability
0305057 02	KE6	305	57	2	1138497	39	35-39	305	16	Urban	Primary	Not at all	Less than once a week	Not at all	Yes	Richer	Big problem	Big problem	Not a big problem	Not a big problem	No	Yes	No	No	Yes	No	No	No	1.1385	No	Protestant‎/Other Christian	Respondent alone	Coast	0	0	Low availability
0305063 02	KE6	305	63	2	1138497	38	35-39	305	16	Urban	Primary	Not at all	Not at all	Not at all	No	Middle	Big problem	Big problem	Not a big problem	Not a big problem	Yes	No	No	No	Yes	No	No	No	1.1385	No	Protestant‎/Other Christian	Respondent and husband‎/partner	Coast	0	0	Low availability
0306006 01	KE6	306	6	1	994234	36	35-39	306	16	Urban	Secondary	Not at all	At least once a week	At least once a week	Yes	Richest	Big problem	Not a big problem	Not a big problem	Not a big problem	No	Yes	No	No	Yes	No	No	No	0.994234	No	Roman Catholic	Respondent alone	Coast	0	0	Low availability
0306060 01	KE6	306	60	1	994234	39	35-39	306	16	Urban	Secondary	At least once a week	Not at all	At least once a week	Yes	Richest	Not a big problem	Not a big problem	Not a big problem	Not a big problem	No	Yes	No	No	Yes	No	No	No	0.994234	No	Muslim	Respondent alone	Coast	0	0	Low availability
0307006 02	KE6	307	6	2	1092089	35	35-39	307	16	Urban	Primary	Not at all	At least once a week	At least once a week	Yes	Richest	Not a big problem	Not a big problem	Not a big problem	Not a big problem	No	Yes	No	No	Yes	No	No	No	1.09209	No	Muslim	Respondent and husband‎/partner	Coast	0	0	Low availability
0307024 01	KE6	307	24	1	1092089	33	30-34	307	16	Urban	Secondary	Not at all	At least once a week	At least once a week	Yes	Richest	Not a big problem	Not a big problem	Not a big problem	Not a big problem	No	Yes	No	No	Yes	No	No	No	1.09209	No	Protestant‎/Other Christian	Respondent alone	Coast	0	0	Low availability
0307052 02	KE6	307	52	2	1092089	25	25-29	307	16	Urban	Secondary	Not at all	Not at all	At least once a week	Yes	Richest	Big problem	Not a big problem	Not a big problem	Not a big problem	No	Yes	No	No	Yes	No	No	No	1.09209	No	Protestant‎/Other Christian	Respondent alone	Coast	0	0	Low availability
0307099 02	KE6	307	99	2	1092089	33	30-34	307	16	Urban	Higher	Less than once a week	At least once a week	At least once a week	Yes	Richest	Big problem	Not a big problem	Not a big problem	Not a big problem	No	Yes	No	No	Yes	No	No	No	1.09209	No	Protestant‎/Other Christian	Respondent and husband‎/partner	Coast	0	0	Low availability
0308008 01	KE6	308	8	1	1480274	38	35-39	308	15	Rural	No education	Not at all	Less than once a week	Not at all	Yes	Middle	Not a big problem	Not a big problem	Not a big problem	Not a big problem	No	Yes	No	No	Yes	No	No	No	1.48027	No	Other	Respondent alone	Coast	0.353993	1	Medium availability
0308089 02	KE6	308	89	2	1480274	38	35-39	308	15	Rural	Primary	Not at all	Less than once a week	Not at all	Yes	Poorer	Not a big problem	Not a big problem	Not a big problem	Not a big problem	No	Yes	No	No	Yes	No	No	No	1.48027	No	Roman Catholic	Husband‎/partner or someone else	Coast	0.353993	1	Medium availability
0309027 01	KE6	309	27	1	885160	27	25-29	309	15	Rural	Primary	Not at all	At least once a week	At least once a week	Yes	Middle	Not a big problem	Not a big problem	Not a big problem	Not a big problem	Yes	Yes	No	No	Yes	No	No	No	0.88516	No	Other	Respondent and husband‎/partner	Coast	0.353993	1	Medium availability
0309049 02	KE6	309	49	2	885160	46	45-49	309	15	Rural	Secondary	Not at all	At least once a week	At least once a week	No	Richer	Not a big problem	Not a big problem	Not a big problem	Not a big problem	No	Yes	No	No	Yes	No	No	No	0.88516	No	Muslim	Respondent and husband‎/partner	Coast	0.353993	1	Medium availability
0309061 02	KE6	309	61	2	885160	36	35-39	309	15	Rural	Primary	Not at all	At least once a week	At least once a week	Yes	Richer	Big problem	Not a big problem	Not a big problem	Not a big problem	Yes	Yes	No	No	Yes	No	No	No	0.88516	No	Protestant‎/Other Christian	Respondent and husband‎/partner	Coast	0.353993	1	Medium availability
0310020 01	KE6	310	20	1	846077	43	40-44	310	15	Rural	Higher	Less than once a week	At least once a week	Less than once a week	Yes	Middle	Big problem	Big problem	Not a big problem	Not a big problem	No	Yes	No	No	Yes	No	No	No	0.846077	No	Protestant‎/Other Christian	Respondent alone	Coast	0	0	Low availability
0310032 01	KE6	310	32	1	846077	41	40-44	310	15	Rural	Secondary	Not at all	Less than once a week	Not at all	Yes	Poorer	Big problem	Big problem	Big problem	Not a big problem	No	Yes	No	No	Yes	No	No	No	0.846077	No	Protestant‎/Other Christian	Respondent alone	Coast	0	0	Low availability
0310058 02	KE6	310	58	2	846077	32	30-34	310	15	Rural	Primary	Not at all	Less than once a week	Less than once a week	Yes	Poorest	Not a big problem	Big problem	Not a big problem	Not a big problem	No	Yes	No	No	Yes	No	No	No	0.846077	No	Protestant‎/Other Christian	Husband‎/partner or someone else	Coast	0	0	Low availability
0311066 04	KE6	311	66	4	1166039	39	35-39	311	15	Rural	Primary	Not at all	At least once a week	Not at all	Yes	Poorer	Big problem	Big problem	Not a big problem	Not a big problem	No	Yes	No	No	Yes	No	No	No	1.16604	No	Protestant‎/Other Christian	Respondent and husband‎/partner	Coast	0	0	Low availability
0311072 02	KE6	311	72	2	1166039	34	30-34	311	15	Rural	Primary	Not at all	At least once a week	Not at all	Yes	Poorest	Big problem	Big problem	Not a big problem	Not a big problem	No	Yes	No	No	Yes	No	No	No	1.16604	No	Protestant‎/Other Christian	Respondent alone	Coast	0	0	Low availability
0312084 02	KE6	312	84	2	1521488	29	25-29	312	15	Rural	Primary	Not at all	At least once a week	Less than once a week	Yes	Poorer	Not a big problem	Not a big problem	Not a big problem	Not a big problem	No	Yes	No	No	Yes	No	No	No	1.52149	No	Protestant‎/Other Christian	Husband‎/partner or someone else	Coast	0	0	Low availability
0313015 02	KE6	313	15	2	1212034	28	25-29	313	15	Rural	Primary	Not at all	Not at all	Not at all	Yes	Poorest	Not a big problem	Not a big problem	Not a big problem	Not a big problem	No	Yes	Yes	No	Yes	No	No	No	1.21203	No	Other	Respondent alone	Coast	0	0	Low availability
0313030 02	KE6	313	30	2	1212034	36	35-39	313	15	Rural	No education	Not at all	Less than once a week	Not at all	Yes	Poorest	Not a big problem	Not a big problem	Not a big problem	Not a big problem	No	Yes	No	Yes	Yes	No	No	No	1.21203	No	Protestant‎/Other Christian	Respondent alone	Coast	0	0	Low availability
0313038 02	KE6	313	38	2	1212034	29	25-29	313	15	Rural	Primary	Not at all	At least once a week	Not at all	Yes	Poorer	Not a big problem	Big problem	Not a big problem	Not a big problem	No	Yes	No	No	Yes	No	No	No	1.21203	No	Protestant‎/Other Christian	Respondent and husband‎/partner	Coast	0	0	Low availability
0313053 02	KE6	313	53	2	1212034	29	25-29	313	15	Rural	No education	Not at all	Not at all	Not at all	Yes	Poorer	Not a big problem	Big problem	Not a big problem	Not a big problem	No	Yes	No	Yes	Yes	No	No	No	1.21203	No	Other	Respondent alone	Coast	0	0	Low availability
0313083 02	KE6	313	83	2	1212034	29	25-29	313	15	Rural	No education	Not at all	Not at all	Not at all	Yes	Poorest	Big problem	Not a big problem	Not a big problem	Not a big problem	No	Yes	No	No	Yes	No	No	No	1.21203	No	Other	Respondent alone	Coast	0	0	Low availability
0314004 02	KE6	314	4	2	740663	47	45-49	314	15	Rural	No education	Not at all	Not at all	Not at all	Yes	Poorest	Big problem	Big problem	Not a big problem	Not a big problem	No	No	No	Yes	Yes	No	No	No	0.740663	No	Other	Respondent alone	Coast	0.353993	1	Medium availability
0314015 02	KE6	314	15	2	740663	47	45-49	314	15	Rural	No education	Not at all	Less than once a week	Not at all	No	Poorest	Not a big problem	Big problem	Not a big problem	Not a big problem	No	No	No	No	Yes	No	No	No	0.740663	No	Other	Respondent and husband‎/partner	Coast	0.353993	1	Medium availability
0314031 01	KE6	314	31	1	740663	28	25-29	314	15	Rural	Primary	Not at all	Less than once a week	Not at all	Yes	Poorer	Big problem	Not a big problem	Not a big problem	Not a big problem	No	Yes	No	No	Yes	No	No	No	0.740663	No	Protestant‎/Other Christian	Respondent and husband‎/partner	Coast	0.353993	1	Medium availability
0314042 01	KE6	314	42	1	740663	26	25-29	314	15	Rural	Primary	Not at all	Not at all	Not at all	Yes	Poorest	Big problem	Big problem	Not a big problem	Not a big problem	No	Yes	No	No	Yes	No	No	No	0.740663	No	Roman Catholic	Husband‎/partner or someone else	Coast	0.353993	1	Medium availability
0315044 02	KE6	315	44	2	2224264	25	25-29	315	16	Urban	Primary	Not at all	At least once a week	Not at all	No	Richer	Big problem	Not a big problem	Not a big problem	Not a big problem	No	Yes	No	Yes	Yes	No	No	No	2.22426	No	Protestant‎/Other Christian	Respondent and husband‎/partner	Coast	0.152069	1	Medium availability
0316036 01	KE6	316	36	1	1259627	38	35-39	316	15	Rural	Secondary	Less than once a week	At least once a week	At least once a week	Yes	Richest	Not a big problem	Not a big problem	Not a big problem	Not a big problem	Yes	Yes	No	No	Yes	Yes	No	No	1.25963	Yes	Protestant‎/Other Christian	Respondent and husband‎/partner	Coast	0.152069	1	Medium availability
0316028 02	KE6	316	28	2	1259627	40	40-44	316	15	Rural	Primary	Not at all	At least once a week	Not at all	Yes	Poorest	Big problem	Big problem	Not a big problem	Not a big problem	No	Yes	Yes	No	Yes	No	No	No	1.25963	No	Roman Catholic	Husband‎/partner or someone else	Coast	0.152069	1	Medium availability
0316065 02	KE6	316	65	2	1259627	40	40-44	316	15	Rural	Primary	Not at all	At least once a week	At least once a week	Yes	Poorer	Big problem	Big problem	Not a big problem	Not a big problem	No	Yes	No	No	Yes	No	No	No	1.25963	No	Protestant‎/Other Christian	Respondent and husband‎/partner	Coast	0.152069	1	Medium availability
0317024 01	KE6	317	24	1	1243393	27	25-29	317	15	Rural	Primary	Not at all	Less than once a week	Not at all	Yes	Poorer	Big problem	Big problem	Not a big problem	Not a big problem	No	Yes	No	Yes	Yes	No	No	No	1.24339	No	Roman Catholic	Husband‎/partner or someone else	Coast	0.506062	2	Medium availability
0318024 01	KE6	318	24	1	1694269	31	30-34	318	15	Rural	Primary	Not at all	At least once a week	At least once a week	Yes	Middle	Not a big problem	Not a big problem	Not a big problem	Not a big problem	No	Yes	No	No	Yes	No	No	No	1.69427	No	Protestant‎/Other Christian	Respondent and husband‎/partner	Coast	1.67417	2	High availability
0318037 02	KE6	318	37	2	1694269	47	45-49	318	15	Rural	Primary	Not at all	Not at all	Not at all	No	Poorest	Not a big problem	Not a big problem	Not a big problem	Not a big problem	No	Yes	No	No	Yes	No	No	No	1.69427	No	Protestant‎/Other Christian	Respondent and husband‎/partner	Coast	1.67417	2	High availability
0318044 01	KE6	318	44	1	1694269	38	35-39	318	15	Rural	Primary	Less than once a week	At least once a week	Not at all	Yes	Middle	Not a big problem	Not a big problem	Not a big problem	Not a big problem	No	Yes	No	No	Yes	No	No	No	1.69427	No	Muslim	Respondent alone	Coast	1.67417	2	High availability
0318063 02	KE6	318	63	2	1694269	25	25-29	318	15	Rural	Primary	Not at all	At least once a week	Not at all	Yes	Poorest	Not a big problem	Not a big problem	Not a big problem	Not a big problem	No	Yes	No	No	Yes	No	No	No	1.69427	No	Muslim	Husband‎/partner or someone else	Coast	1.67417	2	High availability
0320006 02	KE6	320	6	2	941200	47	45-49	320	16	Urban	Higher	At least once a week	At least once a week	At least once a week	Yes	Richest	Not a big problem	Not a big problem	Not a big problem	Not a big problem	Yes	Yes	No	No	Yes	Yes	No	No	0.9412	Yes	Protestant‎/Other Christian	Respondent and husband‎/partner	Coast	0.152069	1	Medium availability
0320062 01	KE6	320	62	1	941200	42	40-44	320	16	Urban	Higher	At least once a week	At least once a week	At least once a week	Yes	Richest	Not a big problem	Not a big problem	Not a big problem	Not a big problem	Yes	Yes	No	No	Yes	Yes	No	No	0.9412	Yes	Protestant‎/Other Christian	Respondent alone	Coast	0.152069	1	Medium availability
0321029 03	KE6	321	29	3	830525	32	30-34	321	15	Rural	Primary	Not at all	At least once a week	Less than once a week	No	Richer	Big problem	Big problem	Not a big problem	Not a big problem	No	Yes	No	Yes	Yes	No	No	No	0.830525	No	Protestant‎/Other Christian	Husband‎/partner or someone else	Coast	0.506062	2	Medium availability
0321059 01	KE6	321	59	1	830525	41	40-44	321	15	Rural	Primary	Less than once a week	Not at all	Not at all	Yes	Poorest	Not a big problem	Not a big problem	Not a big problem	Not a big problem	No	Yes	No	No	Yes	No	No	No	0.830525	No	Protestant‎/Other Christian	Respondent and husband‎/partner	Coast	0.506062	2	Medium availability
0322018 02	KE6	322	18	2	1139419	31	30-34	322	15	Rural	Primary	Not at all	Less than once a week	Not at all	Yes	Poorer	Not a big problem	Not a big problem	Not a big problem	Not a big problem	No	Yes	No	No	Yes	No	No	No	1.13942	No	Protestant‎/Other Christian	Respondent and husband‎/partner	Coast	0	0	Low availability
0322026 01	KE6	322	26	1	1139419	45	45-49	322	15	Rural	Secondary	Less than once a week	Not at all	At least once a week	Yes	Middle	Not a big problem	Not a big problem	Not a big problem	Not a big problem	Yes	Yes	No	No	Yes	No	No	No	1.13942	No	Roman Catholic	Respondent alone	Coast	0	0	Low availability
0322090 02	KE6	322	90	2	1139419	49	45-49	322	15	Rural	No education	Not at all	Not at all	Not at all	Yes	Poorest	Big problem	Not a big problem	Not a big problem	Not a big problem	No	Yes	No	No	Yes	No	No	No	1.13942	No	Other	Respondent and husband‎/partner	Coast	0	0	Low availability
0323063 02	KE6	323	63	2	1019034	25	25-29	323	16	Urban	Primary	Less than once a week	Not at all	Not at all	No	Richer	Not a big problem	Not a big problem	Not a big problem	Big problem	No	Yes	No	No	Yes	No	Yes	No	1.01903	Yes	Protestant‎/Other Christian	Husband‎/partner or someone else	Coast	0.152069	1	Medium availability
0323005 01	KE6	323	5	1	1019034	42	40-44	323	16	Urban	Primary	Not at all	Not at all	Not at all	Yes	Richer	Not a big problem	Not a big problem	Not a big problem	Not a big problem	No	Yes	No	No	Yes	No	No	No	1.01903	No	Roman Catholic	Respondent alone	Coast	0.152069	1	Medium availability
0323032 02	KE6	323	32	2	1019034	35	35-39	323	16	Urban	Primary	Less than once a week	At least once a week	At least once a week	Yes	Richest	Not a big problem	Not a big problem	Not a big problem	Not a big problem	No	Yes	No	No	Yes	No	No	No	1.01903	No	Roman Catholic	Respondent and husband‎/partner	Coast	0.152069	1	Medium availability
0323058 01	KE6	323	58	1	1019034	33	30-34	323	16	Urban	Primary	Not at all	At least once a week	At least once a week	Yes	Richest	Not a big problem	Not a big problem	Not a big problem	Not a big problem	No	Yes	No	No	Yes	No	No	No	1.01903	No	Protestant‎/Other Christian	Respondent and husband‎/partner	Coast	0.152069	1	Medium availability
0324009 03	KE6	324	9	3	1169022	41	40-44	324	16	Urban	Primary	Not at all	At least once a week	At least once a week	Yes	Richest	Not a big problem	Not a big problem	Not a big problem	Not a big problem	No	Yes	No	No	Yes	Yes	No	No	1.16902	Yes	Protestant‎/Other Christian	Respondent and husband‎/partner	Coast	0.152069	1	Medium availability
0324060 02	KE6	324	60	2	1169022	41	40-44	324	16	Urban	Primary	Not at all	At least once a week	At least once a week	Yes	Richest	Not a big problem	Not a big problem	Not a big problem	Not a big problem	No	Yes	No	No	Yes	No	No	No	1.16902	No	Protestant‎/Other Christian	Husband‎/partner or someone else	Coast	0.152069	1	Medium availability
0326079 02	KE6	326	79	2	2332409	47	45-49	326	16	Urban	No education	At least once a week	At least once a week	At least once a week	Yes	Richest	Not a big problem	Not a big problem	Not a big problem	Not a big problem	No	Yes	No	No	Yes	No	Yes	No	2.33241	Yes	Muslim	Respondent alone	Coast	0.152069	1	Medium availability
0327009 02	KE6	327	9	2	494424	35	35-39	327	16	Urban	Primary	Less than once a week	At least once a week	At least once a week	Yes	Richest	Not a big problem	Not a big problem	Not a big problem	Big problem	No	Yes	No	No	Yes	No	No	No	0.494424	No	Muslim	Husband‎/partner or someone else	Coast	0.152069	1	Medium availability
0327018 02	KE6	327	18	2	494424	30	30-34	327	16	Urban	Secondary	Less than once a week	Not at all	At least once a week	Yes	Richest	Big problem	Not a big problem	Not a big problem	Not a big problem	No	Yes	No	No	Yes	No	No	No	0.494424	No	Muslim	Husband‎/partner or someone else	Coast	0.152069	1	Medium availability
0328015 01	KE6	328	15	1	1156729	26	25-29	328	15	Rural	Secondary	Not at all	At least once a week	Not at all	Yes	Poorest	Not a big problem	Not a big problem	Not a big problem	Not a big problem	No	Yes	No	No	Yes	No	No	No	1.15673	No	Muslim	Husband‎/partner or someone else	Coast	0.152069	1	Medium availability
0328042 02	KE6	328	42	2	1156729	43	40-44	328	15	Rural	No education	Not at all	Not at all	Not at all	Yes	Poorest	Not a big problem	Not a big problem	Not a big problem	Not a big problem	No	Yes	Yes	No	Yes	No	No	No	1.15673	No	Other	Husband‎/partner or someone else	Coast	0.152069	1	Medium availability
0329013 02	KE6	329	13	2	869433	49	45-49	329	16	Urban	No education	Not at all	Not at all	Not at all	No	Poorest	Not a big problem	Not a big problem	Not a big problem	Not a big problem	No	Yes	Yes	No	Yes	No	No	No	0.869433	No	Other	Respondent and husband‎/partner	Coast	0	0	Low availability
0329041 02	KE6	329	41	2	869433	29	25-29	329	16	Urban	Higher	Not at all	Less than once a week	Less than once a week	No	Richer	Not a big problem	Not a big problem	Not a big problem	Big problem	No	Yes	No	No	Yes	No	No	No	0.869433	No	Protestant‎/Other Christian	Respondent and husband‎/partner	Coast	0	0	Low availability
0329055 02	KE6	329	55	2	869433	27	25-29	329	16	Urban	Primary	Not at all	At least once a week	Not at all	No	Richer	Not a big problem	Not a big problem	Not a big problem	Not a big problem	No	Yes	No	No	Yes	No	No	No	0.869433	No	Protestant‎/Other Christian	Respondent and husband‎/partner	Coast	0	0	Low availability
0330047 01	KE6	330	47	1	1384207	48	45-49	330	15	Rural	Primary	Not at all	At least once a week	At least once a week	Yes	Richest	Not a big problem	Not a big problem	Not a big problem	Not a big problem	No	Yes	No	No	Yes	No	Yes	No	1.38421	Yes	Protestant‎/Other Christian	Husband‎/partner or someone else	Coast	0	0	Low availability
0330037 01	KE6	330	37	1	1384207	36	35-39	330	15	Rural	Primary	Less than once a week	At least once a week	Not at all	Yes	Poorest	Not a big problem	Not a big problem	Not a big problem	Not a big problem	No	Yes	No	No	Yes	No	No	No	1.38421	No	Muslim	Husband‎/partner or someone else	Coast	0	0	Low availability
0330057 02	KE6	330	57	2	1384207	29	25-29	330	15	Rural	Secondary	At least once a week	Not at all	At least once a week	Yes	Richer	Not a big problem	Big problem	Not a big problem	Not a big problem	No	Yes	No	No	Yes	No	No	No	1.38421	No	Protestant‎/Other Christian	Respondent alone	Coast	0	0	Low availability
0330077 02	KE6	330	77	2	1384207	43	40-44	330	15	Rural	Primary	Not at all	At least once a week	Not at all	Yes	Poorer	Big problem	Big problem	Big problem	Big problem	No	Yes	No	No	Yes	No	No	No	1.38421	No	Roman Catholic	Respondent alone	Coast	0	0	Low availability
0330117 02	KE6	330	117	2	1384207	26	25-29	330	15	Rural	Primary	Less than once a week	Not at all	Not at all	Yes	Poorer	Not a big problem	Big problem	Not a big problem	Not a big problem	No	Yes	No	No	Yes	No	No	No	1.38421	No	Protestant‎/Other Christian	Respondent and husband‎/partner	Coast	0	0	Low availability
0331138 02	KE6	331	138	2	2161956	40	40-44	331	15	Rural	Primary	Less than once a week	At least once a week	Not at all	Yes	Middle	Not a big problem	Not a big problem	Not a big problem	Not a big problem	No	Yes	No	No	Yes	No	No	No	2.16196	No	Other	Respondent and husband‎/partner	Coast	0	0	Low availability
0332030 02	KE6	332	30	2	998890	45	45-49	332	15	Rural	Higher	Less than once a week	Less than once a week	Not at all	No	Middle	Not a big problem	Not a big problem	Not a big problem	Not a big problem	Yes	Yes	No	No	Yes	No	No	No	0.99889	No	Protestant‎/Other Christian	Respondent and husband‎/partner	Coast	0	0	Low availability
0332037 05	KE6	332	37	5	998890	27	25-29	332	15	Rural	Primary	Less than once a week	Less than once a week	At least once a week	Yes	Richest	Not a big problem	Not a big problem	Big problem	Not a big problem	No	Yes	No	No	Yes	No	No	No	0.99889	No	Muslim	Respondent and husband‎/partner	Coast	0	0	Low availability
0332055 01	KE6	332	55	1	998890	27	25-29	332	15	Rural	Primary	Not at all	Less than once a week	Not at all	Yes	Richer	Not a big problem	Not a big problem	Not a big problem	Not a big problem	No	Yes	No	No	Yes	No	No	No	0.99889	No	Protestant‎/Other Christian	Husband‎/partner or someone else	Coast	0	0	Low availability
0334007 02	KE6	334	7	2	1529550	36	35-39	334	15	Rural	No education	Not at all	Not at all	Not at all	Yes	Poorest	Not a big problem	Big problem	Not a big problem	Big problem	No	Yes	No	No	Yes	No	No	No	1.52955	No	Protestant‎/Other Christian	Husband‎/partner or someone else	Coast	0	0	Low availability
0334016 01	KE6	334	16	1	1529550	26	25-29	334	15	Rural	Primary	Not at all	Not at all	Not at all	Yes	Poorest	Not a big problem	Big problem	Not a big problem	Not a big problem	No	Yes	No	Yes	Yes	No	No	No	1.52955	No	Protestant‎/Other Christian	Respondent and husband‎/partner	Coast	0	0	Low availability
0334024 01	KE6	334	24	1	1529550	26	25-29	334	15	Rural	Primary	Less than once a week	Less than once a week	Not at all	Yes	Poorest	Not a big problem	Not a big problem	Not a big problem	Big problem	No	Yes	No	No	Yes	No	No	No	1.52955	No	Other	Husband‎/partner or someone else	Coast	0	0	Low availability
0334028 01	KE6	334	28	1	1529550	37	35-39	334	15	Rural	No education	Not at all	Not at all	Not at all	Yes	Poorest	Not a big problem	Big problem	Not a big problem	Not a big problem	No	Yes	No	No	Yes	No	No	No	1.52955	No	Other	Respondent and husband‎/partner	Coast	0	0	Low availability
0334041 01	KE6	334	41	1	1529550	37	35-39	334	15	Rural	No education	Not at all	At least once a week	Not at all	Yes	Poorest	Not a big problem	Not a big problem	Not a big problem	Not a big problem	No	Yes	No	No	Yes	No	No	No	1.52955	No	Protestant‎/Other Christian	Respondent alone	Coast	0	0	Low availability
0335031 02	KE6	335	31	2	2136749	32	30-34	335	17	Rural	Primary	Less than once a week	At least once a week	Not at all	Yes	Poorer	Big problem	Not a big problem	Not a big problem	Not a big problem	No	Yes	No	No	Yes	No	No	Yes	2.13675	Yes	Protestant‎/Other Christian	Husband‎/partner or someone else	Coast	0	0	Low availability
0335071 01	KE6	335	71	1	2136749	40	40-44	335	17	Rural	No education	Not at all	Not at all	Not at all	No	Poorest	Not a big problem	Not a big problem	Not a big problem	Not a big problem	No	Yes	No	No	Yes	No	No	No	2.13675	No	Muslim	Respondent alone	Coast	0	0	Low availability
0338004 03	KE6	338	4	3	282052	30	30-34	338	17	Rural	Primary	Not at all	At least once a week	Not at all	Yes	Poorer	Big problem	Big problem	Not a big problem	Big problem	No	Yes	No	No	Yes	No	No	No	0.282052	No	Protestant‎/Other Christian	Respondent alone	Coast	0	0	Low availability
0338033 02	KE6	338	33	2	282052	48	45-49	338	17	Rural	No education	Not at all	Not at all	Not at all	Yes	Poorer	Not a big problem	Not a big problem	Not a big problem	Not a big problem	No	Yes	No	No	Yes	No	No	No	0.282052	No	Muslim	Respondent and husband‎/partner	Coast	0	0	Low availability
0338038 02	KE6	338	38	2	282052	40	40-44	338	17	Rural	Primary	Not at all	At least once a week	Not at all	Yes	Poorer	Big problem	Not a big problem	Not a big problem	Not a big problem	No	Yes	No	No	Yes	No	No	No	0.282052	No	Protestant‎/Other Christian	Respondent and husband‎/partner	Coast	0	0	Low availability
0339010 02	KE6	339	10	2	165271	34	30-34	339	17	Rural	No education	Not at all	Not at all	Not at all	Yes	Poorest	Big problem	Big problem	Big problem	Big problem	No	Yes	No	No	Yes	No	No	No	0.165271	No	Muslim	Respondent and husband‎/partner	Coast	0	0	Low availability
0339017 02	KE6	339	17	2	165271	30	30-34	339	17	Rural	No education	Not at all	Not at all	Not at all	No	Poorest	Big problem	Big problem	Not a big problem	Big problem	No	No	No	No	Yes	No	No	No	0.165271	No	Muslim	Husband‎/partner or someone else	Coast	0	0	Low availability
0340013 01	KE6	340	13	1	133477	49	45-49	340	17	Rural	No education	Not at all	Not at all	Not at all	No	Poorest	Big problem	Big problem	Not a big problem	Big problem	No	Yes	No	No	Yes	No	No	No	0.133477	No	Muslim	Husband‎/partner or someone else	Coast	0	0	Low availability
0340017 01	KE6	340	17	1	133477	45	45-49	340	17	Rural	No education	Not at all	Not at all	Not at all	Yes	Poorest	Big problem	Big problem	Not a big problem	Big problem	No	Yes	No	No	Yes	No	No	No	0.133477	No	Muslim	Respondent alone	Coast	0	0	Low availability
0340030 02	KE6	340	30	2	133477	41	40-44	340	17	Rural	No education	Not at all	Not at all	Not at all	Yes	Poorest	Big problem	Big problem	Not a big problem	Big problem	No	Yes	No	No	Yes	No	No	No	0.133477	No	Muslim	Respondent and husband‎/partner	Coast	0	0	Low availability
0340044 02	KE6	340	44	2	133477	26	25-29	340	17	Rural	No education	Not at all	Not at all	Not at all	Yes	Poorest	Not a big problem	Not a big problem	Not a big problem	Big problem	No	Yes	No	No	Yes	No	No	No	0.133477	No	Muslim	Respondent and husband‎/partner	Coast	0	0	Low availability
0341005 02	KE6	341	5	2	334572	30	30-34	341	17	Rural	Primary	Not at all	At least once a week	At least once a week	Yes	Poorest	Not a big problem	Not a big problem	Not a big problem	Not a big problem	No	Yes	No	No	Yes	No	No	No	0.334572	No	Muslim	Respondent alone	Coast	0.152069	1	Medium availability
0341025 02	KE6	341	25	2	334572	29	25-29	341	17	Rural	Primary	Not at all	Not at all	Not at all	Yes	Poorest	Not a big problem	Not a big problem	Not a big problem	Not a big problem	No	Yes	No	No	Yes	No	No	No	0.334572	No	Muslim	Husband‎/partner or someone else	Coast	0.152069	1	Medium availability
0342011 02	KE6	342	11	2	108982	49	45-49	342	18	Urban	Primary	Not at all	At least once a week	Not at all	Yes	Middle	Not a big problem	Not a big problem	Not a big problem	Not a big problem	Yes	Yes	No	No	Yes	No	No	No	0.108982	No	Protestant‎/Other Christian	Respondent alone	Coast	0.152069	1	Medium availability
0342045 02	KE6	342	45	2	108982	33	30-34	342	18	Urban	Primary	Not at all	Not at all	Not at all	Yes	Middle	Not a big problem	Not a big problem	Not a big problem	Not a big problem	No	Yes	No	No	Yes	No	No	No	0.108982	No	Muslim	Respondent and husband‎/partner	Coast	0.152069	1	Medium availability
0342065 02	KE6	342	65	2	108982	39	35-39	342	18	Urban	Primary	Not at all	At least once a week	At least once a week	Yes	Richest	Big problem	Not a big problem	Not a big problem	Not a big problem	Yes	Yes	No	No	Yes	No	No	No	0.108982	No	Protestant‎/Other Christian	Respondent alone	Coast	0.152069	1	Medium availability
0342065 08	KE6	342	65	8	108982	30	30-34	342	18	Urban	Primary	At least once a week	Not at all	At least once a week	No	Richest	Not a big problem	Not a big problem	Not a big problem	Not a big problem	No	Yes	No	Yes	Yes	No	No	No	0.108982	No	Roman Catholic	Husband‎/partner or someone else	Coast	0.152069	1	Medium availability
0342072 02	KE6	342	72	2	108982	33	30-34	342	18	Urban	Higher	At least once a week	Less than once a week	At least once a week	Yes	Richest	Not a big problem	Not a big problem	Not a big problem	Not a big problem	Yes	Yes	No	No	Yes	No	No	No	0.108982	No	Muslim	Respondent and husband‎/partner	Coast	0.152069	1	Medium availability
0343012 02	KE6	343	12	2	261054	37	35-39	343	17	Rural	Secondary	Not at all	Not at all	Not at all	Yes	Poorest	Not a big problem	Big problem	Not a big problem	Big problem	No	Yes	No	No	Yes	No	No	No	0.261054	No	Muslim	Husband‎/partner or someone else	Coast	0	0	Low availability
0343050 02	KE6	343	50	2	261054	41	40-44	343	17	Rural	No education	Not at all	At least once a week	Not at all	No	Poorest	Not a big problem	Not a big problem	Not a big problem	Not a big problem	No	No	No	No	Yes	No	No	No	0.261054	No	Muslim	Respondent and husband‎/partner	Coast	0	0	Low availability
0344046 04	KE6	344	46	4	166908	30	30-34	344	18	Urban	Primary	Not at all	Not at all	Not at all	Yes	Poorest	Big problem	Not a big problem	Not a big problem	Not a big problem	No	Yes	No	No	Yes	No	No	No	0.166908	No	Muslim	Husband‎/partner or someone else	Coast	0	0	Low availability
0344083 02	KE6	344	83	2	166908	29	25-29	344	18	Urban	Primary	Not at all	Not at all	Not at all	Yes	Poorest	Not a big problem	Not a big problem	Not a big problem	Big problem	No	Yes	No	No	Yes	No	No	No	0.166908	No	Muslim	Respondent alone	Coast	0	0	Low availability
0344102 02	KE6	344	102	2	166908	34	30-34	344	18	Urban	Secondary	Not at all	Less than once a week	Not at all	Yes	Poorest	Not a big problem	Not a big problem	Not a big problem	Not a big problem	No	Yes	No	No	Yes	No	No	No	0.166908	No	Muslim	Respondent alone	Coast	0	0	Low availability
0345007 01	KE6	345	7	1	113035	48	45-49	345	18	Urban	Primary	Not at all	Not at all	Not at all	Yes	Poorer	Big problem	Not a big problem	Not a big problem	Not a big problem	No	Yes	No	No	Yes	No	No	No	0.113035	No	Protestant‎/Other Christian	Respondent alone	Coast	0	0	Low availability
0345043 02	KE6	345	43	2	113035	43	40-44	345	18	Urban	Secondary	Less than once a week	At least once a week	Less than once a week	No	Richer	Big problem	Big problem	Big problem	Big problem	No	Yes	No	No	Yes	No	No	No	0.113035	No	Muslim	Respondent alone	Coast	0	0	Low availability
0345060 02	KE6	345	60	2	113035	29	25-29	345	18	Urban	Primary	Not at all	At least once a week	Not at all	No	Poorest	Big problem	Not a big problem	Not a big problem	Not a big problem	No	Yes	No	No	Yes	No	No	No	0.113035	No	Muslim	Respondent and husband‎/partner	Coast	0	0	Low availability
0345092 02	KE6	345	92	2	113035	31	30-34	345	18	Urban	Primary	Less than once a week	Less than once a week	Not at all	Yes	Poorest	Big problem	Not a big problem	Big problem	Not a big problem	No	Yes	No	No	Yes	No	No	No	0.113035	No	Muslim	Husband‎/partner or someone else	Coast	0	0	Low availability
0345098 02	KE6	345	98	2	113035	41	40-44	345	18	Urban	Higher	Less than once a week	Less than once a week	Less than once a week	Yes	Middle	Not a big problem	Big problem	Not a big problem	Big problem	No	Yes	No	No	Yes	No	No	No	0.113035	No	Muslim	Respondent and husband‎/partner	Coast	0	0	Low availability
0346054 02	KE6	346	54	2	320343	40	40-44	346	17	Rural	No education	Not at all	Not at all	Not at all	Yes	Poorest	Big problem	Big problem	Not a big problem	Not a big problem	No	Yes	No	No	Yes	No	No	No	0.320343	No	Muslim	Husband‎/partner or someone else	Coast	0	0	Low availability
0347085 02	KE6	347	85	2	178173	35	35-39	347	18	Urban	No education	Not at all	Not at all	Not at all	No	Poorest	Not a big problem	Not a big problem	Not a big problem	Not a big problem	No	Yes	No	No	Yes	No	No	No	0.178173	No	Muslim	Respondent and husband‎/partner	Coast	0.152069	1	Medium availability
0348032 02	KE6	348	32	2	300434	27	25-29	348	18	Urban	Higher	At least once a week	Not at all	At least once a week	Yes	Richer	Not a big problem	Not a big problem	Not a big problem	Not a big problem	Yes	Yes	No	No	Yes	Yes	No	No	0.300434	Yes	Protestant‎/Other Christian	Respondent alone	Coast	0.152069	1	Medium availability
0348074 01	KE6	348	74	1	300434	27	25-29	348	18	Urban	Primary	Less than once a week	At least once a week	At least once a week	Yes	Middle	Not a big problem	Not a big problem	Not a big problem	Not a big problem	Yes	No	No	No	Yes	No	No	Yes	0.300434	Yes	Muslim	Husband‎/partner or someone else	Coast	0.152069	1	Medium availability
0348011 01	KE6	348	11	1	300434	37	35-39	348	18	Urban	Primary	Not at all	At least once a week	Not at all	No	Poorer	Not a big problem	Not a big problem	Not a big problem	Not a big problem	No	Yes	No	No	Yes	No	No	No	0.300434	No	Muslim	Respondent alone	Coast	0.152069	1	Medium availability
0348053 02	KE6	348	53	2	300434	28	25-29	348	18	Urban	Secondary	At least once a week	At least once a week	At least once a week	Yes	Middle	Not a big problem	Big problem	Not a big problem	Big problem	No	Yes	No	Yes	Yes	No	No	No	0.300434	No	Muslim	Respondent and husband‎/partner	Coast	0.152069	1	Medium availability
0349035 02	KE6	349	35	2	262644	27	25-29	349	18	Urban	Higher	Not at all	Not at all	At least once a week	Yes	Richest	Not a big problem	Not a big problem	Not a big problem	Not a big problem	No	Yes	No	No	Yes	No	No	No	0.262644	No	Protestant‎/Other Christian	Respondent and husband‎/partner	Coast	0	0	Low availability
0349052 01	KE6	349	52	1	262644	26	25-29	349	18	Urban	No education	Not at all	At least once a week	At least once a week	Yes	Richest	Not a big problem	Not a big problem	Not a big problem	Not a big problem	No	Yes	No	No	Yes	No	No	No	0.262644	No	Muslim	Respondent and husband‎/partner	Coast	0	0	Low availability
0350015 02	KE6	350	15	2	89116	35	35-39	350	18	Urban	No education	Not at all	Less than once a week	At least once a week	No	Poorer	Big problem	Big problem	Not a big problem	Not a big problem	No	Yes	No	No	Yes	No	No	No	0.089116	No	Muslim	Respondent and husband‎/partner	Coast	0	0	Low availability
0350025 02	KE6	350	25	2	89116	45	45-49	350	18	Urban	No education	Not at all	Not at all	At least once a week	No	Richest	Not a big problem	Not a big problem	Not a big problem	Not a big problem	No	Yes	No	No	Yes	No	No	No	0.089116	No	Muslim	Husband‎/partner or someone else	Coast	0	0	Low availability
0350045 01	KE6	350	45	1	89116	28	25-29	350	18	Urban	Higher	At least once a week	Less than once a week	At least once a week	Yes	Richest	Not a big problem	Not a big problem	Not a big problem	Not a big problem	Yes	Yes	No	No	Yes	No	No	No	0.089116	No	Protestant‎/Other Christian	Respondent alone	Coast	0	0	Low availability
0352032 01	KE6	352	32	1	749963	42	40-44	352	18	Urban	Secondary	Not at all	At least once a week	At least once a week	No	Poorer	Not a big problem	Not a big problem	Not a big problem	Not a big problem	No	Yes	No	No	Yes	No	No	No	0.749963	No	Protestant‎/Other Christian	Respondent alone	Coast	0	0	Low availability
0352050 02	KE6	352	50	2	749963	43	40-44	352	18	Urban	No education	Not at all	Less than once a week	Less than once a week	Yes	Poorest	Big problem	Not a big problem	Big problem	Not a big problem	No	Yes	No	No	Yes	No	No	No	0.749963	No	Muslim	Respondent and husband‎/partner	Coast	0	0	Low availability
0352067 02	KE6	352	67	2	749963	32	30-34	352	18	Urban	Primary	Less than once a week	At least once a week	Less than once a week	Yes	Poorest	Not a big problem	Not a big problem	Not a big problem	Not a big problem	No	Yes	No	No	Yes	No	No	No	0.749963	No	Protestant‎/Other Christian	Respondent and husband‎/partner	Coast	0	0	Low availability
0353062 02	KE6	353	62	2	403234	28	25-29	353	17	Rural	No education	Not at all	Not at all	Not at all	Yes	Poorest	Big problem	Big problem	Not a big problem	Big problem	No	Yes	No	No	Yes	No	No	Yes	0.403234	Yes	Muslim	Respondent and husband‎/partner	Coast	0	0	Low availability
0354033 02	KE6	354	33	2	329860	33	30-34	354	17	Rural	No education	Not at all	Not at all	Not at all	No	Poorest	Not a big problem	Not a big problem	Not a big problem	Not a big problem	No	Yes	No	No	Yes	No	No	No	0.32986	No	Muslim	Respondent alone	Coast	0	0	Low availability
0354050 01	KE6	354	50	1	329860	43	40-44	354	17	Rural	No education	Not at all	At least once a week	Not at all	Yes	Poorest	Not a big problem	Not a big problem	Not a big problem	Not a big problem	No	Yes	No	No	Yes	No	No	No	0.32986	No	Muslim	Respondent alone	Coast	0	0	Low availability
0355028 02	KE6	355	28	2	319351	36	35-39	355	17	Rural	Primary	Not at all	Less than once a week	Not at all	Yes	Poorest	Not a big problem	Big problem	Not a big problem	Big problem	No	Yes	No	Yes	Yes	No	No	No	0.319351	No	Muslim	Respondent and husband‎/partner	Coast	0	0	Low availability
0355057 01	KE6	355	57	1	319351	35	35-39	355	17	Rural	Primary	Not at all	Less than once a week	Not at all	Yes	Poorest	Big problem	Not a big problem	Not a big problem	Not a big problem	No	Yes	No	No	Yes	No	No	No	0.319351	No	Muslim	Husband‎/partner or someone else	Coast	0	0	Low availability
0355076 02	KE6	355	76	2	319351	43	40-44	355	17	Rural	No education	Not at all	Not at all	Not at all	No	Poorest	Big problem	Not a big problem	Not a big problem	Not a big problem	No	Yes	No	No	Yes	No	No	No	0.319351	No	Muslim	Husband‎/partner or someone else	Coast	0	0	Low availability
0355105 02	KE6	355	105	2	319351	48	45-49	355	17	Rural	No education	Not at all	At least once a week	Not at all	Yes	Poorest	Not a big problem	Not a big problem	Not a big problem	Big problem	No	Yes	No	No	Yes	No	No	No	0.319351	No	Muslim	Husband‎/partner or someone else	Coast	0	0	Low availability
0356020 01	KE6	356	20	1	350383	35	35-39	356	17	Rural	Primary	Not at all	Not at all	Not at all	Yes	Poorest	Not a big problem	Not a big problem	Not a big problem	Not a big problem	No	Yes	No	No	Yes	No	No	No	0.350383	No	Muslim	Respondent alone	Coast	0	0	Low availability
0356031 02	KE6	356	31	2	350383	25	25-29	356	17	Rural	Primary	Not at all	Not at all	Not at all	Yes	Poorest	Not a big problem	Not a big problem	Not a big problem	Not a big problem	No	Yes	No	No	Yes	No	No	No	0.350383	No	Muslim	Husband‎/partner or someone else	Coast	0	0	Low availability
0356102 02	KE6	356	102	2	350383	27	25-29	356	17	Rural	Primary	Not at all	Not at all	Not at all	No	Poorest	Big problem	Big problem	Not a big problem	Big problem	No	Yes	No	No	Yes	No	No	No	0.350383	No	Muslim	Respondent and husband‎/partner	Coast	0	0	Low availability
0356125 02	KE6	356	125	2	350383	28	25-29	356	17	Rural	No education	Not at all	At least once a week	Not at all	No	Poorer	Not a big problem	Not a big problem	Not a big problem	Not a big problem	No	Yes	No	No	Yes	No	No	No	0.350383	No	Muslim	Respondent and husband‎/partner	Coast	0	0	Low availability
0357005 02	KE6	357	5	2	341114	35	35-39	357	17	Rural	Primary	Not at all	At least once a week	Not at all	Yes	Poorest	Not a big problem	Big problem	Not a big problem	Big problem	No	Yes	No	No	Yes	No	No	No	0.341114	No	Muslim	Husband‎/partner or someone else	Coast	0.353993	1	Medium availability
0357009 02	KE6	357	9	2	341114	41	40-44	357	17	Rural	Primary	Not at all	At least once a week	Not at all	Yes	Poorest	Big problem	Big problem	Big problem	Big problem	No	Yes	No	No	Yes	No	No	No	0.341114	No	Muslim	Respondent and husband‎/partner	Coast	0.353993	1	Medium availability
0357014 02	KE6	357	14	2	341114	28	25-29	357	17	Rural	Primary	Not at all	Less than once a week	Less than once a week	Yes	Poorest	Big problem	Big problem	Not a big problem	Not a big problem	No	Yes	No	No	Yes	No	No	No	0.341114	No	Muslim	Respondent and husband‎/partner	Coast	0.353993	1	Medium availability
0357018 02	KE6	357	18	2	341114	44	40-44	357	17	Rural	No education	Not at all	At least once a week	Less than once a week	Yes	Poorest	Big problem	Big problem	Big problem	Big problem	No	Yes	No	No	Yes	No	No	No	0.341114	No	Muslim	Respondent and husband‎/partner	Coast	0.353993	1	Medium availability
0357032 01	KE6	357	32	1	341114	35	35-39	357	17	Rural	Primary	Not at all	Not at all	Not at all	Yes	Poorest	Big problem	Big problem	Not a big problem	Not a big problem	No	Yes	No	No	Yes	No	No	No	0.341114	No	Muslim	Respondent alone	Coast	0.353993	1	Medium availability
0357036 06	KE6	357	36	6	341114	26	25-29	357	17	Rural	Primary	Not at all	Not at all	Not at all	Yes	Poorest	Big problem	Big problem	Not a big problem	Big problem	No	Yes	No	No	Yes	No	No	No	0.341114	No	Muslim	Respondent and husband‎/partner	Coast	0.353993	1	Medium availability
0357045 02	KE6	357	45	2	341114	37	35-39	357	17	Rural	Secondary	Not at all	Not at all	Not at all	No	Poorest	Big problem	Big problem	Big problem	Big problem	No	Yes	No	No	Yes	No	No	No	0.341114	No	Muslim	Respondent and husband‎/partner	Coast	0.353993	1	Medium availability
0359003 02	KE6	359	3	2	198631	46	45-49	359	17	Rural	Higher	Not at all	At least once a week	Not at all	Yes	Poorest	Big problem	Big problem	Not a big problem	Big problem	No	Yes	No	Yes	Yes	No	No	No	0.198631	No	Protestant‎/Other Christian	Husband‎/partner or someone else	Coast	0	0	Low availability
0359015 02	KE6	359	15	2	198631	31	30-34	359	17	Rural	Primary	Not at all	At least once a week	Not at all	No	Poorest	Big problem	Big problem	Not a big problem	Not a big problem	No	Yes	No	No	Yes	No	No	No	0.198631	No	Protestant‎/Other Christian	Respondent and husband‎/partner	Coast	0	0	Low availability
0359019 02	KE6	359	19	2	198631	44	40-44	359	17	Rural	Primary	At least once a week	At least once a week	Less than once a week	Yes	Poorest	Big problem	Big problem	Big problem	Big problem	No	Yes	No	No	Yes	No	No	No	0.198631	No	Protestant‎/Other Christian	Husband‎/partner or someone else	Coast	0	0	Low availability
0359031 02	KE6	359	31	2	198631	32	30-34	359	17	Rural	Primary	Not at all	At least once a week	At least once a week	Yes	Poorest	Big problem	Big problem	Not a big problem	Not a big problem	No	Yes	No	No	Yes	No	No	No	0.198631	No	Protestant‎/Other Christian	Respondent and husband‎/partner	Coast	0	0	Low availability
0359035 02	KE6	359	35	2	198631	36	35-39	359	17	Rural	Primary	Not at all	At least once a week	Not at all	Yes	Poorest	Big problem	Big problem	Not a big problem	Not a big problem	No	Yes	No	No	Yes	No	No	No	0.198631	No	Protestant‎/Other Christian	Respondent and husband‎/partner	Coast	0	0	Low availability
0359039 02	KE6	359	39	2	198631	35	35-39	359	17	Rural	Primary	Not at all	At least once a week	Not at all	Yes	Poorest	Big problem	Big problem	Not a big problem	Big problem	No	Yes	No	No	Yes	No	No	No	0.198631	No	Protestant‎/Other Christian	Respondent and husband‎/partner	Coast	0	0	Low availability
0359047 02	KE6	359	47	2	198631	32	30-34	359	17	Rural	Secondary	Less than once a week	At least once a week	Not at all	Yes	Poorest	Not a big problem	Big problem	Not a big problem	Not a big problem	No	Yes	No	No	Yes	No	No	No	0.198631	No	Protestant‎/Other Christian	Respondent and husband‎/partner	Coast	0	0	Low availability
0360020 02	KE6	360	20	2	76412	33	30-34	360	17	Rural	Primary	Not at all	Not at all	Not at all	Yes	Poorest	Not a big problem	Big problem	Not a big problem	Not a big problem	No	Yes	No	No	Yes	No	No	No	0.076412	No	Protestant‎/Other Christian	Husband‎/partner or someone else	Coast	0	0	Low availability
0360050 02	KE6	360	50	2	76412	43	40-44	360	17	Rural	Primary	Not at all	At least once a week	At least once a week	Yes	Poorest	Not a big problem	Big problem	Not a big problem	Not a big problem	No	Yes	No	No	Yes	No	No	No	0.076412	No	Muslim	Respondent and husband‎/partner	Coast	0	0	Low availability
0361007 02	KE6	361	7	2	148802	37	35-39	361	17	Rural	No education	Not at all	Not at all	Not at all	No	Poorer	Not a big problem	Big problem	Not a big problem	Not a big problem	No	Yes	No	No	Yes	No	No	No	0.148802	No	Protestant‎/Other Christian	Respondent and husband‎/partner	Coast	0	0	Low availability
[truncated: 4,008 more rows]
