# Supplementary material for: Association between multiple dimensions of access to care and cervical cancer screening among Kenyan women: a cross-sectional analysis of the Demographic Health Survey
Source: BMC Health Serv Res. 2024 Jun 14;24:731. doi: 10.1186/s12913-024-11169-8 (PMC11177386; doi:10.1186/s12913-024-11169-8)
Supplement: Supplementary file 2 — Supplementary Material 2 [file 12913_2024_11169_MOESM2_ESM.xlsx]

## Sheet: 2010 KSPA
INVENTORY ID	REC$TYPE	Survey phase	Region	District	NA - Urban/rural	Facility number	Sample weight	Facility: standalone/adjacent	Facility type	Managing authority	Services for cervical Cancer screening	weights
10049	A	KE10	Central	205	#NULL!	10049	553191	Not adjacent facility	Health centre	Government/ local municipality	Visual inspection	0.553191
10075	A	KE10	Central	207	#NULL!	10075	352759	Not adjacent facility	Maternity	Private for profit	Other	0.352759
10083	A	KE10	Central	213	#NULL!	10083	159009	Not adjacent facility	Other hospital	Private for profit	Pap screening, visual inspection and HPV test	0.159009
10100	A	KE10	Central	204	#NULL!	10100	159009	Not adjacent facility	Other hospital	Mission/ faith-based	Pap screening	0.159009
10170	A	KE10	Central	203	#NULL!	10170	553191	Not adjacent facility	Health centre	Government/ local municipality	Visual inspection	0.553191
10249	A	KE10	Central	204	#NULL!	10249	553191	Not adjacent facility	Health centre	Government/ local municipality	Other	0.553191
10267	A	KE10	Central	207	#NULL!	10267	159009	Not adjacent facility	Other hospital	Mission/ faith-based	Pap screening	0.159009
10368	A	KE10	Central	203	#NULL!	10368	159009	Not adjacent facility	Other hospital	Private for profit	Pap screening	0.159009
10387	A	KE10	Central	201	#NULL!	10387	159009	Not adjacent facility	Other hospital	Private for profit	Pap screening and other	0.159009
10406	A	KE10	Central	207	#NULL!	10406	2110142	Not adjacent facility	Dispensary	Government/ local municipality	Other	2.11014
10459	A	KE10	Central	207	#NULL!	10459	553191	Not adjacent facility	Health centre	Government/ local municipality	Other	0.553191
10481	A	KE10	Central	202	#NULL!	10481	553191	Not adjacent facility	Health centre	Government/ local municipality	Visual inspection	0.553191
10485	A	KE10	Central	203	#NULL!	10485	159009	Not adjacent facility	District hospital	Government/ local municipality	Other	0.159009
10507	A	KE10	Central	208	#NULL!	10507	553191	Not adjacent facility	Health centre	Government/ local municipality	Visual inspection	0.553191
10539	A	KE10	Central	208	#NULL!	10539	159009	Not adjacent facility	District hospital	Government/ local municipality	Pap screening and Visual inspection	0.159009
10565	A	KE10	Central	205	#NULL!	10565	159009	Not adjacent facility	Sub-district hospital	Government/ local municipality	Visual inspection	0.159009
10591	A	KE10	Central	208	#NULL!	10591	159009	Not adjacent facility	Sub-district hospital	Government/ local municipality	Visual inspection	0.159009
10602	A	KE10	Central	211	#NULL!	10602	159009	Not adjacent facility	Other hospital	Mission/ faith-based	Pap screening and Visual inspection	0.159009
10609	A	KE10	Central	205	#NULL!	10609	159009	Not adjacent facility	Sub-district hospital	Government/ local municipality	Other	0.159009
10662	A	KE10	Central	210	#NULL!	10662	352759	Not adjacent facility	Maternity	Private for profit	Pap screening and Visual inspection	0.352759
10686	A	KE10	Central	207	#NULL!	10686	159009	Not adjacent facility	District hospital	Government/ local municipality	Pap screening	0.159009
10763	A	KE10	Central	204	#NULL!	10763	159009	Not adjacent facility	Sub-district hospital	Government/ local municipality	Other	0.159009
10765	A	KE10	Central	213	#NULL!	10765	159009	Not adjacent facility	Other hospital	Private for profit	Visual inspection	0.159009
10777	A	KE10	Central	206	#NULL!	10777	159009	Not adjacent facility	District hospital	Government/ local municipality	Other	0.159009
10782	A	KE10	Central	206	#NULL!	10782	159009	Not adjacent facility	Sub-district hospital	Government/ local municipality	Other	0.159009
10785	A	KE10	Central	207	#NULL!	10785	2110142	Not adjacent facility	Dispensary	Government/ local municipality	Pap screening and Visual inspection	2.11014
10808	A	KE10	Central	205	#NULL!	10808	159009	Not adjacent facility	Other hospital	Mission/ faith-based	Other	0.159009
10820	A	KE10	Central	202	#NULL!	10820	2110142	Adjacent facility	Dispensary	Government/ local municipality	Other	2.11014
10821	A	KE10	Central	203	#NULL!	10821	352759	Not adjacent facility	Maternity	Private for profit	Pap screening	0.352759
10825	A	KE10	Central	210	#NULL!	10825	159009	Not adjacent facility	Other hospital	Mission/ faith-based	Pap screening and Visual inspection	0.159009
10869	A	KE10	Central	213	#NULL!	10869	553191	Not adjacent facility	Health centre	Government/ local municipality	Visual inspection	0.553191
10887	A	KE10	Central	202	#NULL!	10887	159009	Not adjacent facility	Other hospital	Mission/ faith-based	Pap screening and Visual inspection	0.159009
10891	A	KE10	Central	201	#NULL!	10891	159009	Not adjacent facility	Other hospital	Private for profit	Pap screening	0.159009
10903	A	KE10	Central	204	#NULL!	10903	159009	Not adjacent facility	Provincial hospital	Government/ local municipality	Pap screening and Visual inspection	0.159009
10916	A	KE10	Central	201	#NULL!	10916	159009	Not adjacent facility	Sub-district hospital	Government/ local municipality	Visual inspection	0.159009
10922	A	KE10	Central	204	#NULL!	10922	159009	Not adjacent facility	Sub-district hospital	Government/ local municipality	Other	0.159009
11094	A	KE10	Central	213	#NULL!	11094	159009	Adjacent facility	District hospital	Government/ local municipality	Visual inspection	0.159009
11097	A	KE10	Central	213	#NULL!	11097	159009	Not adjacent facility	Other hospital	Private for profit	Pap screening and Visual inspection	0.159009
11104	A	KE10	Central	210	#NULL!	11104	159009	Not adjacent facility	District hospital	Government/ local municipality	Pap screening and Visual inspection	0.159009
11124	A	KE10	Central	203	#NULL!	11124	159009	Not adjacent facility	Other hospital	Mission/ faith-based	Pap screening	0.159009
11156	A	KE10	Central	204	#NULL!	11156	352759	Not adjacent facility	Maternity	Private for profit	Pap screening	0.352759
11161	A	KE10	Central	204	#NULL!	11161	553191	Not adjacent facility	Health centre	Government/ local municipality	Visual inspection	0.553191
11203	A	KE10	Coast	301	#NULL!	11203	152069	Not adjacent facility	Other hospital	Private for profit	Pap screening	0.152069
11289	A	KE10	Coast	301	#NULL!	11289	152069	Not adjacent facility	Provincial hospital	Government/ local municipality	Pap screening, visual inspection and HPV test	0.152069
11385	A	KE10	Coast	310	#NULL!	11385	353993	Not adjacent facility	Health centre	Government/ local municipality	Pap screening and Visual inspection	0.353993
11411	A	KE10	Coast	309	#NULL!	11411	152069	Not adjacent facility	District hospital	Government/ local municipality	Pap screening and Visual inspection	0.152069
11434	A	KE10	Coast	301	#NULL!	11434	152069	Not adjacent facility	Other hospital	Private for profit	Pap screening and Visual inspection	0.152069
11503	A	KE10	Coast	302	#NULL!	11503	2982420	Adjacent facility	Clinic	Government/ local municipality	Pap screening	2.98242
11507	A	KE10	Coast	303	#NULL!	11507	152069	Not adjacent facility	District hospital	Government/ local municipality	Pap screening and Visual inspection	0.152069
11512	A	KE10	Coast	311	#NULL!	11512	152069	Not adjacent facility	District hospital	Government/ local municipality	Pap screening and Visual inspection	0.152069
11523	A	KE10	Coast	302	#NULL!	11523	304656	Not adjacent facility	Maternity	Private for profit	Visual inspection	0.304656
11555	A	KE10	Coast	308	#NULL!	11555	152069	Not adjacent facility	District hospital	Government/ local municipality	Pap screening and Visual inspection	0.152069
11566	A	KE10	Coast	307	#NULL!	11566	152069	Not adjacent facility	District hospital	Government/ local municipality	Pap screening	0.152069
11570	A	KE10	Coast	301	#NULL!	11570	152069	Not adjacent facility	Other hospital	NGO/ Private not for profit	Pap screening and Visual inspection	0.152069
11600	A	KE10	Coast	301	#NULL!	11600	152069	Not adjacent facility	Other hospital	Mission/ faith-based	Pap screening and HPV test	0.152069
11614	A	KE10	Coast	302	#NULL!	11614	1320175	Not adjacent facility	Dispensary	Mission/ faith-based	Visual inspection	1.32018
11643	A	KE10	Coast	302	#NULL!	11643	152069	Not adjacent facility	Other hospital	Government/ local municipality	Pap screening	0.152069
11655	A	KE10	Coast	305	#NULL!	11655	152069	Not adjacent facility	District hospital	Government/ local municipality	Pap screening and Visual inspection	0.152069
11711	A	KE10	Coast	310	#NULL!	11711	152069	Not adjacent facility	District hospital	Government/ local municipality	Pap screening and Visual inspection	0.152069
11734	A	KE10	Coast	301	#NULL!	11734	152069	Adjacent facility	Other hospital	Private for profit	Pap screening and Visual inspection	0.152069
11748	A	KE10	Coast	307	#NULL!	11748	353993	Not adjacent facility	Health centre	Government/ local municipality	Visual inspection	0.353993
11764	A	KE10	Coast	312	#NULL!	11764	353993	Not adjacent facility	Health centre	Government/ local municipality	Visual inspection	0.353993
11818	A	KE10	Coast	307	#NULL!	11818	152069	Not adjacent facility	Other hospital	Mission/ faith-based	Pap screening	0.152069
11881	A	KE10	Coast	306	#NULL!	11881	353993	Not adjacent facility	Health centre	Government/ local municipality	Visual inspection	0.353993
11970	A	KE10	Eastern	411	#NULL!	11970	241490	Not adjacent facility	Other hospital	Mission/ faith-based	Pap screening	0.24149
11973	A	KE10	Eastern	410	#NULL!	11973	241490	Not adjacent facility	District hospital	Government/ local municipality	Visual inspection	0.24149
12004	A	KE10	Eastern	415	#NULL!	12004	241490	Not adjacent facility	Provincial hospital	Government/ local municipality	Pap screening	0.24149
12279	A	KE10	Eastern	415	#NULL!	12279	241490	Not adjacent facility	Sub-district hospital	Government/ local municipality	Visual inspection	0.24149
12314	A	KE10	Eastern	425	#NULL!	12314	241490	Not adjacent facility	Sub-district hospital	Government/ local municipality	Visual inspection	0.24149
12488	A	KE10	Eastern	423	#NULL!	12488	241490	Not adjacent facility	District hospital	Government/ local municipality	Pap screening and Visual inspection	0.24149
12492	A	KE10	Eastern	412	#NULL!	12492	241490	Adjacent facility	Other hospital	Mission/ faith-based	Visual inspection	0.24149
12516	A	KE10	Eastern	408	#NULL!	12516	241490	Adjacent facility	District hospital	Government/ local municipality	Visual inspection	0.24149
12526	A	KE10	Eastern	409	#NULL!	12526	241490	Not adjacent facility	Sub-district hospital	Government/ local municipality	Visual inspection	0.24149
12769	A	KE10	Eastern	414	#NULL!	12769	241490	Not adjacent facility	Other hospital	Mission/ faith-based	Pap screening	0.24149
12843	A	KE10	Eastern	415	#NULL!	12843	2373108	Adjacent facility	Clinic	Private for profit	Other	2.37311
12867	A	KE10	Nairobi	101	#NULL!	12867	193056	Not adjacent facility	Other hospital	Private for profit	Pap screening and Visual inspection	0.193056
12874	A	KE10	Nairobi	101	#NULL!	12874	193056	Not adjacent facility	Other hospital	Private for profit	Pap screening	0.193056
12879	A	KE10	Nairobi	103	#NULL!	12879	872990	Not adjacent facility	Health centre	Government/ local municipality	Pap screening and Visual inspection	0.87299
12945	A	KE10	Nairobi	101	#NULL!	12945	972761	Adjacent facility	Dispensary	Private for profit	Pap screening, visual inspection and HPV test	0.972761
12976	A	KE10	Nairobi	103	#NULL!	12976	710863	Adjacent facility	Maternity	Private for profit	Pap screening	0.710863
12984	A	KE10	Nairobi	102	#NULL!	12984	193056	Not adjacent facility	Other hospital	Mission/ faith-based	Pap screening	0.193056
13016	A	KE10	Nairobi	102	#NULL!	13016	193056	Not adjacent facility	Sub-district hospital	Government/ local municipality	Visual inspection	0.193056
13023	A	KE10	Nairobi	101	#NULL!	13023	193056	Not adjacent facility	National referral hospital	Government/ local municipality	Pap screening	0.193056
13064	A	KE10	Nairobi	102	#NULL!	13064	193056	Adjacent facility	Other hospital	Private for profit	Pap screening	0.193056
13077	A	KE10	Nairobi	103	#NULL!	13077	193056	Adjacent facility	Other hospital	Government/ local municipality	Visual inspection	0.193056
13080	A	KE10	Nairobi	101	#NULL!	13080	193056	Not adjacent facility	District hospital	Government/ local municipality	Visual inspection	0.193056
13086	A	KE10	Nairobi	101	#NULL!	13086	193056	Not adjacent facility	Other hospital	Private for profit	Pap screening	0.193056
13090	A	KE10	Nairobi	102	#NULL!	13090	193056	Not adjacent facility	Other hospital	Private for profit	Pap screening	0.193056
13098	A	KE10	Nairobi	101	#NULL!	13098	193056	Not adjacent facility	Other hospital	Private for profit	Pap screening	0.193056
13110	A	KE10	Nairobi	101	#NULL!	13110	193056	Adjacent facility	Other hospital	Private for profit	Pap screening and HPV test	0.193056
13111	A	KE10	Nairobi	103	#NULL!	13111	872990	Adjacent facility	Health centre	Private for profit	Pap screening, visual inspection and HPV test	0.87299
13115	A	KE10	Nairobi	101	#NULL!	13115	193056	Adjacent facility	Other hospital	Private for profit	Visual inspection and HPV test	0.193056
13117	A	KE10	Nairobi	101	#NULL!	13117	193056	Not adjacent facility	Other hospital	Private for profit	Pap screening	0.193056
13125	A	KE10	Nairobi	103	#NULL!	13125	972761	Adjacent facility	Dispensary	Private for profit	Pap screening	0.972761
13149	A	KE10	Nairobi	103	#NULL!	13149	972761	Adjacent facility	Dispensary	Private for profit	Visual inspection	0.972761
13169	A	KE10	Nairobi	102	#NULL!	13169	1000821	Not adjacent facility	Clinic	Mission/ faith-based	Pap screening, visual inspection and HPV test	1.00082
13205	A	KE10	Nairobi	103	#NULL!	13205	193056	Adjacent facility	Other hospital	Private for profit	Pap screening	0.193056
13241	A	KE10	Nairobi	103	#NULL!	13241	193056	Adjacent facility	Other hospital	Private for profit	Pap screening	0.193056
13247	A	KE10	Nairobi	102	#NULL!	13247	193056	Not adjacent facility	Other hospital	Private for profit	Pap screening	0.193056
13316	A	KE10	Northeastern	502	#NULL!	13316	112242	Not adjacent facility	Sub-district hospital	Government/ local municipality	Visual inspection	0.112242
13346	A	KE10	Northeastern	501	#NULL!	13346	112242	Not adjacent facility	Provincial hospital	Government/ local municipality	Pap screening	0.112242
13368	A	KE10	Northeastern	502	#NULL!	13368	112242	Not adjacent facility	Other hospital	NGO/ Private not for profit	Pap screening, visual inspection and HPV test	0.112242
13465	A	KE10	Nyanza	604	#NULL!	13465	292508	Adjacent facility	Other hospital	Private for profit	Pap screening, visual inspection and HPV test	0.292508
13613	A	KE10	Nyanza	617	#NULL!	13613	577243	Adjacent facility	Clinic	Private for profit	Pap screening and Visual inspection	0.577243
13678	A	KE10	Nyanza	616	#NULL!	13678	292508	Not adjacent facility	District hospital	Government/ local municipality	Pap screening, visual inspection and HPV test	0.292508
13703	A	KE10	Nyanza	614	#NULL!	13703	292508	Adjacent facility	District hospital	Government/ local municipality	Pap screening and Visual inspection	0.292508
13739	A	KE10	Nyanza	603	#NULL!	13739	1032623	Not adjacent facility	Health centre	Mission/ faith-based	Visual inspection	1.03262
13764	A	KE10	Nyanza	608	#NULL!	13764	577243	Not adjacent facility	Clinic	Private for profit	Pap screening, visual inspection and HPV test	0.577243
13819	A	KE10	Nyanza	614	#NULL!	13819	577243	Adjacent facility	Clinic	Private for profit	Pap screening and Visual inspection	0.577243
13925	A	KE10	Nyanza	614	#NULL!	13925	292508	Adjacent facility	Other hospital	Private for profit	Pap screening and Visual inspection	0.292508
13939	A	KE10	Nyanza	604	#NULL!	13939	292508	Adjacent facility	Provincial hospital	Government/ local municipality	Pap screening, visual inspection and HPV test	0.292508
13995	A	KE10	Nyanza	607	#NULL!	13995	384828	Adjacent facility	Maternity	Private for profit	Pap screening	0.384828
14022	A	KE10	Nyanza	609	#NULL!	14022	292508	Not adjacent facility	District hospital	Government/ local municipality	Visual inspection	0.292508
14037	A	KE10	Nyanza	611	#NULL!	14037	384828	Not adjacent facility	Maternity	Private for profit	Visual inspection	0.384828
14056	A	KE10	Nyanza	607	#NULL!	14056	577243	Not adjacent facility	Clinic	Private for profit	Visual inspection	0.577243
14103	A	KE10	Nyanza	610	#NULL!	14103	292508	Not adjacent facility	Other hospital	Mission/ faith-based	Visual inspection	0.292508
14109	A	KE10	Nyanza	609	#NULL!	14109	2329013	Not adjacent facility	Dispensary	Private for profit	Pap screening, visual inspection and HPV test	2.32901
14120	A	KE10	Nyanza	604	#NULL!	14120	292508	Not adjacent facility	Other hospital	Mission/ faith-based	Pap screening and HPV test	0.292508
14132	A	KE10	Nyanza	609	#NULL!	14132	577243	Not adjacent facility	Clinic	Private for profit	Pap screening	0.577243
14178	A	KE10	Rift Valley	741	#NULL!	14178	297289	Not adjacent facility	Other hospital	Mission/ faith-based	Pap screening and Visual inspection	0.297289
14230	A	KE10	Rift Valley	730	#NULL!	14230	336725	Not adjacent facility	Maternity	Private for profit	Pap screening and Visual inspection	0.336725
14319	A	KE10	Rift Valley	739	#NULL!	14319	297289	Not adjacent facility	Other hospital	Private for profit	Visual inspection	0.297289
14429	A	KE10	Rift Valley	733	#NULL!	14429	336725	Not adjacent facility	Maternity	Private for profit	Visual inspection	0.336725
14432	A	KE10	Rift Valley	716	#NULL!	14432	297289	Not adjacent facility	District hospital	Government/ local municipality	Visual inspection	0.297289
14487	A	KE10	Rift Valley	733	#NULL!	14487	2046251	Not adjacent facility	Clinic	Private for profit	Visual inspection	2.04625
14494	A	KE10	Rift Valley	737	#NULL!	14494	336725	Not adjacent facility	Maternity	Mission/ faith-based	Pap screening	0.336725
14510	A	KE10	Rift Valley	732	#NULL!	14510	297289	Not adjacent facility	Sub-district hospital	Government/ local municipality	Visual inspection	0.297289
14701	A	KE10	Rift Valley	704	#NULL!	14701	297289	Adjacent facility	District hospital	Government/ local municipality	Visual inspection	0.297289
14831	A	KE10	Rift Valley	739	#NULL!	14831	297289	Adjacent facility	District hospital	Government/ local municipality	Visual inspection	0.297289
15167	A	KE10	Rift Valley	718	#NULL!	15167	297289	Not adjacent facility	Other hospital	Private for profit	Pap screening and Visual inspection	0.297289
15204	A	KE10	Rift Valley	718	#NULL!	15204	297289	Adjacent facility	National referral hospital	Government/ local municipality	Pap screening and Visual inspection	0.297289
15212	A	KE10	Rift Valley	733	#NULL!	15212	297289	Not adjacent facility	District hospital	Government/ local municipality	Visual inspection	0.297289
15288	A	KE10	Rift Valley	731	#NULL!	15288	297289	Not adjacent facility	Provincial hospital	Government/ local municipality	Pap screening and Visual inspection	0.297289
15357	A	KE10	Rift Valley	733	#NULL!	15357	5533511	Not adjacent facility	Dispensary	Mission/ faith-based	Visual inspection	5.53351
15466	A	KE10	Rift Valley	732	#NULL!	15466	297289	Not adjacent facility	Other hospital	Private for profit	Pap screening	0.297289
15584	A	KE10	Rift Valley	711	#NULL!	15584	2046251	Adjacent facility	Clinic	Private for profit	Visual inspection	2.04625
15654	A	KE10	Rift Valley	732	#NULL!	15654	297289	Not adjacent facility	Other hospital	Mission/ faith-based	Pap screening and other	0.297289
15657	A	KE10	Rift Valley	744	#NULL!	15657	336725	Adjacent facility	Maternity	Private for profit	Pap screening	0.336725
15761	A	KE10	Rift Valley	739	#NULL!	15761	297289	Not adjacent facility	Other hospital	Private for profit	Pap screening and Visual inspection	0.297289
15764	A	KE10	Rift Valley	730	#NULL!	15764	297289	Not adjacent facility	Other hospital	Private for profit	Pap screening	0.297289
15799	A	KE10	Western	817	#NULL!	15799	647548	Not adjacent facility	Health centre	Government/ local municipality	Visual inspection	0.647548
15828	A	KE10	Western	811	#NULL!	15828	118655	Not adjacent facility	District hospital	Government/ local municipality	Pap screening, visual inspection and HPV test	0.118655
15834	A	KE10	Western	816	#NULL!	15834	118655	Adjacent facility	District hospital	Government/ local municipality	Visual inspection	0.118655
15860	A	KE10	Western	814	#NULL!	15860	118655	Not adjacent facility	District hospital	Government/ local municipality	Visual inspection	0.118655
15888	A	KE10	Western	801	#NULL!	15888	569842	Not adjacent facility	Clinic	Private for profit	Pap screening	0.569842
15915	A	KE10	Western	801	#NULL!	15915	118655	Not adjacent facility	Provincial hospital	Government/ local municipality	Pap screening and Visual inspection	0.118655
15938	A	KE10	Western	810	#NULL!	15938	569842	Adjacent facility	Clinic	Private for profit	Pap screening, visual inspection and HPV test	0.569842
15939	A	KE10	Western	816	#NULL!	15939	118655	Not adjacent facility	Sub-district hospital	Government/ local municipality	Visual inspection	0.118655
15950	A	KE10	Western	812	#NULL!	15950	118655	Not adjacent facility	District hospital	Government/ local municipality	Visual inspection	0.118655
15961	A	KE10	Western	805	#NULL!	15961	118655	Not adjacent facility	Sub-district hospital	Government/ local municipality	Visual inspection	0.118655
15965	A	KE10	Western	813	#NULL!	15965	118655	Not adjacent facility	Other hospital	Mission/ faith-based	Visual inspection	0.118655
15996	A	KE10	Western	803	#NULL!	15996	118655	Not adjacent facility	District hospital	Government/ local municipality	Pap screening and Visual inspection	0.118655
15999	A	KE10	Western	810	#NULL!	15999	118655	Not adjacent facility	Sub-district hospital	Government/ local municipality	Visual inspection	0.118655
16007	A	KE10	Western	805	#NULL!	16007	280604	Not adjacent facility	Maternity	Private for profit	Visual inspection	0.280604
16025	A	KE10	Western	815	#NULL!	16025	118655	Not adjacent facility	District hospital	Government/ local municipality	Pap screening	0.118655
16030	A	KE10	Western	804	#NULL!	16030	118655	Not adjacent facility	Other hospital	Mission/ faith-based	Pap screening	0.118655
16071	A	KE10	Western	813	#NULL!	16071	569842	Not adjacent facility	Clinic	Private for profit	Visual inspection	0.569842
16073	A	KE10	Western	818	#NULL!	16073	118655	Not adjacent facility	Other hospital	Mission/ faith-based	Pap screening and Visual inspection	0.118655
16074	A	KE10	Western	816	#NULL!	16074	647548	Not adjacent facility	Health centre	Government/ local municipality	Visual inspection	0.647548
16091	A	KE10	Western	819	#NULL!	16091	118655	Not adjacent facility	District hospital	Government/ local municipality	Visual inspection	0.118655
16130	A	KE10	Western	814	#NULL!	16130	118655	Not adjacent facility	District hospital	Government/ local municipality	Visual inspection	0.118655
16141	A	KE10	Western	809	#NULL!	16141	118655	Adjacent facility	Other hospital	Mission/ faith-based	Visual inspection	0.118655
16150	A	KE10	Western	817	#NULL!	16150	118655	Adjacent facility	District hospital	Government/ local municipality	Visual inspection	0.118655
16154	A	KE10	Western	805	#NULL!	16154	1063623	Not adjacent facility	Dispensary	Government/ local municipality	Visual inspection	1.06362
16161	A	KE10	Western	813	#NULL!	16161	118655	Not adjacent facility	District hospital	Government/ local municipality	Visual inspection	0.118655
16467	A	KE10	Eastern	416	#NULL!	16467	241490	Not adjacent facility	District hospital	Government/ local municipality	Visual inspection	0.24149
16708	A	KE10	Western	813	#NULL!	16708	569842	Not adjacent facility	Clinic	Private for profit	Visual inspection	0.569842
16724	A	KE10	Rift Valley	737	#NULL!	16724	336725	Not adjacent facility	Maternity	Private for profit	Pap screening	0.336725
99002	A	KE10	Central	203	#NULL!	99002	4762251	Not adjacent facility	Clinic	Private for profit	Other	4.76225
