# Supplementary material for: Association between multiple dimensions of access to care and cervical cancer screening among Kenyan women: a cross-sectional analysis of the Demographic Health Survey
Source: BMC Health Serv Res. 2024 Jun 14;24:731. doi: 10.1186/s12913-024-11169-8 (PMC11177386; doi:10.1186/s12913-024-11169-8)
Supplement: Supplementary file 4 — Supplementary Material 4 [file 12913_2024_11169_MOESM4_ESM.xlsx]

## Sheet: (unweighted) number of faciliti
OBJECTID	DHSID	DHSCC	DHSYEAR	DHSCLUST	CCFIPS	ADM1FIPS	ADM1FIPSNA	ADM1SALBNA	ADM1SALBCO	ADM1DHS	ADM1NAME	DHSREGCO	DHSREGNA	SOURCE	URBAN_RURA	LATNUM	LONGNUM	ALT_GPS	ALT_DEM	DATUM	F1111	layer	path	NUMPOINTS
58	KE201400000058	KE	2014	58	KE	NULL	NULL	NULL	NULL	41	Nyandarua	4	Central	CEN	R	-0.110728	36.5486	4.06857e+06	2467	WGS84	0	Rural buffer	MultiPolygon?crs=EPSG:3395&field=OBJECTID:integer(9,0)&field=DHSID:string(254,0)&field=DHSCC:string(254,0)&field=DHSYEAR:double(18,11)&field=DHSCLUST:double(18,11)&field=CCFIPS:string(254,0)&field=ADM1FIPS:string(254,0)&field=ADM1FIPSNA:string(254,0)&field=ADM1SALBNA:string(254,0)&field=ADM1SALBCO:string(254,0)&field=ADM1DHS:double(18,11)&field=ADM1NAME:string(254,0)&field=DHSREGCO:double(18,11)&…	0
59	KE201400000059	KE	2014	59	KE	NULL	NULL	NULL	NULL	41	Nyandarua	4	Central	CEN	R	-0.023569	36.473	4.06016e+06	2377	WGS84	0	Rural buffer	MultiPolygon?crs=EPSG:3395&field=OBJECTID:integer(9,0)&field=DHSID:string(254,0)&field=DHSCC:string(254,0)&field=DHSYEAR:double(18,11)&field=DHSCLUST:double(18,11)&field=CCFIPS:string(254,0)&field=ADM1FIPS:string(254,0)&field=ADM1FIPSNA:string(254,0)&field=ADM1SALBNA:string(254,0)&field=ADM1SALBCO:string(254,0)&field=ADM1DHS:double(18,11)&field=ADM1NAME:string(254,0)&field=DHSREGCO:double(18,11)&…	0
61	KE201400000061	KE	2014	61	KE	NULL	NULL	NULL	NULL	41	Nyandarua	4	Central	CEN	R	-0.048313	36.4795	4.06088e+06	2503	WGS84	0	Rural buffer	MultiPolygon?crs=EPSG:3395&field=OBJECTID:integer(9,0)&field=DHSID:string(254,0)&field=DHSCC:string(254,0)&field=DHSYEAR:double(18,11)&field=DHSCLUST:double(18,11)&field=CCFIPS:string(254,0)&field=ADM1FIPS:string(254,0)&field=ADM1FIPSNA:string(254,0)&field=ADM1SALBNA:string(254,0)&field=ADM1SALBCO:string(254,0)&field=ADM1DHS:double(18,11)&field=ADM1NAME:string(254,0)&field=DHSREGCO:double(18,11)&…	0
62	KE201400000062	KE	2014	62	KE	NULL	NULL	NULL	NULL	41	Nyandarua	4	Central	CEN	R	-0.14894	36.3243	4.0436e+06	2658	WGS84	0	Rural buffer	MultiPolygon?crs=EPSG:3395&field=OBJECTID:integer(9,0)&field=DHSID:string(254,0)&field=DHSCC:string(254,0)&field=DHSYEAR:double(18,11)&field=DHSCLUST:double(18,11)&field=CCFIPS:string(254,0)&field=ADM1FIPS:string(254,0)&field=ADM1FIPSNA:string(254,0)&field=ADM1SALBNA:string(254,0)&field=ADM1SALBCO:string(254,0)&field=ADM1DHS:double(18,11)&field=ADM1NAME:string(254,0)&field=DHSREGCO:double(18,11)&…	0
63	KE201400000063	KE	2014	63	KE	NULL	NULL	NULL	NULL	41	Nyandarua	4	Central	CEN	R	-0.02101	36.3271	4.04391e+06	2435	WGS84	0	Rural buffer	MultiPolygon?crs=EPSG:3395&field=OBJECTID:integer(9,0)&field=DHSID:string(254,0)&field=DHSCC:string(254,0)&field=DHSYEAR:double(18,11)&field=DHSCLUST:double(18,11)&field=CCFIPS:string(254,0)&field=ADM1FIPS:string(254,0)&field=ADM1FIPSNA:string(254,0)&field=ADM1SALBNA:string(254,0)&field=ADM1SALBCO:string(254,0)&field=ADM1DHS:double(18,11)&field=ADM1NAME:string(254,0)&field=DHSREGCO:double(18,11)&…	2
64	KE201400000064	KE	2014	64	KE	NULL	NULL	NULL	NULL	41	Nyandarua	4	Central	CEN	R	-0.149818	36.3707	4.04877e+06	2498	WGS84	0	Rural buffer	MultiPolygon?crs=EPSG:3395&field=OBJECTID:integer(9,0)&field=DHSID:string(254,0)&field=DHSCC:string(254,0)&field=DHSYEAR:double(18,11)&field=DHSCLUST:double(18,11)&field=CCFIPS:string(254,0)&field=ADM1FIPS:string(254,0)&field=ADM1FIPSNA:string(254,0)&field=ADM1SALBNA:string(254,0)&field=ADM1SALBCO:string(254,0)&field=ADM1DHS:double(18,11)&field=ADM1NAME:string(254,0)&field=DHSREGCO:double(18,11)&…	0
66	KE201400000066	KE	2014	66	KE	NULL	NULL	NULL	NULL	41	Nyandarua	4	Central	CEN	R	-0.010617	36.3329	4.04456e+06	2359	WGS84	0	Rural buffer	MultiPolygon?crs=EPSG:3395&field=OBJECTID:integer(9,0)&field=DHSID:string(254,0)&field=DHSCC:string(254,0)&field=DHSYEAR:double(18,11)&field=DHSCLUST:double(18,11)&field=CCFIPS:string(254,0)&field=ADM1FIPS:string(254,0)&field=ADM1FIPSNA:string(254,0)&field=ADM1SALBNA:string(254,0)&field=ADM1SALBCO:string(254,0)&field=ADM1DHS:double(18,11)&field=ADM1NAME:string(254,0)&field=DHSREGCO:double(18,11)&…	2
68	KE201400000068	KE	2014	68	KE	NULL	NULL	NULL	NULL	41	Nyandarua	4	Central	CEN	R	-0.275692	36.2868	4.03942e+06	2413	WGS84	0	Rural buffer	MultiPolygon?crs=EPSG:3395&field=OBJECTID:integer(9,0)&field=DHSID:string(254,0)&field=DHSCC:string(254,0)&field=DHSYEAR:double(18,11)&field=DHSCLUST:double(18,11)&field=CCFIPS:string(254,0)&field=ADM1FIPS:string(254,0)&field=ADM1FIPSNA:string(254,0)&field=ADM1SALBNA:string(254,0)&field=ADM1SALBCO:string(254,0)&field=ADM1DHS:double(18,11)&field=ADM1NAME:string(254,0)&field=DHSREGCO:double(18,11)&…	0
69	KE201400000069	KE	2014	69	KE	NULL	NULL	NULL	NULL	41	Nyandarua	4	Central	CEN	R	-0.183179	36.2572	4.03613e+06	2713	WGS84	0	Rural buffer	MultiPolygon?crs=EPSG:3395&field=OBJECTID:integer(9,0)&field=DHSID:string(254,0)&field=DHSCC:string(254,0)&field=DHSYEAR:double(18,11)&field=DHSCLUST:double(18,11)&field=CCFIPS:string(254,0)&field=ADM1FIPS:string(254,0)&field=ADM1FIPSNA:string(254,0)&field=ADM1SALBNA:string(254,0)&field=ADM1SALBCO:string(254,0)&field=ADM1DHS:double(18,11)&field=ADM1NAME:string(254,0)&field=DHSREGCO:double(18,11)&…	0
70	KE201400000070	KE	2014	70	KE	NULL	NULL	NULL	NULL	41	Nyandarua	4	Central	CEN	R	-0.203364	36.2821	4.0389e+06	2732	WGS84	0	Rural buffer	MultiPolygon?crs=EPSG:3395&field=OBJECTID:integer(9,0)&field=DHSID:string(254,0)&field=DHSCC:string(254,0)&field=DHSYEAR:double(18,11)&field=DHSCLUST:double(18,11)&field=CCFIPS:string(254,0)&field=ADM1FIPS:string(254,0)&field=ADM1FIPSNA:string(254,0)&field=ADM1SALBNA:string(254,0)&field=ADM1SALBCO:string(254,0)&field=ADM1DHS:double(18,11)&field=ADM1NAME:string(254,0)&field=DHSREGCO:double(18,11)&…	0
76	KE201400000076	KE	2014	76	KE	NULL	NULL	NULL	NULL	41	Nyandarua	4	Central	CEN	R	-0.395568	36.5386	4.06746e+06	2648	WGS84	0	Rural buffer	MultiPolygon?crs=EPSG:3395&field=OBJECTID:integer(9,0)&field=DHSID:string(254,0)&field=DHSCC:string(254,0)&field=DHSYEAR:double(18,11)&field=DHSCLUST:double(18,11)&field=CCFIPS:string(254,0)&field=ADM1FIPS:string(254,0)&field=ADM1FIPSNA:string(254,0)&field=ADM1SALBNA:string(254,0)&field=ADM1SALBCO:string(254,0)&field=ADM1DHS:double(18,11)&field=ADM1NAME:string(254,0)&field=DHSREGCO:double(18,11)&…	0
77	KE201400000077	KE	2014	77	KE	NULL	NULL	NULL	NULL	41	Nyandarua	4	Central	CEN	R	-0.376731	36.5409	4.06772e+06	2764	WGS84	0	Rural buffer	MultiPolygon?crs=EPSG:3395&field=OBJECTID:integer(9,0)&field=DHSID:string(254,0)&field=DHSCC:string(254,0)&field=DHSYEAR:double(18,11)&field=DHSCLUST:double(18,11)&field=CCFIPS:string(254,0)&field=ADM1FIPS:string(254,0)&field=ADM1FIPSNA:string(254,0)&field=ADM1SALBNA:string(254,0)&field=ADM1SALBCO:string(254,0)&field=ADM1DHS:double(18,11)&field=ADM1NAME:string(254,0)&field=DHSREGCO:double(18,11)&…	0
78	KE201400000078	KE	2014	78	KE	NULL	NULL	NULL	NULL	41	Nyandarua	4	Central	CEN	R	-0.404636	36.5173	4.06508e+06	2726	WGS84	0	Rural buffer	MultiPolygon?crs=EPSG:3395&field=OBJECTID:integer(9,0)&field=DHSID:string(254,0)&field=DHSCC:string(254,0)&field=DHSYEAR:double(18,11)&field=DHSCLUST:double(18,11)&field=CCFIPS:string(254,0)&field=ADM1FIPS:string(254,0)&field=ADM1FIPSNA:string(254,0)&field=ADM1SALBNA:string(254,0)&field=ADM1SALBCO:string(254,0)&field=ADM1DHS:double(18,11)&field=ADM1NAME:string(254,0)&field=DHSREGCO:double(18,11)&…	0
79	KE201400000079	KE	2014	79	KE	NULL	NULL	NULL	NULL	41	Nyandarua	4	Central	CEN	R	-0.414554	36.4283	4.05518e+06	2264	WGS84	0	Rural buffer	MultiPolygon?crs=EPSG:3395&field=OBJECTID:integer(9,0)&field=DHSID:string(254,0)&field=DHSCC:string(254,0)&field=DHSYEAR:double(18,11)&field=DHSCLUST:double(18,11)&field=CCFIPS:string(254,0)&field=ADM1FIPS:string(254,0)&field=ADM1FIPSNA:string(254,0)&field=ADM1SALBNA:string(254,0)&field=ADM1SALBCO:string(254,0)&field=ADM1DHS:double(18,11)&field=ADM1NAME:string(254,0)&field=DHSREGCO:double(18,11)&…	0
80	KE201400000080	KE	2014	80	KE	NULL	NULL	NULL	NULL	41	Nyandarua	4	Central	CEN	R	-0.61271	36.4651	4.05927e+06	2428	WGS84	0	Rural buffer	MultiPolygon?crs=EPSG:3395&field=OBJECTID:integer(9,0)&field=DHSID:string(254,0)&field=DHSCC:string(254,0)&field=DHSYEAR:double(18,11)&field=DHSCLUST:double(18,11)&field=CCFIPS:string(254,0)&field=ADM1FIPS:string(254,0)&field=ADM1FIPSNA:string(254,0)&field=ADM1SALBNA:string(254,0)&field=ADM1SALBCO:string(254,0)&field=ADM1DHS:double(18,11)&field=ADM1NAME:string(254,0)&field=DHSREGCO:double(18,11)&…	0
82	KE201400000082	KE	2014	82	KE	NULL	NULL	NULL	NULL	41	Nyandarua	4	Central	CEN	R	-0.570947	36.5728	4.07126e+06	2455	WGS84	0	Rural buffer	MultiPolygon?crs=EPSG:3395&field=OBJECTID:integer(9,0)&field=DHSID:string(254,0)&field=DHSCC:string(254,0)&field=DHSYEAR:double(18,11)&field=DHSCLUST:double(18,11)&field=CCFIPS:string(254,0)&field=ADM1FIPS:string(254,0)&field=ADM1FIPSNA:string(254,0)&field=ADM1SALBNA:string(254,0)&field=ADM1SALBCO:string(254,0)&field=ADM1DHS:double(18,11)&field=ADM1NAME:string(254,0)&field=DHSREGCO:double(18,11)&…	2
83	KE201400000083	KE	2014	83	KE	NULL	NULL	NULL	NULL	41	Nyandarua	4	Central	CEN	R	-0.515783	36.6127	4.0757e+06	2511	WGS84	0	Rural buffer	MultiPolygon?crs=EPSG:3395&field=OBJECTID:integer(9,0)&field=DHSID:string(254,0)&field=DHSCC:string(254,0)&field=DHSYEAR:double(18,11)&field=DHSCLUST:double(18,11)&field=CCFIPS:string(254,0)&field=ADM1FIPS:string(254,0)&field=ADM1FIPSNA:string(254,0)&field=ADM1SALBNA:string(254,0)&field=ADM1SALBCO:string(254,0)&field=ADM1DHS:double(18,11)&field=ADM1NAME:string(254,0)&field=DHSREGCO:double(18,11)&…	2
85	KE201400000085	KE	2014	85	KE	NULL	NULL	NULL	NULL	41	Nyandarua	4	Central	CEN	R	-0.739798	36.7024	4.08569e+06	2529	WGS84	0	Rural buffer	MultiPolygon?crs=EPSG:3395&field=OBJECTID:integer(9,0)&field=DHSID:string(254,0)&field=DHSCC:string(254,0)&field=DHSYEAR:double(18,11)&field=DHSCLUST:double(18,11)&field=CCFIPS:string(254,0)&field=ADM1FIPS:string(254,0)&field=ADM1FIPSNA:string(254,0)&field=ADM1SALBNA:string(254,0)&field=ADM1SALBCO:string(254,0)&field=ADM1DHS:double(18,11)&field=ADM1NAME:string(254,0)&field=DHSREGCO:double(18,11)&…	1
86	KE201400000086	KE	2014	86	KE	NULL	NULL	NULL	NULL	41	Nyandarua	4	Central	CEN	R	-0.881419	36.5695	4.0709e+06	2701	WGS84	0	Rural buffer	MultiPolygon?crs=EPSG:3395&field=OBJECTID:integer(9,0)&field=DHSID:string(254,0)&field=DHSCC:string(254,0)&field=DHSYEAR:double(18,11)&field=DHSCLUST:double(18,11)&field=CCFIPS:string(254,0)&field=ADM1FIPS:string(254,0)&field=ADM1FIPSNA:string(254,0)&field=ADM1SALBNA:string(254,0)&field=ADM1SALBCO:string(254,0)&field=ADM1DHS:double(18,11)&field=ADM1NAME:string(254,0)&field=DHSREGCO:double(18,11)&…	1
87	KE201400000087	KE	2014	87	KE	NULL	NULL	NULL	NULL	41	Nyandarua	4	Central	CEN	R	-0.803895	36.5985	4.07412e+06	2627	WGS84	0	Rural buffer	MultiPolygon?crs=EPSG:3395&field=OBJECTID:integer(9,0)&field=DHSID:string(254,0)&field=DHSCC:string(254,0)&field=DHSYEAR:double(18,11)&field=DHSCLUST:double(18,11)&field=CCFIPS:string(254,0)&field=ADM1FIPS:string(254,0)&field=ADM1FIPSNA:string(254,0)&field=ADM1SALBNA:string(254,0)&field=ADM1SALBCO:string(254,0)&field=ADM1DHS:double(18,11)&field=ADM1NAME:string(254,0)&field=DHSREGCO:double(18,11)&…	1
88	KE201400000088	KE	2014	88	KE	NULL	NULL	NULL	NULL	41	Nyandarua	4	Central	CEN	R	-0.761975	36.6871	4.08399e+06	2520	WGS84	0	Rural buffer	MultiPolygon?crs=EPSG:3395&field=OBJECTID:integer(9,0)&field=DHSID:string(254,0)&field=DHSCC:string(254,0)&field=DHSYEAR:double(18,11)&field=DHSCLUST:double(18,11)&field=CCFIPS:string(254,0)&field=ADM1FIPS:string(254,0)&field=ADM1FIPSNA:string(254,0)&field=ADM1SALBNA:string(254,0)&field=ADM1SALBCO:string(254,0)&field=ADM1DHS:double(18,11)&field=ADM1NAME:string(254,0)&field=DHSREGCO:double(18,11)&…	1
89	KE201400000089	KE	2014	89	KE	NULL	NULL	NULL	NULL	41	Nyandarua	4	Central	CEN	R	-0.748868	36.6035	4.07469e+06	2567	WGS84	0	Rural buffer	MultiPolygon?crs=EPSG:3395&field=OBJECTID:integer(9,0)&field=DHSID:string(254,0)&field=DHSCC:string(254,0)&field=DHSYEAR:double(18,11)&field=DHSCLUST:double(18,11)&field=CCFIPS:string(254,0)&field=ADM1FIPS:string(254,0)&field=ADM1FIPSNA:string(254,0)&field=ADM1SALBNA:string(254,0)&field=ADM1SALBCO:string(254,0)&field=ADM1DHS:double(18,11)&field=ADM1NAME:string(254,0)&field=DHSREGCO:double(18,11)&…	1
91	KE201400000091	KE	2014	91	KE	NULL	NULL	NULL	NULL	42	Nyeri	4	Central	CEN	R	-0.150368	37.058	4.12528e+06	2021	WGS84	0	Rural buffer	MultiPolygon?crs=EPSG:3395&field=OBJECTID:integer(9,0)&field=DHSID:string(254,0)&field=DHSCC:string(254,0)&field=DHSYEAR:double(18,11)&field=DHSCLUST:double(18,11)&field=CCFIPS:string(254,0)&field=ADM1FIPS:string(254,0)&field=ADM1FIPSNA:string(254,0)&field=ADM1SALBNA:string(254,0)&field=ADM1SALBCO:string(254,0)&field=ADM1DHS:double(18,11)&field=ADM1NAME:string(254,0)&field=DHSREGCO:double(18,11)&…	0
92	KE201400000092	KE	2014	92	KE	NULL	NULL	NULL	NULL	42	Nyeri	4	Central	CEN	R	-0.19652	37.0301	4.12217e+06	2092	WGS84	0	Rural buffer	MultiPolygon?crs=EPSG:3395&field=OBJECTID:integer(9,0)&field=DHSID:string(254,0)&field=DHSCC:string(254,0)&field=DHSYEAR:double(18,11)&field=DHSCLUST:double(18,11)&field=CCFIPS:string(254,0)&field=ADM1FIPS:string(254,0)&field=ADM1FIPSNA:string(254,0)&field=ADM1SALBNA:string(254,0)&field=ADM1SALBCO:string(254,0)&field=ADM1DHS:double(18,11)&field=ADM1NAME:string(254,0)&field=DHSREGCO:double(18,11)&…	0
93	KE201400000093	KE	2014	93	KE	NULL	NULL	NULL	NULL	42	Nyeri	4	Central	CEN	R	-0.269884	37.0135	4.12032e+06	1918	WGS84	0	Rural buffer	MultiPolygon?crs=EPSG:3395&field=OBJECTID:integer(9,0)&field=DHSID:string(254,0)&field=DHSCC:string(254,0)&field=DHSYEAR:double(18,11)&field=DHSCLUST:double(18,11)&field=CCFIPS:string(254,0)&field=ADM1FIPS:string(254,0)&field=ADM1FIPSNA:string(254,0)&field=ADM1SALBNA:string(254,0)&field=ADM1SALBCO:string(254,0)&field=ADM1DHS:double(18,11)&field=ADM1NAME:string(254,0)&field=DHSREGCO:double(18,11)&…	0
94	KE201400000094	KE	2014	94	KE	NULL	NULL	NULL	NULL	42	Nyeri	4	Central	CEN	R	-0.023726	37.0496	4.12434e+06	1930	WGS84	0	Rural buffer	MultiPolygon?crs=EPSG:3395&field=OBJECTID:integer(9,0)&field=DHSID:string(254,0)&field=DHSCC:string(254,0)&field=DHSYEAR:double(18,11)&field=DHSCLUST:double(18,11)&field=CCFIPS:string(254,0)&field=ADM1FIPS:string(254,0)&field=ADM1FIPSNA:string(254,0)&field=ADM1SALBNA:string(254,0)&field=ADM1SALBCO:string(254,0)&field=ADM1DHS:double(18,11)&field=ADM1NAME:string(254,0)&field=DHSREGCO:double(18,11)&…	0
96	KE201400000096	KE	2014	96	KE	NULL	NULL	NULL	NULL	42	Nyeri	4	Central	CEN	R	-0.257845	36.7528	4.0913e+06	2423	WGS84	0	Rural buffer	MultiPolygon?crs=EPSG:3395&field=OBJECTID:integer(9,0)&field=DHSID:string(254,0)&field=DHSCC:string(254,0)&field=DHSYEAR:double(18,11)&field=DHSCLUST:double(18,11)&field=CCFIPS:string(254,0)&field=ADM1FIPS:string(254,0)&field=ADM1FIPSNA:string(254,0)&field=ADM1SALBNA:string(254,0)&field=ADM1SALBCO:string(254,0)&field=ADM1DHS:double(18,11)&field=ADM1NAME:string(254,0)&field=DHSREGCO:double(18,11)&…	1
97	KE201400000097	KE	2014	97	KE	NULL	NULL	NULL	NULL	42	Nyeri	4	Central	CEN	R	-0.309766	36.7858	4.09498e+06	2550	WGS84	0	Rural buffer	MultiPolygon?crs=EPSG:3395&field=OBJECTID:integer(9,0)&field=DHSID:string(254,0)&field=DHSCC:string(254,0)&field=DHSYEAR:double(18,11)&field=DHSCLUST:double(18,11)&field=CCFIPS:string(254,0)&field=ADM1FIPS:string(254,0)&field=ADM1FIPSNA:string(254,0)&field=ADM1SALBNA:string(254,0)&field=ADM1SALBCO:string(254,0)&field=ADM1DHS:double(18,11)&field=ADM1NAME:string(254,0)&field=DHSREGCO:double(18,11)&…	1
98	KE201400000098	KE	2014	98	KE	NULL	NULL	NULL	NULL	42	Nyeri	4	Central	CEN	R	-0.204571	36.7102	4.08656e+06	2608	WGS84	0	Rural buffer	MultiPolygon?crs=EPSG:3395&field=OBJECTID:integer(9,0)&field=DHSID:string(254,0)&field=DHSCC:string(254,0)&field=DHSYEAR:double(18,11)&field=DHSCLUST:double(18,11)&field=CCFIPS:string(254,0)&field=ADM1FIPS:string(254,0)&field=ADM1FIPSNA:string(254,0)&field=ADM1SALBNA:string(254,0)&field=ADM1SALBCO:string(254,0)&field=ADM1DHS:double(18,11)&field=ADM1NAME:string(254,0)&field=DHSREGCO:double(18,11)&…	0
100	KE201400000100	KE	2014	100	KE	NULL	NULL	NULL	NULL	42	Nyeri	4	Central	CEN	R	-0.430589	37.1439	4.13484e+06	1822	WGS84	0	Rural buffer	MultiPolygon?crs=EPSG:3395&field=OBJECTID:integer(9,0)&field=DHSID:string(254,0)&field=DHSCC:string(254,0)&field=DHSYEAR:double(18,11)&field=DHSCLUST:double(18,11)&field=CCFIPS:string(254,0)&field=ADM1FIPS:string(254,0)&field=ADM1FIPSNA:string(254,0)&field=ADM1SALBNA:string(254,0)&field=ADM1SALBCO:string(254,0)&field=ADM1DHS:double(18,11)&field=ADM1NAME:string(254,0)&field=DHSREGCO:double(18,11)&…	3
101	KE201400000101	KE	2014	101	KE	NULL	NULL	NULL	NULL	42	Nyeri	4	Central	CEN	R	-0.44007	37.0927	4.12914e+06	1782	WGS84	0	Rural buffer	MultiPolygon?crs=EPSG:3395&field=OBJECTID:integer(9,0)&field=DHSID:string(254,0)&field=DHSCC:string(254,0)&field=DHSYEAR:double(18,11)&field=DHSCLUST:double(18,11)&field=CCFIPS:string(254,0)&field=ADM1FIPS:string(254,0)&field=ADM1FIPSNA:string(254,0)&field=ADM1SALBNA:string(254,0)&field=ADM1SALBCO:string(254,0)&field=ADM1DHS:double(18,11)&field=ADM1NAME:string(254,0)&field=DHSREGCO:double(18,11)&…	3
102	KE201400000102	KE	2014	102	KE	NULL	NULL	NULL	NULL	42	Nyeri	4	Central	CEN	R	-0.387542	37.1241	4.13263e+06	1974	WGS84	0	Rural buffer	MultiPolygon?crs=EPSG:3395&field=OBJECTID:integer(9,0)&field=DHSID:string(254,0)&field=DHSCC:string(254,0)&field=DHSYEAR:double(18,11)&field=DHSCLUST:double(18,11)&field=CCFIPS:string(254,0)&field=ADM1FIPS:string(254,0)&field=ADM1FIPSNA:string(254,0)&field=ADM1SALBNA:string(254,0)&field=ADM1SALBCO:string(254,0)&field=ADM1DHS:double(18,11)&field=ADM1NAME:string(254,0)&field=DHSREGCO:double(18,11)&…	2
103	KE201400000103	KE	2014	103	KE	NULL	NULL	NULL	NULL	42	Nyeri	4	Central	CEN	R	-0.501534	37.1053	4.13054e+06	1700	WGS84	0	Rural buffer	MultiPolygon?crs=EPSG:3395&field=OBJECTID:integer(9,0)&field=DHSID:string(254,0)&field=DHSCC:string(254,0)&field=DHSYEAR:double(18,11)&field=DHSCLUST:double(18,11)&field=CCFIPS:string(254,0)&field=ADM1FIPS:string(254,0)&field=ADM1FIPSNA:string(254,0)&field=ADM1SALBNA:string(254,0)&field=ADM1SALBCO:string(254,0)&field=ADM1DHS:double(18,11)&field=ADM1NAME:string(254,0)&field=DHSREGCO:double(18,11)&…	4
105	KE201400000105	KE	2014	105	KE	NULL	NULL	NULL	NULL	42	Nyeri	4	Central	CEN	R	-0.523832	37.1282	4.13309e+06	1645	WGS84	0	Rural buffer	MultiPolygon?crs=EPSG:3395&field=OBJECTID:integer(9,0)&field=DHSID:string(254,0)&field=DHSCC:string(254,0)&field=DHSYEAR:double(18,11)&field=DHSCLUST:double(18,11)&field=CCFIPS:string(254,0)&field=ADM1FIPS:string(254,0)&field=ADM1FIPSNA:string(254,0)&field=ADM1SALBNA:string(254,0)&field=ADM1SALBCO:string(254,0)&field=ADM1DHS:double(18,11)&field=ADM1NAME:string(254,0)&field=DHSREGCO:double(18,11)&…	3
106	KE201400000106	KE	2014	106	KE	NULL	NULL	NULL	NULL	42	Nyeri	4	Central	CEN	R	-0.394043	37.0899	4.12883e+06	1821	WGS84	0	Rural buffer	MultiPolygon?crs=EPSG:3395&field=OBJECTID:integer(9,0)&field=DHSID:string(254,0)&field=DHSCC:string(254,0)&field=DHSYEAR:double(18,11)&field=DHSCLUST:double(18,11)&field=CCFIPS:string(254,0)&field=ADM1FIPS:string(254,0)&field=ADM1FIPSNA:string(254,0)&field=ADM1SALBNA:string(254,0)&field=ADM1SALBCO:string(254,0)&field=ADM1DHS:double(18,11)&field=ADM1NAME:string(254,0)&field=DHSREGCO:double(18,11)&…	0
107	KE201400000107	KE	2014	107	KE	NULL	NULL	NULL	NULL	42	Nyeri	4	Central	CEN	R	-0.488713	37.0061	4.1195e+06	1720	WGS84	0	Rural buffer	MultiPolygon?crs=EPSG:3395&field=OBJECTID:integer(9,0)&field=DHSID:string(254,0)&field=DHSCC:string(254,0)&field=DHSYEAR:double(18,11)&field=DHSCLUST:double(18,11)&field=CCFIPS:string(254,0)&field=ADM1FIPS:string(254,0)&field=ADM1FIPSNA:string(254,0)&field=ADM1SALBNA:string(254,0)&field=ADM1SALBCO:string(254,0)&field=ADM1DHS:double(18,11)&field=ADM1NAME:string(254,0)&field=DHSREGCO:double(18,11)&…	8
108	KE201400000108	KE	2014	108	KE	NULL	NULL	NULL	NULL	42	Nyeri	4	Central	CEN	R	-0.587964	36.9373	4.11184e+06	1864	WGS84	0	Rural buffer	MultiPolygon?crs=EPSG:3395&field=OBJECTID:integer(9,0)&field=DHSID:string(254,0)&field=DHSCC:string(254,0)&field=DHSYEAR:double(18,11)&field=DHSCLUST:double(18,11)&field=CCFIPS:string(254,0)&field=ADM1FIPS:string(254,0)&field=ADM1FIPSNA:string(254,0)&field=ADM1SALBNA:string(254,0)&field=ADM1SALBCO:string(254,0)&field=ADM1DHS:double(18,11)&field=ADM1NAME:string(254,0)&field=DHSREGCO:double(18,11)&…	4
109	KE201400000109	KE	2014	109	KE	NULL	NULL	NULL	NULL	42	Nyeri	4	Central	CEN	R	-0.5292	36.9468	4.1129e+06	1848	WGS84	0	Rural buffer	MultiPolygon?crs=EPSG:3395&field=OBJECTID:integer(9,0)&field=DHSID:string(254,0)&field=DHSCC:string(254,0)&field=DHSYEAR:double(18,11)&field=DHSCLUST:double(18,11)&field=CCFIPS:string(254,0)&field=ADM1FIPS:string(254,0)&field=ADM1FIPSNA:string(254,0)&field=ADM1SALBNA:string(254,0)&field=ADM1SALBCO:string(254,0)&field=ADM1DHS:double(18,11)&field=ADM1NAME:string(254,0)&field=DHSREGCO:double(18,11)&…	5
110	KE201400000110	KE	2014	110	KE	NULL	NULL	NULL	NULL	42	Nyeri	4	Central	CEN	R	-0.565426	36.8862	4.10615e+06	1995	WGS84	0	Rural buffer	MultiPolygon?crs=EPSG:3395&field=OBJECTID:integer(9,0)&field=DHSID:string(254,0)&field=DHSCC:string(254,0)&field=DHSYEAR:double(18,11)&field=DHSCLUST:double(18,11)&field=CCFIPS:string(254,0)&field=ADM1FIPS:string(254,0)&field=ADM1FIPSNA:string(254,0)&field=ADM1SALBNA:string(254,0)&field=ADM1SALBCO:string(254,0)&field=ADM1DHS:double(18,11)&field=ADM1NAME:string(254,0)&field=DHSREGCO:double(18,11)&…	4
111	KE201400000111	KE	2014	111	KE	NULL	NULL	NULL	NULL	42	Nyeri	4	Central	CEN	R	-0.518254	36.9132	4.10916e+06	1899	WGS84	0	Rural buffer	MultiPolygon?crs=EPSG:3395&field=OBJECTID:integer(9,0)&field=DHSID:string(254,0)&field=DHSCC:string(254,0)&field=DHSYEAR:double(18,11)&field=DHSCLUST:double(18,11)&field=CCFIPS:string(254,0)&field=ADM1FIPS:string(254,0)&field=ADM1FIPSNA:string(254,0)&field=ADM1SALBNA:string(254,0)&field=ADM1SALBCO:string(254,0)&field=ADM1DHS:double(18,11)&field=ADM1NAME:string(254,0)&field=DHSREGCO:double(18,11)&…	5
112	KE201400000112	KE	2014	112	KE	NULL	NULL	NULL	NULL	42	Nyeri	4	Central	CEN	R	-0.562322	36.9825	4.11688e+06	1772	WGS84	0	Rural buffer	MultiPolygon?crs=EPSG:3395&field=OBJECTID:integer(9,0)&field=DHSID:string(254,0)&field=DHSCC:string(254,0)&field=DHSYEAR:double(18,11)&field=DHSCLUST:double(18,11)&field=CCFIPS:string(254,0)&field=ADM1FIPS:string(254,0)&field=ADM1FIPSNA:string(254,0)&field=ADM1SALBNA:string(254,0)&field=ADM1SALBCO:string(254,0)&field=ADM1DHS:double(18,11)&field=ADM1NAME:string(254,0)&field=DHSREGCO:double(18,11)&…	5
113	KE201400000113	KE	2014	113	KE	NULL	NULL	NULL	NULL	42	Nyeri	4	Central	CEN	R	-0.636014	37.1233	4.13254e+06	1389	WGS84	0	Rural buffer	MultiPolygon?crs=EPSG:3395&field=OBJECTID:integer(9,0)&field=DHSID:string(254,0)&field=DHSCC:string(254,0)&field=DHSYEAR:double(18,11)&field=DHSCLUST:double(18,11)&field=CCFIPS:string(254,0)&field=ADM1FIPS:string(254,0)&field=ADM1FIPSNA:string(254,0)&field=ADM1SALBNA:string(254,0)&field=ADM1SALBCO:string(254,0)&field=ADM1DHS:double(18,11)&field=ADM1NAME:string(254,0)&field=DHSREGCO:double(18,11)&…	1
114	KE201400000114	KE	2014	114	KE	NULL	NULL	NULL	NULL	42	Nyeri	4	Central	CEN	R	-0.52712	37.0075	4.11966e+06	1676	WGS84	0	Rural buffer	MultiPolygon?crs=EPSG:3395&field=OBJECTID:integer(9,0)&field=DHSID:string(254,0)&field=DHSCC:string(254,0)&field=DHSYEAR:double(18,11)&field=DHSCLUST:double(18,11)&field=CCFIPS:string(254,0)&field=ADM1FIPS:string(254,0)&field=ADM1FIPSNA:string(254,0)&field=ADM1SALBNA:string(254,0)&field=ADM1SALBCO:string(254,0)&field=ADM1DHS:double(18,11)&field=ADM1NAME:string(254,0)&field=DHSREGCO:double(18,11)&…	5
115	KE201400000115	KE	2014	115	KE	NULL	NULL	NULL	NULL	42	Nyeri	4	Central	CEN	R	-0.474489	36.8323	4.10015e+06	2154	WGS84	0	Rural buffer	MultiPolygon?crs=EPSG:3395&field=OBJECTID:integer(9,0)&field=DHSID:string(254,0)&field=DHSCC:string(254,0)&field=DHSYEAR:double(18,11)&field=DHSCLUST:double(18,11)&field=CCFIPS:string(254,0)&field=ADM1FIPS:string(254,0)&field=ADM1FIPSNA:string(254,0)&field=ADM1SALBNA:string(254,0)&field=ADM1SALBCO:string(254,0)&field=ADM1DHS:double(18,11)&field=ADM1NAME:string(254,0)&field=DHSREGCO:double(18,11)&…	0
125	KE201400000125	KE	2014	125	KE	NULL	NULL	NULL	NULL	43	Kirinyaga	4	Central	CEN	R	-0.684701	37.2868	4.15075e+06	1175	WGS84	0	Rural buffer	MultiPolygon?crs=EPSG:3395&field=OBJECTID:integer(9,0)&field=DHSID:string(254,0)&field=DHSCC:string(254,0)&field=DHSYEAR:double(18,11)&field=DHSCLUST:double(18,11)&field=CCFIPS:string(254,0)&field=ADM1FIPS:string(254,0)&field=ADM1FIPSNA:string(254,0)&field=ADM1SALBNA:string(254,0)&field=ADM1SALBCO:string(254,0)&field=ADM1DHS:double(18,11)&field=ADM1NAME:string(254,0)&field=DHSREGCO:double(18,11)&…	1
126	KE201400000126	KE	2014	126	KE	NULL	NULL	NULL	NULL	43	Kirinyaga	4	Central	CEN	R	-0.674971	37.3078	4.15308e+06	1143	WGS84	0	Rural buffer	MultiPolygon?crs=EPSG:3395&field=OBJECTID:integer(9,0)&field=DHSID:string(254,0)&field=DHSCC:string(254,0)&field=DHSYEAR:double(18,11)&field=DHSCLUST:double(18,11)&field=CCFIPS:string(254,0)&field=ADM1FIPS:string(254,0)&field=ADM1FIPSNA:string(254,0)&field=ADM1SALBNA:string(254,0)&field=ADM1SALBCO:string(254,0)&field=ADM1DHS:double(18,11)&field=ADM1NAME:string(254,0)&field=DHSREGCO:double(18,11)&…	2
127	KE201400000127	KE	2014	127	KE	NULL	NULL	NULL	NULL	43	Kirinyaga	4	Central	CEN	R	-0.728845	37.3552	4.15836e+06	1131	WGS84	0	Rural buffer	MultiPolygon?crs=EPSG:3395&field=OBJECTID:integer(9,0)&field=DHSID:string(254,0)&field=DHSCC:string(254,0)&field=DHSYEAR:double(18,11)&field=DHSCLUST:double(18,11)&field=CCFIPS:string(254,0)&field=ADM1FIPS:string(254,0)&field=ADM1FIPSNA:string(254,0)&field=ADM1SALBNA:string(254,0)&field=ADM1SALBCO:string(254,0)&field=ADM1DHS:double(18,11)&field=ADM1NAME:string(254,0)&field=DHSREGCO:double(18,11)&…	1
128	KE201400000128	KE	2014	128	KE	NULL	NULL	NULL	NULL	43	Kirinyaga	4	Central	CEN	R	-0.5874	37.3552	4.15837e+06	1221	WGS84	0	Rural buffer	MultiPolygon?crs=EPSG:3395&field=OBJECTID:integer(9,0)&field=DHSID:string(254,0)&field=DHSCC:string(254,0)&field=DHSYEAR:double(18,11)&field=DHSCLUST:double(18,11)&field=CCFIPS:string(254,0)&field=ADM1FIPS:string(254,0)&field=ADM1FIPSNA:string(254,0)&field=ADM1SALBNA:string(254,0)&field=ADM1SALBCO:string(254,0)&field=ADM1DHS:double(18,11)&field=ADM1NAME:string(254,0)&field=DHSREGCO:double(18,11)&…	3
133	KE201400000133	KE	2014	133	KE	NULL	NULL	NULL	NULL	43	Kirinyaga	4	Central	CEN	R	-0.628707	37.4198	4.16555e+06	1137	WGS84	0	Rural buffer	MultiPolygon?crs=EPSG:3395&field=OBJECTID:integer(9,0)&field=DHSID:string(254,0)&field=DHSCC:string(254,0)&field=DHSYEAR:double(18,11)&field=DHSCLUST:double(18,11)&field=CCFIPS:string(254,0)&field=ADM1FIPS:string(254,0)&field=ADM1FIPSNA:string(254,0)&field=ADM1SALBNA:string(254,0)&field=ADM1SALBCO:string(254,0)&field=ADM1DHS:double(18,11)&field=ADM1NAME:string(254,0)&field=DHSREGCO:double(18,11)&…	2
134	KE201400000134	KE	2014	134	KE	NULL	NULL	NULL	NULL	43	Kirinyaga	4	Central	CEN	R	-0.670534	37.4201	4.16558e+06	1138	WGS84	0	Rural buffer	MultiPolygon?crs=EPSG:3395&field=OBJECTID:integer(9,0)&field=DHSID:string(254,0)&field=DHSCC:string(254,0)&field=DHSYEAR:double(18,11)&field=DHSCLUST:double(18,11)&field=CCFIPS:string(254,0)&field=ADM1FIPS:string(254,0)&field=ADM1FIPSNA:string(254,0)&field=ADM1SALBNA:string(254,0)&field=ADM1SALBCO:string(254,0)&field=ADM1DHS:double(18,11)&field=ADM1NAME:string(254,0)&field=DHSREGCO:double(18,11)&…	2
135	KE201400000135	KE	2014	135	KE	NULL	NULL	NULL	NULL	43	Kirinyaga	4	Central	CEN	R	-0.604137	37.3774	4.16083e+06	1256	WGS84	0	Rural buffer	MultiPolygon?crs=EPSG:3395&field=OBJECTID:integer(9,0)&field=DHSID:string(254,0)&field=DHSCC:string(254,0)&field=DHSYEAR:double(18,11)&field=DHSCLUST:double(18,11)&field=CCFIPS:string(254,0)&field=ADM1FIPS:string(254,0)&field=ADM1FIPSNA:string(254,0)&field=ADM1SALBNA:string(254,0)&field=ADM1SALBCO:string(254,0)&field=ADM1DHS:double(18,11)&field=ADM1NAME:string(254,0)&field=DHSREGCO:double(18,11)&…	2
137	KE201400000137	KE	2014	137	KE	NULL	NULL	NULL	NULL	43	Kirinyaga	4	Central	CEN	R	-0.437039	37.2182	4.14311e+06	1902	WGS84	0	Rural buffer	MultiPolygon?crs=EPSG:3395&field=OBJECTID:integer(9,0)&field=DHSID:string(254,0)&field=DHSCC:string(254,0)&field=DHSYEAR:double(18,11)&field=DHSCLUST:double(18,11)&field=CCFIPS:string(254,0)&field=ADM1FIPS:string(254,0)&field=ADM1FIPSNA:string(254,0)&field=ADM1SALBNA:string(254,0)&field=ADM1SALBCO:string(254,0)&field=ADM1DHS:double(18,11)&field=ADM1NAME:string(254,0)&field=DHSREGCO:double(18,11)&…	0
138	KE201400000138	KE	2014	138	KE	NULL	NULL	NULL	NULL	43	Kirinyaga	4	Central	CEN	R	-0.521256	37.2736	4.14928e+06	1463	WGS84	0	Rural buffer	MultiPolygon?crs=EPSG:3395&field=OBJECTID:integer(9,0)&field=DHSID:string(254,0)&field=DHSCC:string(254,0)&field=DHSYEAR:double(18,11)&field=DHSCLUST:double(18,11)&field=CCFIPS:string(254,0)&field=ADM1FIPS:string(254,0)&field=ADM1FIPSNA:string(254,0)&field=ADM1SALBNA:string(254,0)&field=ADM1SALBCO:string(254,0)&field=ADM1DHS:double(18,11)&field=ADM1NAME:string(254,0)&field=DHSREGCO:double(18,11)&…	2
141	KE201400000141	KE	2014	141	KE	NULL	NULL	NULL	NULL	43	Kirinyaga	4	Central	CEN	R	-0.50983	37.3173	4.15414e+06	1494	WGS84	0	Rural buffer	MultiPolygon?crs=EPSG:3395&field=OBJECTID:integer(9,0)&field=DHSID:string(254,0)&field=DHSCC:string(254,0)&field=DHSYEAR:double(18,11)&field=DHSCLUST:double(18,11)&field=CCFIPS:string(254,0)&field=ADM1FIPS:string(254,0)&field=ADM1FIPSNA:string(254,0)&field=ADM1SALBNA:string(254,0)&field=ADM1SALBCO:string(254,0)&field=ADM1DHS:double(18,11)&field=ADM1NAME:string(254,0)&field=DHSREGCO:double(18,11)&…	2
144	KE201400000144	KE	2014	144	KE	NULL	NULL	NULL	NULL	43	Kirinyaga	4	Central	CEN	R	-0.448302	37.3148	4.15387e+06	1840	WGS84	0	Rural buffer	MultiPolygon?crs=EPSG:3395&field=OBJECTID:integer(9,0)&field=DHSID:string(254,0)&field=DHSCC:string(254,0)&field=DHSYEAR:double(18,11)&field=DHSCLUST:double(18,11)&field=CCFIPS:string(254,0)&field=ADM1FIPS:string(254,0)&field=ADM1FIPSNA:string(254,0)&field=ADM1SALBNA:string(254,0)&field=ADM1SALBCO:string(254,0)&field=ADM1DHS:double(18,11)&field=ADM1NAME:string(254,0)&field=DHSREGCO:double(18,11)&…	1
145	KE201400000145	KE	2014	145	KE	NULL	NULL	NULL	NULL	43	Kirinyaga	4	Central	CEN	R	-0.513463	37.2399	4.14553e+06	1531	WGS84	0	Rural buffer	MultiPolygon?crs=EPSG:3395&field=OBJECTID:integer(9,0)&field=DHSID:string(254,0)&field=DHSCC:string(254,0)&field=DHSYEAR:double(18,11)&field=DHSCLUST:double(18,11)&field=CCFIPS:string(254,0)&field=ADM1FIPS:string(254,0)&field=ADM1FIPSNA:string(254,0)&field=ADM1SALBNA:string(254,0)&field=ADM1SALBCO:string(254,0)&field=ADM1DHS:double(18,11)&field=ADM1NAME:string(254,0)&field=DHSREGCO:double(18,11)&…	1
146	KE201400000146	KE	2014	146	KE	NULL	NULL	NULL	NULL	43	Kirinyaga	4	Central	CEN	R	-0.454555	37.1776	4.13859e+06	1797	WGS84	0	Rural buffer	MultiPolygon?crs=EPSG:3395&field=OBJECTID:integer(9,0)&field=DHSID:string(254,0)&field=DHSCC:string(254,0)&field=DHSYEAR:double(18,11)&field=DHSCLUST:double(18,11)&field=CCFIPS:string(254,0)&field=ADM1FIPS:string(254,0)&field=ADM1FIPSNA:string(254,0)&field=ADM1SALBNA:string(254,0)&field=ADM1SALBCO:string(254,0)&field=ADM1DHS:double(18,11)&field=ADM1NAME:string(254,0)&field=DHSREGCO:double(18,11)&…	2
147	KE201400000147	KE	2014	147	KE	NULL	NULL	NULL	NULL	43	Kirinyaga	4	Central	CEN	R	-0.59862	37.2624	4.14803e+06	1314	WGS84	0	Rural buffer	MultiPolygon?crs=EPSG:3395&field=OBJECTID:integer(9,0)&field=DHSID:string(254,0)&field=DHSCC:string(254,0)&field=DHSYEAR:double(18,11)&field=DHSCLUST:double(18,11)&field=CCFIPS:string(254,0)&field=ADM1FIPS:string(254,0)&field=ADM1FIPSNA:string(254,0)&field=ADM1SALBNA:string(254,0)&field=ADM1SALBCO:string(254,0)&field=ADM1DHS:double(18,11)&field=ADM1NAME:string(254,0)&field=DHSREGCO:double(18,11)&…	1
148	KE201400000148	KE	2014	148	KE	NULL	NULL	NULL	NULL	43	Kirinyaga	4	Central	CEN	R	-0.574861	37.2662	4.14845e+06	1376	WGS84	0	Rural buffer	MultiPolygon?crs=EPSG:3395&field=OBJECTID:integer(9,0)&field=DHSID:string(254,0)&field=DHSCC:string(254,0)&field=DHSYEAR:double(18,11)&field=DHSCLUST:double(18,11)&field=CCFIPS:string(254,0)&field=ADM1FIPS:string(254,0)&field=ADM1FIPSNA:string(254,0)&field=ADM1SALBNA:string(254,0)&field=ADM1SALBCO:string(254,0)&field=ADM1DHS:double(18,11)&field=ADM1NAME:string(254,0)&field=DHSREGCO:double(18,11)&…	1
149	KE201400000149	KE	2014	149	KE	NULL	NULL	NULL	NULL	43	Kirinyaga	4	Central	CEN	R	-0.641981	37.2127	4.1425e+06	1192	WGS84	0	Rural buffer	MultiPolygon?crs=EPSG:3395&field=OBJECTID:integer(9,0)&field=DHSID:string(254,0)&field=DHSCC:string(254,0)&field=DHSYEAR:double(18,11)&field=DHSCLUST:double(18,11)&field=CCFIPS:string(254,0)&field=ADM1FIPS:string(254,0)&field=ADM1FIPSNA:string(254,0)&field=ADM1SALBNA:string(254,0)&field=ADM1SALBCO:string(254,0)&field=ADM1DHS:double(18,11)&field=ADM1NAME:string(254,0)&field=DHSREGCO:double(18,11)&…	0
151	KE201400000151	KE	2014	151	KE	NULL	NULL	NULL	NULL	43	Kirinyaga	4	Central	CEN	R	-0.515017	37.3655	4.15951e+06	1426	WGS84	0	Rural buffer	MultiPolygon?crs=EPSG:3395&field=OBJECTID:integer(9,0)&field=DHSID:string(254,0)&field=DHSCC:string(254,0)&field=DHSYEAR:double(18,11)&field=DHSCLUST:double(18,11)&field=CCFIPS:string(254,0)&field=ADM1FIPS:string(254,0)&field=ADM1FIPSNA:string(254,0)&field=ADM1SALBNA:string(254,0)&field=ADM1SALBCO:string(254,0)&field=ADM1DHS:double(18,11)&field=ADM1NAME:string(254,0)&field=DHSREGCO:double(18,11)&…	3
152	KE201400000152	KE	2014	152	KE	NULL	NULL	NULL	NULL	43	Kirinyaga	4	Central	CEN	R	-0.50074	37.3792	4.16103e+06	1493	WGS84	0	Rural buffer	MultiPolygon?crs=EPSG:3395&field=OBJECTID:integer(9,0)&field=DHSID:string(254,0)&field=DHSCC:string(254,0)&field=DHSYEAR:double(18,11)&field=DHSCLUST:double(18,11)&field=CCFIPS:string(254,0)&field=ADM1FIPS:string(254,0)&field=ADM1FIPSNA:string(254,0)&field=ADM1SALBNA:string(254,0)&field=ADM1SALBCO:string(254,0)&field=ADM1DHS:double(18,11)&field=ADM1NAME:string(254,0)&field=DHSREGCO:double(18,11)&…	3
153	KE201400000153	KE	2014	153	KE	NULL	NULL	NULL	NULL	43	Kirinyaga	4	Central	CEN	R	-0.516444	37.3569	4.15855e+06	1362	WGS84	0	Rural buffer	MultiPolygon?crs=EPSG:3395&field=OBJECTID:integer(9,0)&field=DHSID:string(254,0)&field=DHSCC:string(254,0)&field=DHSYEAR:double(18,11)&field=DHSCLUST:double(18,11)&field=CCFIPS:string(254,0)&field=ADM1FIPS:string(254,0)&field=ADM1FIPSNA:string(254,0)&field=ADM1SALBNA:string(254,0)&field=ADM1SALBCO:string(254,0)&field=ADM1DHS:double(18,11)&field=ADM1NAME:string(254,0)&field=DHSREGCO:double(18,11)&…	1
154	KE201400000154	KE	2014	154	KE	NULL	NULL	NULL	NULL	43	Kirinyaga	4	Central	CEN	R	-0.411252	37.3714	4.16016e+06	1701	WGS84	0	Rural buffer	MultiPolygon?crs=EPSG:3395&field=OBJECTID:integer(9,0)&field=DHSID:string(254,0)&field=DHSCC:string(254,0)&field=DHSYEAR:double(18,11)&field=DHSCLUST:double(18,11)&field=CCFIPS:string(254,0)&field=ADM1FIPS:string(254,0)&field=ADM1FIPSNA:string(254,0)&field=ADM1SALBNA:string(254,0)&field=ADM1SALBCO:string(254,0)&field=ADM1DHS:double(18,11)&field=ADM1NAME:string(254,0)&field=DHSREGCO:double(18,11)&…	0
155	KE201400000155	KE	2014	155	KE	NULL	NULL	NULL	NULL	43	Kirinyaga	4	Central	CEN	R	-0.436144	37.3416	4.15685e+06	1684	WGS84	0	Rural buffer	MultiPolygon?crs=EPSG:3395&field=OBJECTID:integer(9,0)&field=DHSID:string(254,0)&field=DHSCC:string(254,0)&field=DHSYEAR:double(18,11)&field=DHSCLUST:double(18,11)&field=CCFIPS:string(254,0)&field=ADM1FIPS:string(254,0)&field=ADM1FIPSNA:string(254,0)&field=ADM1SALBNA:string(254,0)&field=ADM1SALBCO:string(254,0)&field=ADM1DHS:double(18,11)&field=ADM1NAME:string(254,0)&field=DHSREGCO:double(18,11)&…	1
156	KE201400000156	KE	2014	156	KE	NULL	NULL	NULL	NULL	43	Kirinyaga	4	Central	CEN	R	-0.44383	37.3292	4.15547e+06	1679	WGS84	0	Rural buffer	MultiPolygon?crs=EPSG:3395&field=OBJECTID:integer(9,0)&field=DHSID:string(254,0)&field=DHSCC:string(254,0)&field=DHSYEAR:double(18,11)&field=DHSCLUST:double(18,11)&field=CCFIPS:string(254,0)&field=ADM1FIPS:string(254,0)&field=ADM1FIPSNA:string(254,0)&field=ADM1SALBNA:string(254,0)&field=ADM1SALBCO:string(254,0)&field=ADM1DHS:double(18,11)&field=ADM1NAME:string(254,0)&field=DHSREGCO:double(18,11)&…	1
157	KE201400000157	KE	2014	157	KE	NULL	NULL	NULL	NULL	43	Kirinyaga	4	Central	CEN	R	-0.471742	37.3901	4.16224e+06	1500	WGS84	0	Rural buffer	MultiPolygon?crs=EPSG:3395&field=OBJECTID:integer(9,0)&field=DHSID:string(254,0)&field=DHSCC:string(254,0)&field=DHSYEAR:double(18,11)&field=DHSCLUST:double(18,11)&field=CCFIPS:string(254,0)&field=ADM1FIPS:string(254,0)&field=ADM1FIPSNA:string(254,0)&field=ADM1SALBNA:string(254,0)&field=ADM1SALBCO:string(254,0)&field=ADM1DHS:double(18,11)&field=ADM1NAME:string(254,0)&field=DHSREGCO:double(18,11)&…	3
161	KE201400000161	KE	2014	161	KE	NULL	NULL	NULL	NULL	44	Murang'a	4	Central	CEN	R	-0.648903	37.08	4.12773e+06	1543	WGS84	0	Rural buffer	MultiPolygon?crs=EPSG:3395&field=OBJECTID:integer(9,0)&field=DHSID:string(254,0)&field=DHSCC:string(254,0)&field=DHSYEAR:double(18,11)&field=DHSCLUST:double(18,11)&field=CCFIPS:string(254,0)&field=ADM1FIPS:string(254,0)&field=ADM1FIPSNA:string(254,0)&field=ADM1SALBNA:string(254,0)&field=ADM1SALBCO:string(254,0)&field=ADM1DHS:double(18,11)&field=ADM1NAME:string(254,0)&field=DHSREGCO:double(18,11)&…	0
162	KE201400000162	KE	2014	162	KE	NULL	NULL	NULL	NULL	44	Murang'a	4	Central	CEN	R	-0.680842	37.1693	4.13767e+06	1233	WGS84	0	Rural buffer	MultiPolygon?crs=EPSG:3395&field=OBJECTID:integer(9,0)&field=DHSID:string(254,0)&field=DHSCC:string(254,0)&field=DHSYEAR:double(18,11)&field=DHSCLUST:double(18,11)&field=CCFIPS:string(254,0)&field=ADM1FIPS:string(254,0)&field=ADM1FIPSNA:string(254,0)&field=ADM1SALBNA:string(254,0)&field=ADM1SALBCO:string(254,0)&field=ADM1DHS:double(18,11)&field=ADM1NAME:string(254,0)&field=DHSREGCO:double(18,11)&…	1
163	KE201400000163	KE	2014	163	KE	NULL	NULL	NULL	NULL	44	Murang'a	4	Central	CEN	R	-0.794721	37.1053	4.13054e+06	1434	WGS84	0	Rural buffer	MultiPolygon?crs=EPSG:3395&field=OBJECTID:integer(9,0)&field=DHSID:string(254,0)&field=DHSCC:string(254,0)&field=DHSYEAR:double(18,11)&field=DHSCLUST:double(18,11)&field=CCFIPS:string(254,0)&field=ADM1FIPS:string(254,0)&field=ADM1FIPSNA:string(254,0)&field=ADM1SALBNA:string(254,0)&field=ADM1SALBCO:string(254,0)&field=ADM1DHS:double(18,11)&field=ADM1NAME:string(254,0)&field=DHSREGCO:double(18,11)&…	1
164	KE201400000164	KE	2014	164	KE	NULL	NULL	NULL	NULL	44	Murang'a	4	Central	CEN	R	-0.746186	36.9391	4.11204e+06	1803	WGS84	0	Rural buffer	MultiPolygon?crs=EPSG:3395&field=OBJECTID:integer(9,0)&field=DHSID:string(254,0)&field=DHSCC:string(254,0)&field=DHSYEAR:double(18,11)&field=DHSCLUST:double(18,11)&field=CCFIPS:string(254,0)&field=ADM1FIPS:string(254,0)&field=ADM1FIPSNA:string(254,0)&field=ADM1SALBNA:string(254,0)&field=ADM1SALBCO:string(254,0)&field=ADM1DHS:double(18,11)&field=ADM1NAME:string(254,0)&field=DHSREGCO:double(18,11)&…	2
165	KE201400000165	KE	2014	165	KE	NULL	NULL	NULL	NULL	44	Murang'a	4	Central	CEN	R	-0.733436	37.043	4.12361e+06	1529	WGS84	0	Rural buffer	MultiPolygon?crs=EPSG:3395&field=OBJECTID:integer(9,0)&field=DHSID:string(254,0)&field=DHSCC:string(254,0)&field=DHSYEAR:double(18,11)&field=DHSCLUST:double(18,11)&field=CCFIPS:string(254,0)&field=ADM1FIPS:string(254,0)&field=ADM1FIPSNA:string(254,0)&field=ADM1SALBNA:string(254,0)&field=ADM1SALBCO:string(254,0)&field=ADM1DHS:double(18,11)&field=ADM1NAME:string(254,0)&field=DHSREGCO:double(18,11)&…	1
166	KE201400000166	KE	2014	166	KE	NULL	NULL	NULL	NULL	44	Murang'a	4	Central	CEN	R	-0.68359	36.9904	4.11775e+06	1731	WGS84	0	Rural buffer	MultiPolygon?crs=EPSG:3395&field=OBJECTID:integer(9,0)&field=DHSID:string(254,0)&field=DHSCC:string(254,0)&field=DHSYEAR:double(18,11)&field=DHSCLUST:double(18,11)&field=CCFIPS:string(254,0)&field=ADM1FIPS:string(254,0)&field=ADM1FIPSNA:string(254,0)&field=ADM1SALBNA:string(254,0)&field=ADM1SALBCO:string(254,0)&field=ADM1DHS:double(18,11)&field=ADM1NAME:string(254,0)&field=DHSREGCO:double(18,11)&…	1
167	KE201400000167	KE	2014	167	KE	NULL	NULL	NULL	NULL	44	Murang'a	4	Central	CEN	R	-0.668986	36.8563	4.10282e+06	1947	WGS84	0	Rural buffer	MultiPolygon?crs=EPSG:3395&field=OBJECTID:integer(9,0)&field=DHSID:string(254,0)&field=DHSCC:string(254,0)&field=DHSYEAR:double(18,11)&field=DHSCLUST:double(18,11)&field=CCFIPS:string(254,0)&field=ADM1FIPS:string(254,0)&field=ADM1FIPSNA:string(254,0)&field=ADM1SALBNA:string(254,0)&field=ADM1SALBCO:string(254,0)&field=ADM1DHS:double(18,11)&field=ADM1NAME:string(254,0)&field=DHSREGCO:double(18,11)&…	0
168	KE201400000168	KE	2014	168	KE	NULL	NULL	NULL	NULL	44	Murang'a	4	Central	CEN	R	-0.68027	36.9559	4.11391e+06	1773	WGS84	0	Rural buffer	MultiPolygon?crs=EPSG:3395&field=OBJECTID:integer(9,0)&field=DHSID:string(254,0)&field=DHSCC:string(254,0)&field=DHSYEAR:double(18,11)&field=DHSCLUST:double(18,11)&field=CCFIPS:string(254,0)&field=ADM1FIPS:string(254,0)&field=ADM1FIPSNA:string(254,0)&field=ADM1SALBNA:string(254,0)&field=ADM1SALBCO:string(254,0)&field=ADM1DHS:double(18,11)&field=ADM1NAME:string(254,0)&field=DHSREGCO:double(18,11)&…	1
169	KE201400000169	KE	2014	169	KE	NULL	NULL	NULL	NULL	44	Murang'a	4	Central	CEN	R	-0.65804	37.0121	4.12017e+06	1574	WGS84	0	Rural buffer	MultiPolygon?crs=EPSG:3395&field=OBJECTID:integer(9,0)&field=DHSID:string(254,0)&field=DHSCC:string(254,0)&field=DHSYEAR:double(18,11)&field=DHSCLUST:double(18,11)&field=CCFIPS:string(254,0)&field=ADM1FIPS:string(254,0)&field=ADM1FIPSNA:string(254,0)&field=ADM1SALBNA:string(254,0)&field=ADM1SALBCO:string(254,0)&field=ADM1DHS:double(18,11)&field=ADM1NAME:string(254,0)&field=DHSREGCO:double(18,11)&…	0
170	KE201400000170	KE	2014	170	KE	NULL	NULL	NULL	NULL	44	Murang'a	4	Central	CEN	R	-0.589473	36.9905	4.11777e+06	1834	WGS84	0	Rural buffer	MultiPolygon?crs=EPSG:3395&field=OBJECTID:integer(9,0)&field=DHSID:string(254,0)&field=DHSCC:string(254,0)&field=DHSYEAR:double(18,11)&field=DHSCLUST:double(18,11)&field=CCFIPS:string(254,0)&field=ADM1FIPS:string(254,0)&field=ADM1FIPSNA:string(254,0)&field=ADM1SALBNA:string(254,0)&field=ADM1SALBCO:string(254,0)&field=ADM1DHS:double(18,11)&field=ADM1NAME:string(254,0)&field=DHSREGCO:double(18,11)&…	5
171	KE201400000171	KE	2014	171	KE	NULL	NULL	NULL	NULL	44	Murang'a	4	Central	CEN	R	-0.624405	36.9789	4.11647e+06	1868	WGS84	0	Rural buffer	MultiPolygon?crs=EPSG:3395&field=OBJECTID:integer(9,0)&field=DHSID:string(254,0)&field=DHSCC:string(254,0)&field=DHSYEAR:double(18,11)&field=DHSCLUST:double(18,11)&field=CCFIPS:string(254,0)&field=ADM1FIPS:string(254,0)&field=ADM1FIPSNA:string(254,0)&field=ADM1SALBNA:string(254,0)&field=ADM1SALBCO:string(254,0)&field=ADM1DHS:double(18,11)&field=ADM1NAME:string(254,0)&field=DHSREGCO:double(18,11)&…	3
173	KE201400000173	KE	2014	173	KE	NULL	NULL	NULL	NULL	44	Murang'a	4	Central	CEN	R	-0.905528	37.0685	4.12645e+06	1558	WGS84	0	Rural buffer	MultiPolygon?crs=EPSG:3395&field=OBJECTID:integer(9,0)&field=DHSID:string(254,0)&field=DHSCC:string(254,0)&field=DHSYEAR:double(18,11)&field=DHSCLUST:double(18,11)&field=CCFIPS:string(254,0)&field=ADM1FIPS:string(254,0)&field=ADM1FIPSNA:string(254,0)&field=ADM1SALBNA:string(254,0)&field=ADM1SALBCO:string(254,0)&field=ADM1DHS:double(18,11)&field=ADM1NAME:string(254,0)&field=DHSREGCO:double(18,11)&…	4
174	KE201400000174	KE	2014	174	KE	NULL	NULL	NULL	NULL	44	Murang'a	4	Central	CEN	R	-0.944098	37.0368	4.12292e+06	1635	WGS84	0	Rural buffer	MultiPolygon?crs=EPSG:3395&field=OBJECTID:integer(9,0)&field=DHSID:string(254,0)&field=DHSCC:string(254,0)&field=DHSYEAR:double(18,11)&field=DHSCLUST:double(18,11)&field=CCFIPS:string(254,0)&field=ADM1FIPS:string(254,0)&field=ADM1FIPSNA:string(254,0)&field=ADM1SALBNA:string(254,0)&field=ADM1SALBCO:string(254,0)&field=ADM1DHS:double(18,11)&field=ADM1NAME:string(254,0)&field=DHSREGCO:double(18,11)&…	4
175	KE201400000175	KE	2014	175	KE	NULL	NULL	NULL	NULL	44	Murang'a	4	Central	CEN	R	-0.859981	37.0766	4.12735e+06	1439	WGS84	0	Rural buffer	MultiPolygon?crs=EPSG:3395&field=OBJECTID:integer(9,0)&field=DHSID:string(254,0)&field=DHSCC:string(254,0)&field=DHSYEAR:double(18,11)&field=DHSCLUST:double(18,11)&field=CCFIPS:string(254,0)&field=ADM1FIPS:string(254,0)&field=ADM1FIPSNA:string(254,0)&field=ADM1SALBNA:string(254,0)&field=ADM1SALBCO:string(254,0)&field=ADM1DHS:double(18,11)&field=ADM1NAME:string(254,0)&field=DHSREGCO:double(18,11)&…	4
176	KE201400000176	KE	2014	176	KE	NULL	NULL	NULL	NULL	44	Murang'a	4	Central	CEN	R	-0.826304	36.882	4.10569e+06	1906	WGS84	0	Rural buffer	MultiPolygon?crs=EPSG:3395&field=OBJECTID:integer(9,0)&field=DHSID:string(254,0)&field=DHSCC:string(254,0)&field=DHSYEAR:double(18,11)&field=DHSCLUST:double(18,11)&field=CCFIPS:string(254,0)&field=ADM1FIPS:string(254,0)&field=ADM1FIPSNA:string(254,0)&field=ADM1SALBNA:string(254,0)&field=ADM1SALBCO:string(254,0)&field=ADM1DHS:double(18,11)&field=ADM1NAME:string(254,0)&field=DHSREGCO:double(18,11)&…	1
178	KE201400000178	KE	2014	178	KE	NULL	NULL	NULL	NULL	44	Murang'a	4	Central	CEN	R	-0.82598	37.2028	4.1414e+06	1187	WGS84	0	Rural buffer	MultiPolygon?crs=EPSG:3395&field=OBJECTID:integer(9,0)&field=DHSID:string(254,0)&field=DHSCC:string(254,0)&field=DHSYEAR:double(18,11)&field=DHSCLUST:double(18,11)&field=CCFIPS:string(254,0)&field=ADM1FIPS:string(254,0)&field=ADM1FIPSNA:string(254,0)&field=ADM1SALBNA:string(254,0)&field=ADM1SALBCO:string(254,0)&field=ADM1DHS:double(18,11)&field=ADM1NAME:string(254,0)&field=DHSREGCO:double(18,11)&…	1
182	KE201400000182	KE	2014	182	KE	NULL	NULL	NULL	NULL	44	Murang'a	4	Central	CEN	R	-0.961509	37.3227	4.15475e+06	1289	WGS84	0	Rural buffer	MultiPolygon?crs=EPSG:3395&field=OBJECTID:integer(9,0)&field=DHSID:string(254,0)&field=DHSCC:string(254,0)&field=DHSYEAR:double(18,11)&field=DHSCLUST:double(18,11)&field=CCFIPS:string(254,0)&field=ADM1FIPS:string(254,0)&field=ADM1FIPSNA:string(254,0)&field=ADM1SALBNA:string(254,0)&field=ADM1SALBCO:string(254,0)&field=ADM1DHS:double(18,11)&field=ADM1NAME:string(254,0)&field=DHSREGCO:double(18,11)&…	0
183	KE201400000183	KE	2014	183	KE	NULL	NULL	NULL	NULL	44	Murang'a	4	Central	CEN	R	-0.794966	36.9066	4.10843e+06	1965	WGS84	0	Rural buffer	MultiPolygon?crs=EPSG:3395&field=OBJECTID:integer(9,0)&field=DHSID:string(254,0)&field=DHSCC:string(254,0)&field=DHSYEAR:double(18,11)&field=DHSCLUST:double(18,11)&field=CCFIPS:string(254,0)&field=ADM1FIPS:string(254,0)&field=ADM1FIPSNA:string(254,0)&field=ADM1SALBNA:string(254,0)&field=ADM1SALBCO:string(254,0)&field=ADM1DHS:double(18,11)&field=ADM1NAME:string(254,0)&field=DHSREGCO:double(18,11)&…	2
184	KE201400000184	KE	2014	184	KE	NULL	NULL	NULL	NULL	44	Murang'a	4	Central	CEN	R	-0.761084	36.9334	4.1114e+06	1966	WGS84	0	Rural buffer	MultiPolygon?crs=EPSG:3395&field=OBJECTID:integer(9,0)&field=DHSID:string(254,0)&field=DHSCC:string(254,0)&field=DHSYEAR:double(18,11)&field=DHSCLUST:double(18,11)&field=CCFIPS:string(254,0)&field=ADM1FIPS:string(254,0)&field=ADM1FIPSNA:string(254,0)&field=ADM1SALBNA:string(254,0)&field=ADM1SALBCO:string(254,0)&field=ADM1DHS:double(18,11)&field=ADM1NAME:string(254,0)&field=DHSREGCO:double(18,11)&…	2
185	KE201400000185	KE	2014	185	KE	NULL	NULL	NULL	NULL	44	Murang'a	4	Central	CEN	R	-0.800689	37.0188	4.12092e+06	1643	WGS84	0	Rural buffer	MultiPolygon?crs=EPSG:3395&field=OBJECTID:integer(9,0)&field=DHSID:string(254,0)&field=DHSCC:string(254,0)&field=DHSYEAR:double(18,11)&field=DHSCLUST:double(18,11)&field=CCFIPS:string(254,0)&field=ADM1FIPS:string(254,0)&field=ADM1FIPSNA:string(254,0)&field=ADM1SALBNA:string(254,0)&field=ADM1SALBCO:string(254,0)&field=ADM1DHS:double(18,11)&field=ADM1NAME:string(254,0)&field=DHSREGCO:double(18,11)&…	1
186	KE201400000186	KE	2014	186	KE	NULL	NULL	NULL	NULL	44	Murang'a	4	Central	CEN	R	-0.837748	37.099	4.12985e+06	1514	WGS84	0	Rural buffer	MultiPolygon?crs=EPSG:3395&field=OBJECTID:integer(9,0)&field=DHSID:string(254,0)&field=DHSCC:string(254,0)&field=DHSYEAR:double(18,11)&field=DHSCLUST:double(18,11)&field=CCFIPS:string(254,0)&field=ADM1FIPS:string(254,0)&field=ADM1FIPSNA:string(254,0)&field=ADM1SALBNA:string(254,0)&field=ADM1SALBCO:string(254,0)&field=ADM1DHS:double(18,11)&field=ADM1NAME:string(254,0)&field=DHSREGCO:double(18,11)&…	2
188	KE201400000188	KE	2014	188	KE	NULL	NULL	NULL	NULL	44	Murang'a	4	Central	CEN	R	-0.796291	37.0992	4.12987e+06	1377	WGS84	0	Rural buffer	MultiPolygon?crs=EPSG:3395&field=OBJECTID:integer(9,0)&field=DHSID:string(254,0)&field=DHSCC:string(254,0)&field=DHSYEAR:double(18,11)&field=DHSCLUST:double(18,11)&field=CCFIPS:string(254,0)&field=ADM1FIPS:string(254,0)&field=ADM1FIPSNA:string(254,0)&field=ADM1SALBNA:string(254,0)&field=ADM1SALBCO:string(254,0)&field=ADM1DHS:double(18,11)&field=ADM1NAME:string(254,0)&field=DHSREGCO:double(18,11)&…	1
190	KE201400000190	KE	2014	190	KE	NULL	NULL	NULL	NULL	44	Murang'a	4	Central	CEN	R	-1.03439	37.3617	4.15909e+06	1300	WGS84	0	Rural buffer	MultiPolygon?crs=EPSG:3395&field=OBJECTID:integer(9,0)&field=DHSID:string(254,0)&field=DHSCC:string(254,0)&field=DHSYEAR:double(18,11)&field=DHSCLUST:double(18,11)&field=CCFIPS:string(254,0)&field=ADM1FIPS:string(254,0)&field=ADM1FIPSNA:string(254,0)&field=ADM1SALBNA:string(254,0)&field=ADM1SALBCO:string(254,0)&field=ADM1DHS:double(18,11)&field=ADM1NAME:string(254,0)&field=DHSREGCO:double(18,11)&…	1
191	KE201400000191	KE	2014	191	KE	NULL	NULL	NULL	NULL	44	Murang'a	4	Central	CEN	R	-0.932883	36.9557	4.11389e+06	1621	WGS84	0	Rural buffer	MultiPolygon?crs=EPSG:3395&field=OBJECTID:integer(9,0)&field=DHSID:string(254,0)&field=DHSCC:string(254,0)&field=DHSYEAR:double(18,11)&field=DHSCLUST:double(18,11)&field=CCFIPS:string(254,0)&field=ADM1FIPS:string(254,0)&field=ADM1FIPSNA:string(254,0)&field=ADM1SALBNA:string(254,0)&field=ADM1SALBCO:string(254,0)&field=ADM1DHS:double(18,11)&field=ADM1NAME:string(254,0)&field=DHSREGCO:double(18,11)&…	1
192	KE201400000192	KE	2014	192	KE	NULL	NULL	NULL	NULL	44	Murang'a	4	Central	CEN	R	-0.963131	37.0343	4.12264e+06	1568	WGS84	0	Rural buffer	MultiPolygon?crs=EPSG:3395&field=OBJECTID:integer(9,0)&field=DHSID:string(254,0)&field=DHSCC:string(254,0)&field=DHSYEAR:double(18,11)&field=DHSCLUST:double(18,11)&field=CCFIPS:string(254,0)&field=ADM1FIPS:string(254,0)&field=ADM1FIPSNA:string(254,0)&field=ADM1SALBNA:string(254,0)&field=ADM1SALBCO:string(254,0)&field=ADM1DHS:double(18,11)&field=ADM1NAME:string(254,0)&field=DHSREGCO:double(18,11)&…	6
193	KE201400000193	KE	2014	193	KE	NULL	NULL	NULL	NULL	44	Murang'a	4	Central	CEN	R	-0.875451	36.8844	4.10595e+06	1905	WGS84	0	Rural buffer	MultiPolygon?crs=EPSG:3395&field=OBJECTID:integer(9,0)&field=DHSID:string(254,0)&field=DHSCC:string(254,0)&field=DHSYEAR:double(18,11)&field=DHSCLUST:double(18,11)&field=CCFIPS:string(254,0)&field=ADM1FIPS:string(254,0)&field=ADM1FIPSNA:string(254,0)&field=ADM1SALBNA:string(254,0)&field=ADM1SALBCO:string(254,0)&field=ADM1DHS:double(18,11)&field=ADM1NAME:string(254,0)&field=DHSREGCO:double(18,11)&…	1
197	KE201400000197	KE	2014	197	KE	NULL	NULL	NULL	NULL	45	Kiambu	4	Central	CEN	R	-1.13897	36.7535	4.09138e+06	1863	WGS84	0	Rural buffer	MultiPolygon?crs=EPSG:3395&field=OBJECTID:integer(9,0)&field=DHSID:string(254,0)&field=DHSCC:string(254,0)&field=DHSYEAR:double(18,11)&field=DHSCLUST:double(18,11)&field=CCFIPS:string(254,0)&field=ADM1FIPS:string(254,0)&field=ADM1FIPSNA:string(254,0)&field=ADM1SALBNA:string(254,0)&field=ADM1SALBCO:string(254,0)&field=ADM1DHS:double(18,11)&field=ADM1NAME:string(254,0)&field=DHSREGCO:double(18,11)&…	5
205	KE201400000205	KE	2014	205	KE	NULL	NULL	NULL	NULL	45	Kiambu	4	Central	CEN	R	-1.15033	36.5972	4.07398e+06	2190	WGS84	0	Rural buffer	MultiPolygon?crs=EPSG:3395&field=OBJECTID:integer(9,0)&field=DHSID:string(254,0)&field=DHSCC:string(254,0)&field=DHSYEAR:double(18,11)&field=DHSCLUST:double(18,11)&field=CCFIPS:string(254,0)&field=ADM1FIPS:string(254,0)&field=ADM1FIPSNA:string(254,0)&field=ADM1SALBNA:string(254,0)&field=ADM1SALBCO:string(254,0)&field=ADM1DHS:double(18,11)&field=ADM1NAME:string(254,0)&field=DHSREGCO:double(18,11)&…	2
208	KE201400000208	KE	2014	208	KE	NULL	NULL	NULL	NULL	45	Kiambu	4	Central	CEN	R	-0.876381	36.6235	4.07691e+06	2682	WGS84	0	Rural buffer	MultiPolygon?crs=EPSG:3395&field=OBJECTID:integer(9,0)&field=DHSID:string(254,0)&field=DHSCC:string(254,0)&field=DHSYEAR:double(18,11)&field=DHSCLUST:double(18,11)&field=CCFIPS:string(254,0)&field=ADM1FIPS:string(254,0)&field=ADM1FIPSNA:string(254,0)&field=ADM1SALBNA:string(254,0)&field=ADM1SALBCO:string(254,0)&field=ADM1DHS:double(18,11)&field=ADM1NAME:string(254,0)&field=DHSREGCO:double(18,11)&…	1
209	KE201400000209	KE	2014	209	KE	NULL	NULL	NULL	NULL	45	Kiambu	4	Central	CEN	R	-0.933773	36.5963	4.07389e+06	2206	WGS84	0	Rural buffer	MultiPolygon?crs=EPSG:3395&field=OBJECTID:integer(9,0)&field=DHSID:string(254,0)&field=DHSCC:string(254,0)&field=DHSYEAR:double(18,11)&field=DHSCLUST:double(18,11)&field=CCFIPS:string(254,0)&field=ADM1FIPS:string(254,0)&field=ADM1FIPSNA:string(254,0)&field=ADM1SALBNA:string(254,0)&field=ADM1SALBCO:string(254,0)&field=ADM1DHS:double(18,11)&field=ADM1NAME:string(254,0)&field=DHSREGCO:double(18,11)&…	1
210	KE201400000210	KE	2014	210	KE	NULL	NULL	NULL	NULL	45	Kiambu	4	Central	CEN	R	-1.0067	36.74	4.08988e+06	2087	WGS84	0	Rural buffer	MultiPolygon?crs=EPSG:3395&field=OBJECTID:integer(9,0)&field=DHSID:string(254,0)&field=DHSCC:string(254,0)&field=DHSYEAR:double(18,11)&field=DHSCLUST:double(18,11)&field=CCFIPS:string(254,0)&field=ADM1FIPS:string(254,0)&field=ADM1FIPSNA:string(254,0)&field=ADM1SALBNA:string(254,0)&field=ADM1SALBCO:string(254,0)&field=ADM1DHS:double(18,11)&field=ADM1NAME:string(254,0)&field=DHSREGCO:double(18,11)&…	0
211	KE201400000211	KE	2014	211	KE	NULL	NULL	NULL	NULL	45	Kiambu	4	Central	CEN	R	-1.01686	36.7263	4.08835e+06	2110	WGS84	0	Rural buffer	MultiPolygon?crs=EPSG:3395&field=OBJECTID:integer(9,0)&field=DHSID:string(254,0)&field=DHSCC:string(254,0)&field=DHSYEAR:double(18,11)&field=DHSCLUST:double(18,11)&field=CCFIPS:string(254,0)&field=ADM1FIPS:string(254,0)&field=ADM1FIPSNA:string(254,0)&field=ADM1SALBNA:string(254,0)&field=ADM1SALBCO:string(254,0)&field=ADM1DHS:double(18,11)&field=ADM1NAME:string(254,0)&field=DHSREGCO:double(18,11)&…	0
212	KE201400000212	KE	2014	212	KE	NULL	NULL	NULL	NULL	45	Kiambu	4	Central	CEN	R	-1.1369	36.7686	4.09307e+06	2101	WGS84	0	Rural buffer	MultiPolygon?crs=EPSG:3395&field=OBJECTID:integer(9,0)&field=DHSID:string(254,0)&field=DHSCC:string(254,0)&field=DHSYEAR:double(18,11)&field=DHSCLUST:double(18,11)&field=CCFIPS:string(254,0)&field=ADM1FIPS:string(254,0)&field=ADM1FIPSNA:string(254,0)&field=ADM1SALBNA:string(254,0)&field=ADM1SALBCO:string(254,0)&field=ADM1DHS:double(18,11)&field=ADM1NAME:string(254,0)&field=DHSREGCO:double(18,11)&…	4
213	KE201400000213	KE	2014	213	KE	NULL	NULL	NULL	NULL	45	Kiambu	4	Central	CEN	R	-1.09289	36.7904	4.09548e+06	1838	WGS84	0	Rural buffer	MultiPolygon?crs=EPSG:3395&field=OBJECTID:integer(9,0)&field=DHSID:string(254,0)&field=DHSCC:string(254,0)&field=DHSYEAR:double(18,11)&field=DHSCLUST:double(18,11)&field=CCFIPS:string(254,0)&field=ADM1FIPS:string(254,0)&field=ADM1FIPSNA:string(254,0)&field=ADM1SALBNA:string(254,0)&field=ADM1SALBCO:string(254,0)&field=ADM1DHS:double(18,11)&field=ADM1NAME:string(254,0)&field=DHSREGCO:double(18,11)&…	2
214	KE201400000214	KE	2014	214	KE	NULL	NULL	NULL	NULL	45	Kiambu	4	Central	CEN	R	-1.03126	36.8478	4.10188e+06	1786	WGS84	0	Rural buffer	MultiPolygon?crs=EPSG:3395&field=OBJECTID:integer(9,0)&field=DHSID:string(254,0)&field=DHSCC:string(254,0)&field=DHSYEAR:double(18,11)&field=DHSCLUST:double(18,11)&field=CCFIPS:string(254,0)&field=ADM1FIPS:string(254,0)&field=ADM1FIPSNA:string(254,0)&field=ADM1SALBNA:string(254,0)&field=ADM1SALBCO:string(254,0)&field=ADM1DHS:double(18,11)&field=ADM1NAME:string(254,0)&field=DHSREGCO:double(18,11)&…	0
215	KE201400000215	KE	2014	215	KE	NULL	NULL	NULL	NULL	45	Kiambu	4	Central	CEN	R	-1.03903	37.2615	4.14793e+06	1370	WGS84	0	Rural buffer	MultiPolygon?crs=EPSG:3395&field=OBJECTID:integer(9,0)&field=DHSID:string(254,0)&field=DHSCC:string(254,0)&field=DHSYEAR:double(18,11)&field=DHSCLUST:double(18,11)&field=CCFIPS:string(254,0)&field=ADM1FIPS:string(254,0)&field=ADM1FIPSNA:string(254,0)&field=ADM1SALBNA:string(254,0)&field=ADM1SALBCO:string(254,0)&field=ADM1DHS:double(18,11)&field=ADM1NAME:string(254,0)&field=DHSREGCO:double(18,11)&…	0
227	KE201400000227	KE	2014	227	KE	NULL	NULL	NULL	NULL	45	Kiambu	4	Central	CEN	R	-0.95413	36.8279	4.09966e+06	1901	WGS84	0	Rural buffer	MultiPolygon?crs=EPSG:3395&field=OBJECTID:integer(9,0)&field=DHSID:string(254,0)&field=DHSCC:string(254,0)&field=DHSYEAR:double(18,11)&field=DHSCLUST:double(18,11)&field=CCFIPS:string(254,0)&field=ADM1FIPS:string(254,0)&field=ADM1FIPSNA:string(254,0)&field=ADM1SALBNA:string(254,0)&field=ADM1SALBCO:string(254,0)&field=ADM1DHS:double(18,11)&field=ADM1NAME:string(254,0)&field=DHSREGCO:double(18,11)&…	0
228	KE201400000228	KE	2014	228	KE	NULL	NULL	NULL	NULL	45	Kiambu	4	Central	CEN	R	-0.988024	36.8881	4.10637e+06	1791	WGS84	0	Rural buffer	MultiPolygon?crs=EPSG:3395&field=OBJECTID:integer(9,0)&field=DHSID:string(254,0)&field=DHSCC:string(254,0)&field=DHSYEAR:double(18,11)&field=DHSCLUST:double(18,11)&field=CCFIPS:string(254,0)&field=ADM1FIPS:string(254,0)&field=ADM1FIPSNA:string(254,0)&field=ADM1SALBNA:string(254,0)&field=ADM1SALBCO:string(254,0)&field=ADM1DHS:double(18,11)&field=ADM1NAME:string(254,0)&field=DHSREGCO:double(18,11)&…	0
229	KE201400000229	KE	2014	229	KE	NULL	NULL	NULL	NULL	45	Kiambu	4	Central	CEN	R	-1.01729	36.8239	4.09922e+06	1916	WGS84	0	Rural buffer	MultiPolygon?crs=EPSG:3395&field=OBJECTID:integer(9,0)&field=DHSID:string(254,0)&field=DHSCC:string(254,0)&field=DHSYEAR:double(18,11)&field=DHSCLUST:double(18,11)&field=CCFIPS:string(254,0)&field=ADM1FIPS:string(254,0)&field=ADM1FIPSNA:string(254,0)&field=ADM1SALBNA:string(254,0)&field=ADM1SALBCO:string(254,0)&field=ADM1DHS:double(18,11)&field=ADM1NAME:string(254,0)&field=DHSREGCO:double(18,11)&…	0
230	KE201400000230	KE	2014	230	KE	NULL	NULL	NULL	NULL	45	Kiambu	4	Central	CEN	R	-0.964736	36.9278	4.11078e+06	1618	WGS84	0	Rural buffer	MultiPolygon?crs=EPSG:3395&field=OBJECTID:integer(9,0)&field=DHSID:string(254,0)&field=DHSCC:string(254,0)&field=DHSYEAR:double(18,11)&field=DHSCLUST:double(18,11)&field=CCFIPS:string(254,0)&field=ADM1FIPS:string(254,0)&field=ADM1FIPSNA:string(254,0)&field=ADM1SALBNA:string(254,0)&field=ADM1SALBCO:string(254,0)&field=ADM1DHS:double(18,11)&field=ADM1NAME:string(254,0)&field=DHSREGCO:double(18,11)&…	0
232	KE201400000232	KE	2014	232	KE	NULL	NULL	NULL	NULL	45	Kiambu	4	Central	CEN	R	-0.922415	36.8301	4.09991e+06	1890	WGS84	0	Rural buffer	MultiPolygon?crs=EPSG:3395&field=OBJECTID:integer(9,0)&field=DHSID:string(254,0)&field=DHSCC:string(254,0)&field=DHSYEAR:double(18,11)&field=DHSCLUST:double(18,11)&field=CCFIPS:string(254,0)&field=ADM1FIPS:string(254,0)&field=ADM1FIPSNA:string(254,0)&field=ADM1SALBNA:string(254,0)&field=ADM1SALBCO:string(254,0)&field=ADM1DHS:double(18,11)&field=ADM1NAME:string(254,0)&field=DHSREGCO:double(18,11)&…	0
269	KE201400000269	KE	2014	269	KE	NULL	NULL	NULL	NULL	12	Kwale	1	Coast	CEN	R	-4.24682	39.4865	4.39561e+06	164	WGS84	0	Rural buffer	MultiPolygon?crs=EPSG:3395&field=OBJECTID:integer(9,0)&field=DHSID:string(254,0)&field=DHSCC:string(254,0)&field=DHSYEAR:double(18,11)&field=DHSCLUST:double(18,11)&field=CCFIPS:string(254,0)&field=ADM1FIPS:string(254,0)&field=ADM1FIPSNA:string(254,0)&field=ADM1SALBNA:string(254,0)&field=ADM1SALBCO:string(254,0)&field=ADM1DHS:double(18,11)&field=ADM1NAME:string(254,0)&field=DHSREGCO:double(18,11)&…	1
270	KE201400000270	KE	2014	270	KE	NULL	NULL	NULL	NULL	12	Kwale	1	Coast	CEN	R	-4.16786	39.3162	4.37666e+06	204	WGS84	0	Rural buffer	MultiPolygon?crs=EPSG:3395&field=OBJECTID:integer(9,0)&field=DHSID:string(254,0)&field=DHSCC:string(254,0)&field=DHSYEAR:double(18,11)&field=DHSCLUST:double(18,11)&field=CCFIPS:string(254,0)&field=ADM1FIPS:string(254,0)&field=ADM1FIPSNA:string(254,0)&field=ADM1SALBNA:string(254,0)&field=ADM1SALBCO:string(254,0)&field=ADM1DHS:double(18,11)&field=ADM1NAME:string(254,0)&field=DHSREGCO:double(18,11)&…	0
271	KE201400000271	KE	2014	271	KE	NULL	NULL	NULL	NULL	12	Kwale	1	Coast	CEN	R	-4.22447	39.3854	4.38436e+06	197	WGS84	0	Rural buffer	MultiPolygon?crs=EPSG:3395&field=OBJECTID:integer(9,0)&field=DHSID:string(254,0)&field=DHSCC:string(254,0)&field=DHSYEAR:double(18,11)&field=DHSCLUST:double(18,11)&field=CCFIPS:string(254,0)&field=ADM1FIPS:string(254,0)&field=ADM1FIPSNA:string(254,0)&field=ADM1SALBNA:string(254,0)&field=ADM1SALBCO:string(254,0)&field=ADM1DHS:double(18,11)&field=ADM1NAME:string(254,0)&field=DHSREGCO:double(18,11)&…	1
273	KE201400000273	KE	2014	273	KE	NULL	NULL	NULL	NULL	12	Kwale	1	Coast	CEN	R	-4.11535	39.6143	4.40985e+06	18	WGS84	0	Rural buffer	MultiPolygon?crs=EPSG:3395&field=OBJECTID:integer(9,0)&field=DHSID:string(254,0)&field=DHSCC:string(254,0)&field=DHSYEAR:double(18,11)&field=DHSCLUST:double(18,11)&field=CCFIPS:string(254,0)&field=ADM1FIPS:string(254,0)&field=ADM1FIPSNA:string(254,0)&field=ADM1SALBNA:string(254,0)&field=ADM1SALBCO:string(254,0)&field=ADM1DHS:double(18,11)&field=ADM1NAME:string(254,0)&field=DHSREGCO:double(18,11)&…	7
274	KE201400000274	KE	2014	274	KE	NULL	NULL	NULL	NULL	12	Kwale	1	Coast	CEN	R	-4.22325	39.5818	4.40623e+06	28	WGS84	0	Rural buffer	MultiPolygon?crs=EPSG:3395&field=OBJECTID:integer(9,0)&field=DHSID:string(254,0)&field=DHSCC:string(254,0)&field=DHSYEAR:double(18,11)&field=DHSCLUST:double(18,11)&field=CCFIPS:string(254,0)&field=ADM1FIPS:string(254,0)&field=ADM1FIPSNA:string(254,0)&field=ADM1SALBNA:string(254,0)&field=ADM1SALBCO:string(254,0)&field=ADM1DHS:double(18,11)&field=ADM1NAME:string(254,0)&field=DHSREGCO:double(18,11)&…	0
275	KE201400000275	KE	2014	275	KE	NULL	NULL	NULL	NULL	12	Kwale	1	Coast	CEN	R	-4.19379	39.5598	4.40378e+06	117	WGS84	0	Rural buffer	MultiPolygon?crs=EPSG:3395&field=OBJECTID:integer(9,0)&field=DHSID:string(254,0)&field=DHSCC:string(254,0)&field=DHSYEAR:double(18,11)&field=DHSCLUST:double(18,11)&field=CCFIPS:string(254,0)&field=ADM1FIPS:string(254,0)&field=ADM1FIPSNA:string(254,0)&field=ADM1SALBNA:string(254,0)&field=ADM1SALBCO:string(254,0)&field=ADM1DHS:double(18,11)&field=ADM1NAME:string(254,0)&field=DHSREGCO:double(18,11)&…	0
276	KE201400000276	KE	2014	276	KE	NULL	NULL	NULL	NULL	12	Kwale	1	Coast	CEN	R	-4.00802	39.457	4.39233e+06	126	WGS84	0	Rural buffer	MultiPolygon?crs=EPSG:3395&field=OBJECTID:integer(9,0)&field=DHSID:string(254,0)&field=DHSCC:string(254,0)&field=DHSYEAR:double(18,11)&field=DHSCLUST:double(18,11)&field=CCFIPS:string(254,0)&field=ADM1FIPS:string(254,0)&field=ADM1FIPSNA:string(254,0)&field=ADM1SALBNA:string(254,0)&field=ADM1SALBCO:string(254,0)&field=ADM1DHS:double(18,11)&field=ADM1NAME:string(254,0)&field=DHSREGCO:double(18,11)&…	0
277	KE201400000277	KE	2014	277	KE	NULL	NULL	NULL	NULL	12	Kwale	1	Coast	CEN	R	-3.938	39.4737	4.39419e+06	164	WGS84	0	Rural buffer	MultiPolygon?crs=EPSG:3395&field=OBJECTID:integer(9,0)&field=DHSID:string(254,0)&field=DHSCC:string(254,0)&field=DHSYEAR:double(18,11)&field=DHSCLUST:double(18,11)&field=CCFIPS:string(254,0)&field=ADM1FIPS:string(254,0)&field=ADM1FIPSNA:string(254,0)&field=ADM1SALBNA:string(254,0)&field=ADM1SALBCO:string(254,0)&field=ADM1DHS:double(18,11)&field=ADM1NAME:string(254,0)&field=DHSREGCO:double(18,11)&…	1
278	KE201400000278	KE	2014	278	KE	NULL	NULL	NULL	NULL	12	Kwale	1	Coast	CEN	R	-3.90919	39.4591	4.39257e+06	172	WGS84	0	Rural buffer	MultiPolygon?crs=EPSG:3395&field=OBJECTID:integer(9,0)&field=DHSID:string(254,0)&field=DHSCC:string(254,0)&field=DHSYEAR:double(18,11)&field=DHSCLUST:double(18,11)&field=CCFIPS:string(254,0)&field=ADM1FIPS:string(254,0)&field=ADM1FIPSNA:string(254,0)&field=ADM1SALBNA:string(254,0)&field=ADM1SALBCO:string(254,0)&field=ADM1DHS:double(18,11)&field=ADM1NAME:string(254,0)&field=DHSREGCO:double(18,11)&…	1
280	KE201400000280	KE	2014	280	KE	NULL	NULL	NULL	NULL	12	Kwale	1	Coast	CEN	R	-4.02525	39.1604	4.35931e+06	273	WGS84	0	Rural buffer	MultiPolygon?crs=EPSG:3395&field=OBJECTID:integer(9,0)&field=DHSID:string(254,0)&field=DHSCC:string(254,0)&field=DHSYEAR:double(18,11)&field=DHSCLUST:double(18,11)&field=CCFIPS:string(254,0)&field=ADM1FIPS:string(254,0)&field=ADM1FIPSNA:string(254,0)&field=ADM1SALBNA:string(254,0)&field=ADM1SALBCO:string(254,0)&field=ADM1DHS:double(18,11)&field=ADM1NAME:string(254,0)&field=DHSREGCO:double(18,11)&…	0
281	KE201400000281	KE	2014	281	KE	NULL	NULL	NULL	NULL	12	Kwale	1	Coast	CEN	R	-4.1982	39.2268	4.36671e+06	232	WGS84	0	Rural buffer	MultiPolygon?crs=EPSG:3395&field=OBJECTID:integer(9,0)&field=DHSID:string(254,0)&field=DHSCC:string(254,0)&field=DHSYEAR:double(18,11)&field=DHSCLUST:double(18,11)&field=CCFIPS:string(254,0)&field=ADM1FIPS:string(254,0)&field=ADM1FIPSNA:string(254,0)&field=ADM1SALBNA:string(254,0)&field=ADM1SALBCO:string(254,0)&field=ADM1DHS:double(18,11)&field=ADM1NAME:string(254,0)&field=DHSREGCO:double(18,11)&…	0
282	KE201400000282	KE	2014	282	KE	NULL	NULL	NULL	NULL	12	Kwale	1	Coast	CEN	R	-3.97308	39.2438	4.3686e+06	216	WGS84	0	Rural buffer	MultiPolygon?crs=EPSG:3395&field=OBJECTID:integer(9,0)&field=DHSID:string(254,0)&field=DHSCC:string(254,0)&field=DHSYEAR:double(18,11)&field=DHSCLUST:double(18,11)&field=CCFIPS:string(254,0)&field=ADM1FIPS:string(254,0)&field=ADM1FIPSNA:string(254,0)&field=ADM1SALBNA:string(254,0)&field=ADM1SALBCO:string(254,0)&field=ADM1DHS:double(18,11)&field=ADM1NAME:string(254,0)&field=DHSREGCO:double(18,11)&…	0
283	KE201400000283	KE	2014	283	KE	NULL	NULL	NULL	NULL	12	Kwale	1	Coast	CEN	R	-3.76816	39.1723	4.36064e+06	348	WGS84	0	Rural buffer	MultiPolygon?crs=EPSG:3395&field=OBJECTID:integer(9,0)&field=DHSID:string(254,0)&field=DHSCC:string(254,0)&field=DHSYEAR:double(18,11)&field=DHSCLUST:double(18,11)&field=CCFIPS:string(254,0)&field=ADM1FIPS:string(254,0)&field=ADM1FIPSNA:string(254,0)&field=ADM1SALBNA:string(254,0)&field=ADM1SALBCO:string(254,0)&field=ADM1DHS:double(18,11)&field=ADM1NAME:string(254,0)&field=DHSREGCO:double(18,11)&…	0
292	KE201400000292	KE	2014	292	KE	NULL	NULL	NULL	NULL	12	Kwale	1	Coast	CEN	R	-4.38641	39.5269	4.40011e+06	8	WGS84	0	Rural buffer	MultiPolygon?crs=EPSG:3395&field=OBJECTID:integer(9,0)&field=DHSID:string(254,0)&field=DHSCC:string(254,0)&field=DHSYEAR:double(18,11)&field=DHSCLUST:double(18,11)&field=CCFIPS:string(254,0)&field=ADM1FIPS:string(254,0)&field=ADM1FIPSNA:string(254,0)&field=ADM1SALBNA:string(254,0)&field=ADM1SALBCO:string(254,0)&field=ADM1DHS:double(18,11)&field=ADM1NAME:string(254,0)&field=DHSREGCO:double(18,11)&…	0
293	KE201400000293	KE	2014	293	KE	NULL	NULL	NULL	NULL	12	Kwale	1	Coast	CEN	R	-4.44219	39.2014	4.36387e+06	75	WGS84	0	Rural buffer	MultiPolygon?crs=EPSG:3395&field=OBJECTID:integer(9,0)&field=DHSID:string(254,0)&field=DHSCC:string(254,0)&field=DHSYEAR:double(18,11)&field=DHSCLUST:double(18,11)&field=CCFIPS:string(254,0)&field=ADM1FIPS:string(254,0)&field=ADM1FIPSNA:string(254,0)&field=ADM1SALBNA:string(254,0)&field=ADM1SALBCO:string(254,0)&field=ADM1DHS:double(18,11)&field=ADM1NAME:string(254,0)&field=DHSREGCO:double(18,11)&…	0
294	KE201400000294	KE	2014	294	KE	NULL	NULL	NULL	NULL	12	Kwale	1	Coast	CEN	R	-4.4284	39.3149	4.37651e+06	108	WGS84	0	Rural buffer	MultiPolygon?crs=EPSG:3395&field=OBJECTID:integer(9,0)&field=DHSID:string(254,0)&field=DHSCC:string(254,0)&field=DHSYEAR:double(18,11)&field=DHSCLUST:double(18,11)&field=CCFIPS:string(254,0)&field=ADM1FIPS:string(254,0)&field=ADM1FIPSNA:string(254,0)&field=ADM1SALBNA:string(254,0)&field=ADM1SALBCO:string(254,0)&field=ADM1DHS:double(18,11)&field=ADM1NAME:string(254,0)&field=DHSREGCO:double(18,11)&…	0
295	KE201400000295	KE	2014	295	KE	NULL	NULL	NULL	NULL	12	Kwale	1	Coast	CEN	R	-4.53012	39.1893	4.36253e+06	51	WGS84	0	Rural buffer	MultiPolygon?crs=EPSG:3395&field=OBJECTID:integer(9,0)&field=DHSID:string(254,0)&field=DHSCC:string(254,0)&field=DHSYEAR:double(18,11)&field=DHSCLUST:double(18,11)&field=CCFIPS:string(254,0)&field=ADM1FIPS:string(254,0)&field=ADM1FIPSNA:string(254,0)&field=ADM1SALBNA:string(254,0)&field=ADM1SALBCO:string(254,0)&field=ADM1DHS:double(18,11)&field=ADM1NAME:string(254,0)&field=DHSREGCO:double(18,11)&…	0
296	KE201400000296	KE	2014	296	KE	NULL	NULL	NULL	NULL	12	Kwale	1	Coast	CEN	R	-4.36721	39.0368	4.34555e+06	178	WGS84	0	Rural buffer	MultiPolygon?crs=EPSG:3395&field=OBJECTID:integer(9,0)&field=DHSID:string(254,0)&field=DHSCC:string(254,0)&field=DHSYEAR:double(18,11)&field=DHSCLUST:double(18,11)&field=CCFIPS:string(254,0)&field=ADM1FIPS:string(254,0)&field=ADM1FIPSNA:string(254,0)&field=ADM1SALBNA:string(254,0)&field=ADM1SALBCO:string(254,0)&field=ADM1DHS:double(18,11)&field=ADM1NAME:string(254,0)&field=DHSREGCO:double(18,11)&…	0
297	KE201400000297	KE	2014	297	KE	NULL	NULL	NULL	NULL	12	Kwale	1	Coast	CEN	R	-4.66093	39.2007	4.36381e+06	10	WGS84	0	Rural buffer	MultiPolygon?crs=EPSG:3395&field=OBJECTID:integer(9,0)&field=DHSID:string(254,0)&field=DHSCC:string(254,0)&field=DHSYEAR:double(18,11)&field=DHSCLUST:double(18,11)&field=CCFIPS:string(254,0)&field=ADM1FIPS:string(254,0)&field=ADM1FIPSNA:string(254,0)&field=ADM1SALBNA:string(254,0)&field=ADM1SALBCO:string(254,0)&field=ADM1DHS:double(18,11)&field=ADM1NAME:string(254,0)&field=DHSREGCO:double(18,11)&…	0
298	KE201400000298	KE	2014	298	KE	NULL	NULL	NULL	NULL	12	Kwale	1	Coast	CEN	R	-4.50569	39.3675	4.38236e+06	15	WGS84	0	Rural buffer	MultiPolygon?crs=EPSG:3395&field=OBJECTID:integer(9,0)&field=DHSID:string(254,0)&field=DHSCC:string(254,0)&field=DHSYEAR:double(18,11)&field=DHSCLUST:double(18,11)&field=CCFIPS:string(254,0)&field=ADM1FIPS:string(254,0)&field=ADM1FIPSNA:string(254,0)&field=ADM1SALBNA:string(254,0)&field=ADM1SALBCO:string(254,0)&field=ADM1DHS:double(18,11)&field=ADM1NAME:string(254,0)&field=DHSREGCO:double(18,11)&…	0
300	KE201400000300	KE	2014	300	KE	NULL	NULL	NULL	NULL	12	Kwale	1	Coast	CEN	R	-4.6318	39.3287	4.37805e+06	12	WGS84	0	Rural buffer	MultiPolygon?crs=EPSG:3395&field=OBJECTID:integer(9,0)&field=DHSID:string(254,0)&field=DHSCC:string(254,0)&field=DHSYEAR:double(18,11)&field=DHSCLUST:double(18,11)&field=CCFIPS:string(254,0)&field=ADM1FIPS:string(254,0)&field=ADM1FIPSNA:string(254,0)&field=ADM1SALBNA:string(254,0)&field=ADM1SALBCO:string(254,0)&field=ADM1DHS:double(18,11)&field=ADM1NAME:string(254,0)&field=DHSREGCO:double(18,11)&…	0
301	KE201400000301	KE	2014	301	KE	NULL	NULL	NULL	NULL	13	Kilifi	1	Coast	CEN	R	-3.46383	39.936	4.44566e+06	8	WGS84	0	Rural buffer	MultiPolygon?crs=EPSG:3395&field=OBJECTID:integer(9,0)&field=DHSID:string(254,0)&field=DHSCC:string(254,0)&field=DHSYEAR:double(18,11)&field=DHSCLUST:double(18,11)&field=CCFIPS:string(254,0)&field=ADM1FIPS:string(254,0)&field=ADM1FIPSNA:string(254,0)&field=ADM1SALBNA:string(254,0)&field=ADM1SALBCO:string(254,0)&field=ADM1DHS:double(18,11)&field=ADM1NAME:string(254,0)&field=DHSREGCO:double(18,11)&…	0
302	KE201400000302	KE	2014	302	KE	NULL	NULL	NULL	NULL	13	Kilifi	1	Coast	CEN	R	-3.44329	39.9507	4.44729e+06	7	WGS84	0	Rural buffer	MultiPolygon?crs=EPSG:3395&field=OBJECTID:integer(9,0)&field=DHSID:string(254,0)&field=DHSCC:string(254,0)&field=DHSYEAR:double(18,11)&field=DHSCLUST:double(18,11)&field=CCFIPS:string(254,0)&field=ADM1FIPS:string(254,0)&field=ADM1FIPSNA:string(254,0)&field=ADM1SALBNA:string(254,0)&field=ADM1SALBCO:string(254,0)&field=ADM1DHS:double(18,11)&field=ADM1NAME:string(254,0)&field=DHSREGCO:double(18,11)&…	0
308	KE201400000308	KE	2014	308	KE	NULL	NULL	NULL	NULL	13	Kilifi	1	Coast	CEN	R	-3.85361	39.7458	4.42449e+06	102	WGS84	0	Rural buffer	MultiPolygon?crs=EPSG:3395&field=OBJECTID:integer(9,0)&field=DHSID:string(254,0)&field=DHSCC:string(254,0)&field=DHSYEAR:double(18,11)&field=DHSCLUST:double(18,11)&field=CCFIPS:string(254,0)&field=ADM1FIPS:string(254,0)&field=ADM1FIPSNA:string(254,0)&field=ADM1SALBNA:string(254,0)&field=ADM1SALBCO:string(254,0)&field=ADM1DHS:double(18,11)&field=ADM1NAME:string(254,0)&field=DHSREGCO:double(18,11)&…	1
309	KE201400000309	KE	2014	309	KE	NULL	NULL	NULL	NULL	13	Kilifi	1	Coast	CEN	R	-3.8509	39.807	4.43129e+06	20	WGS84	0	Rural buffer	MultiPolygon?crs=EPSG:3395&field=OBJECTID:integer(9,0)&field=DHSID:string(254,0)&field=DHSCC:string(254,0)&field=DHSYEAR:double(18,11)&field=DHSCLUST:double(18,11)&field=CCFIPS:string(254,0)&field=ADM1FIPS:string(254,0)&field=ADM1FIPSNA:string(254,0)&field=ADM1SALBNA:string(254,0)&field=ADM1SALBCO:string(254,0)&field=ADM1DHS:double(18,11)&field=ADM1NAME:string(254,0)&field=DHSREGCO:double(18,11)&…	1
310	KE201400000310	KE	2014	310	KE	NULL	NULL	NULL	NULL	13	Kilifi	1	Coast	CEN	R	-3.49005	39.7375	4.42356e+06	134	WGS84	0	Rural buffer	MultiPolygon?crs=EPSG:3395&field=OBJECTID:integer(9,0)&field=DHSID:string(254,0)&field=DHSCC:string(254,0)&field=DHSYEAR:double(18,11)&field=DHSCLUST:double(18,11)&field=CCFIPS:string(254,0)&field=ADM1FIPS:string(254,0)&field=ADM1FIPSNA:string(254,0)&field=ADM1SALBNA:string(254,0)&field=ADM1SALBCO:string(254,0)&field=ADM1DHS:double(18,11)&field=ADM1NAME:string(254,0)&field=DHSREGCO:double(18,11)&…	0
311	KE201400000311	KE	2014	311	KE	NULL	NULL	NULL	NULL	13	Kilifi	1	Coast	CEN	R	-3.65267	39.7575	4.42578e+06	86	WGS84	0	Rural buffer	MultiPolygon?crs=EPSG:3395&field=OBJECTID:integer(9,0)&field=DHSID:string(254,0)&field=DHSCC:string(254,0)&field=DHSYEAR:double(18,11)&field=DHSCLUST:double(18,11)&field=CCFIPS:string(254,0)&field=ADM1FIPS:string(254,0)&field=ADM1FIPSNA:string(254,0)&field=ADM1SALBNA:string(254,0)&field=ADM1SALBCO:string(254,0)&field=ADM1DHS:double(18,11)&field=ADM1NAME:string(254,0)&field=DHSREGCO:double(18,11)&…	0
312	KE201400000312	KE	2014	312	KE	NULL	NULL	NULL	NULL	13	Kilifi	1	Coast	CEN	R	-3.59051	39.5274	4.40017e+06	275	WGS84	0	Rural buffer	MultiPolygon?crs=EPSG:3395&field=OBJECTID:integer(9,0)&field=DHSID:string(254,0)&field=DHSCC:string(254,0)&field=DHSYEAR:double(18,11)&field=DHSCLUST:double(18,11)&field=CCFIPS:string(254,0)&field=ADM1FIPS:string(254,0)&field=ADM1FIPSNA:string(254,0)&field=ADM1SALBNA:string(254,0)&field=ADM1SALBCO:string(254,0)&field=ADM1DHS:double(18,11)&field=ADM1NAME:string(254,0)&field=DHSREGCO:double(18,11)&…	0
313	KE201400000313	KE	2014	313	KE	NULL	NULL	NULL	NULL	13	Kilifi	1	Coast	CEN	R	-3.72956	39.6907	4.41835e+06	198	WGS84	0	Rural buffer	MultiPolygon?crs=EPSG:3395&field=OBJECTID:integer(9,0)&field=DHSID:string(254,0)&field=DHSCC:string(254,0)&field=DHSYEAR:double(18,11)&field=DHSCLUST:double(18,11)&field=CCFIPS:string(254,0)&field=ADM1FIPS:string(254,0)&field=ADM1FIPSNA:string(254,0)&field=ADM1SALBNA:string(254,0)&field=ADM1SALBCO:string(254,0)&field=ADM1DHS:double(18,11)&field=ADM1NAME:string(254,0)&field=DHSREGCO:double(18,11)&…	0
314	KE201400000314	KE	2014	314	KE	NULL	NULL	NULL	NULL	13	Kilifi	1	Coast	CEN	R	-3.80493	39.7665	4.42679e+06	65	WGS84	0	Rural buffer	MultiPolygon?crs=EPSG:3395&field=OBJECTID:integer(9,0)&field=DHSID:string(254,0)&field=DHSCC:string(254,0)&field=DHSYEAR:double(18,11)&field=DHSCLUST:double(18,11)&field=CCFIPS:string(254,0)&field=ADM1FIPS:string(254,0)&field=ADM1FIPSNA:string(254,0)&field=ADM1SALBNA:string(254,0)&field=ADM1SALBCO:string(254,0)&field=ADM1DHS:double(18,11)&field=ADM1NAME:string(254,0)&field=DHSREGCO:double(18,11)&…	1
316	KE201400000316	KE	2014	316	KE	NULL	NULL	NULL	NULL	13	Kilifi	1	Coast	CEN	R	-3.84231	39.634	4.41204e+06	166	WGS84	0	Rural buffer	MultiPolygon?crs=EPSG:3395&field=OBJECTID:integer(9,0)&field=DHSID:string(254,0)&field=DHSCC:string(254,0)&field=DHSYEAR:double(18,11)&field=DHSCLUST:double(18,11)&field=CCFIPS:string(254,0)&field=ADM1FIPS:string(254,0)&field=ADM1FIPSNA:string(254,0)&field=ADM1SALBNA:string(254,0)&field=ADM1SALBCO:string(254,0)&field=ADM1DHS:double(18,11)&field=ADM1NAME:string(254,0)&field=DHSREGCO:double(18,11)&…	1
317	KE201400000317	KE	2014	317	KE	NULL	NULL	NULL	NULL	13	Kilifi	1	Coast	CEN	R	-3.8846	39.5249	4.39989e+06	185	WGS84	0	Rural buffer	MultiPolygon?crs=EPSG:3395&field=OBJECTID:integer(9,0)&field=DHSID:string(254,0)&field=DHSCC:string(254,0)&field=DHSYEAR:double(18,11)&field=DHSCLUST:double(18,11)&field=CCFIPS:string(254,0)&field=ADM1FIPS:string(254,0)&field=ADM1FIPSNA:string(254,0)&field=ADM1SALBNA:string(254,0)&field=ADM1SALBCO:string(254,0)&field=ADM1DHS:double(18,11)&field=ADM1NAME:string(254,0)&field=DHSREGCO:double(18,11)&…	2
318	KE201400000318	KE	2014	318	KE	NULL	NULL	NULL	NULL	13	Kilifi	1	Coast	CEN	R	-3.95129	39.6115	4.40954e+06	173	WGS84	0	Rural buffer	MultiPolygon?crs=EPSG:3395&field=OBJECTID:integer(9,0)&field=DHSID:string(254,0)&field=DHSCC:string(254,0)&field=DHSYEAR:double(18,11)&field=DHSCLUST:double(18,11)&field=CCFIPS:string(254,0)&field=ADM1FIPS:string(254,0)&field=ADM1FIPSNA:string(254,0)&field=ADM1SALBNA:string(254,0)&field=ADM1SALBCO:string(254,0)&field=ADM1DHS:double(18,11)&field=ADM1NAME:string(254,0)&field=DHSREGCO:double(18,11)&…	2
321	KE201400000321	KE	2014	321	KE	NULL	NULL	NULL	NULL	13	Kilifi	1	Coast	CEN	R	-3.88078	39.5428	4.40188e+06	173	WGS84	0	Rural buffer	MultiPolygon?crs=EPSG:3395&field=OBJECTID:integer(9,0)&field=DHSID:string(254,0)&field=DHSCC:string(254,0)&field=DHSYEAR:double(18,11)&field=DHSCLUST:double(18,11)&field=CCFIPS:string(254,0)&field=ADM1FIPS:string(254,0)&field=ADM1FIPSNA:string(254,0)&field=ADM1SALBNA:string(254,0)&field=ADM1SALBCO:string(254,0)&field=ADM1DHS:double(18,11)&field=ADM1NAME:string(254,0)&field=DHSREGCO:double(18,11)&…	2
322	KE201400000322	KE	2014	322	KE	NULL	NULL	NULL	NULL	13	Kilifi	1	Coast	CEN	R	-3.71576	39.5966	4.40788e+06	304	WGS84	0	Rural buffer	MultiPolygon?crs=EPSG:3395&field=OBJECTID:integer(9,0)&field=DHSID:string(254,0)&field=DHSCC:string(254,0)&field=DHSYEAR:double(18,11)&field=DHSCLUST:double(18,11)&field=CCFIPS:string(254,0)&field=ADM1FIPS:string(254,0)&field=ADM1FIPSNA:string(254,0)&field=ADM1SALBNA:string(254,0)&field=ADM1SALBCO:string(254,0)&field=ADM1DHS:double(18,11)&field=ADM1NAME:string(254,0)&field=DHSREGCO:double(18,11)&…	0
328	KE201400000328	KE	2014	328	KE	NULL	NULL	NULL	NULL	13	Kilifi	1	Coast	CEN	R	-3.21662	40.0671	4.46025e+06	52	WGS84	0	Rural buffer	MultiPolygon?crs=EPSG:3395&field=OBJECTID:integer(9,0)&field=DHSID:string(254,0)&field=DHSCC:string(254,0)&field=DHSYEAR:double(18,11)&field=DHSCLUST:double(18,11)&field=CCFIPS:string(254,0)&field=ADM1FIPS:string(254,0)&field=ADM1FIPSNA:string(254,0)&field=ADM1SALBNA:string(254,0)&field=ADM1SALBCO:string(254,0)&field=ADM1DHS:double(18,11)&field=ADM1NAME:string(254,0)&field=DHSREGCO:double(18,11)&…	1
330	KE201400000330	KE	2014	330	KE	NULL	NULL	NULL	NULL	13	Kilifi	1	Coast	CEN	R	-3.38139	39.944	4.44654e+06	10	WGS84	0	Rural buffer	MultiPolygon?crs=EPSG:3395&field=OBJECTID:integer(9,0)&field=DHSID:string(254,0)&field=DHSCC:string(254,0)&field=DHSYEAR:double(18,11)&field=DHSCLUST:double(18,11)&field=CCFIPS:string(254,0)&field=ADM1FIPS:string(254,0)&field=ADM1FIPSNA:string(254,0)&field=ADM1SALBNA:string(254,0)&field=ADM1SALBCO:string(254,0)&field=ADM1DHS:double(18,11)&field=ADM1NAME:string(254,0)&field=DHSREGCO:double(18,11)&…	0
331	KE201400000331	KE	2014	331	KE	NULL	NULL	NULL	NULL	13	Kilifi	1	Coast	CEN	R	-3.10585	39.7856	4.42891e+06	98	WGS84	0	Rural buffer	MultiPolygon?crs=EPSG:3395&field=OBJECTID:integer(9,0)&field=DHSID:string(254,0)&field=DHSCC:string(254,0)&field=DHSYEAR:double(18,11)&field=DHSCLUST:double(18,11)&field=CCFIPS:string(254,0)&field=ADM1FIPS:string(254,0)&field=ADM1FIPSNA:string(254,0)&field=ADM1SALBNA:string(254,0)&field=ADM1SALBCO:string(254,0)&field=ADM1DHS:double(18,11)&field=ADM1NAME:string(254,0)&field=DHSREGCO:double(18,11)&…	0
332	KE201400000332	KE	2014	332	KE	NULL	NULL	NULL	NULL	13	Kilifi	1	Coast	CEN	R	-3.11076	40.1418	4.46857e+06	30	WGS84	0	Rural buffer	MultiPolygon?crs=EPSG:3395&field=OBJECTID:integer(9,0)&field=DHSID:string(254,0)&field=DHSCC:string(254,0)&field=DHSYEAR:double(18,11)&field=DHSCLUST:double(18,11)&field=CCFIPS:string(254,0)&field=ADM1FIPS:string(254,0)&field=ADM1FIPSNA:string(254,0)&field=ADM1SALBNA:string(254,0)&field=ADM1SALBCO:string(254,0)&field=ADM1DHS:double(18,11)&field=ADM1NAME:string(254,0)&field=DHSREGCO:double(18,11)&…	0
333	KE201400000333	KE	2014	333	KE	NULL	NULL	NULL	NULL	13	Kilifi	1	Coast	CEN	R	-2.75167	40.1629	4.47092e+06	3	WGS84	0	Rural buffer	MultiPolygon?crs=EPSG:3395&field=OBJECTID:integer(9,0)&field=DHSID:string(254,0)&field=DHSCC:string(254,0)&field=DHSYEAR:double(18,11)&field=DHSCLUST:double(18,11)&field=CCFIPS:string(254,0)&field=ADM1FIPS:string(254,0)&field=ADM1FIPSNA:string(254,0)&field=ADM1SALBNA:string(254,0)&field=ADM1SALBCO:string(254,0)&field=ADM1DHS:double(18,11)&field=ADM1NAME:string(254,0)&field=DHSREGCO:double(18,11)&…	0
334	KE201400000334	KE	2014	334	KE	NULL	NULL	NULL	NULL	13	Kilifi	1	Coast	CEN	R	-3.29097	39.8138	4.43205e+06	129	WGS84	0	Rural buffer	MultiPolygon?crs=EPSG:3395&field=OBJECTID:integer(9,0)&field=DHSID:string(254,0)&field=DHSCC:string(254,0)&field=DHSYEAR:double(18,11)&field=DHSCLUST:double(18,11)&field=CCFIPS:string(254,0)&field=ADM1FIPS:string(254,0)&field=ADM1FIPSNA:string(254,0)&field=ADM1SALBNA:string(254,0)&field=ADM1SALBCO:string(254,0)&field=ADM1DHS:double(18,11)&field=ADM1NAME:string(254,0)&field=DHSREGCO:double(18,11)&…	0
335	KE201400000335	KE	2014	335	KE	NULL	NULL	NULL	NULL	14	Tana Rive	1	Coast	CEN	R	-0.701589	39.0003	4.34149e+06	376	WGS84	0	Rural buffer	MultiPolygon?crs=EPSG:3395&field=OBJECTID:integer(9,0)&field=DHSID:string(254,0)&field=DHSCC:string(254,0)&field=DHSYEAR:double(18,11)&field=DHSCLUST:double(18,11)&field=CCFIPS:string(254,0)&field=ADM1FIPS:string(254,0)&field=ADM1FIPSNA:string(254,0)&field=ADM1SALBNA:string(254,0)&field=ADM1SALBCO:string(254,0)&field=ADM1DHS:double(18,11)&field=ADM1NAME:string(254,0)&field=DHSREGCO:double(18,11)&…	0
336	KE201400000336	KE	2014	336	KE	NULL	NULL	NULL	NULL	14	Tana Rive	1	Coast	CEN	R	-0.231804	39.297	4.37452e+06	211	WGS84	0	Rural buffer	MultiPolygon?crs=EPSG:3395&field=OBJECTID:integer(9,0)&field=DHSID:string(254,0)&field=DHSCC:string(254,0)&field=DHSYEAR:double(18,11)&field=DHSCLUST:double(18,11)&field=CCFIPS:string(254,0)&field=ADM1FIPS:string(254,0)&field=ADM1FIPSNA:string(254,0)&field=ADM1SALBNA:string(254,0)&field=ADM1SALBCO:string(254,0)&field=ADM1DHS:double(18,11)&field=ADM1NAME:string(254,0)&field=DHSREGCO:double(18,11)&…	0
337	KE201400000338	KE	2014	338	KE	NULL	NULL	NULL	NULL	14	Tana Rive	1	Coast	CEN	R	-1.1779	39.9102	4.44279e+06	99	WGS84	0	Rural buffer	MultiPolygon?crs=EPSG:3395&field=OBJECTID:integer(9,0)&field=DHSID:string(254,0)&field=DHSCC:string(254,0)&field=DHSYEAR:double(18,11)&field=DHSCLUST:double(18,11)&field=CCFIPS:string(254,0)&field=ADM1FIPS:string(254,0)&field=ADM1FIPSNA:string(254,0)&field=ADM1SALBNA:string(254,0)&field=ADM1SALBCO:string(254,0)&field=ADM1DHS:double(18,11)&field=ADM1NAME:string(254,0)&field=DHSREGCO:double(18,11)&…	0
338	KE201400000339	KE	2014	339	KE	NULL	NULL	NULL	NULL	14	Tana Rive	1	Coast	CEN	R	-1.05166	39.733	4.42306e+06	124	WGS84	0	Rural buffer	MultiPolygon?crs=EPSG:3395&field=OBJECTID:integer(9,0)&field=DHSID:string(254,0)&field=DHSCC:string(254,0)&field=DHSYEAR:double(18,11)&field=DHSCLUST:double(18,11)&field=CCFIPS:string(254,0)&field=ADM1FIPS:string(254,0)&field=ADM1FIPSNA:string(254,0)&field=ADM1SALBNA:string(254,0)&field=ADM1SALBCO:string(254,0)&field=ADM1DHS:double(18,11)&field=ADM1NAME:string(254,0)&field=DHSREGCO:double(18,11)&…	0
339	KE201400000340	KE	2014	340	KE	NULL	NULL	NULL	NULL	14	Tana Rive	1	Coast	CEN	R	-0.694972	39.7616	4.42624e+06	146	WGS84	0	Rural buffer	MultiPolygon?crs=EPSG:3395&field=OBJECTID:integer(9,0)&field=DHSID:string(254,0)&field=DHSCC:string(254,0)&field=DHSYEAR:double(18,11)&field=DHSCLUST:double(18,11)&field=CCFIPS:string(254,0)&field=ADM1FIPS:string(254,0)&field=ADM1FIPSNA:string(254,0)&field=ADM1SALBNA:string(254,0)&field=ADM1SALBCO:string(254,0)&field=ADM1DHS:double(18,11)&field=ADM1NAME:string(254,0)&field=DHSREGCO:double(18,11)&…	0
340	KE201400000341	KE	2014	341	KE	NULL	NULL	NULL	NULL	14	Tana Rive	1	Coast	CEN	R	-1.42132	40.0312	4.45626e+06	67	WGS84	0	Rural buffer	MultiPolygon?crs=EPSG:3395&field=OBJECTID:integer(9,0)&field=DHSID:string(254,0)&field=DHSCC:string(254,0)&field=DHSYEAR:double(18,11)&field=DHSCLUST:double(18,11)&field=CCFIPS:string(254,0)&field=ADM1FIPS:string(254,0)&field=ADM1FIPSNA:string(254,0)&field=ADM1SALBNA:string(254,0)&field=ADM1SALBCO:string(254,0)&field=ADM1DHS:double(18,11)&field=ADM1NAME:string(254,0)&field=DHSREGCO:double(18,11)&…	1
342	KE201400000343	KE	2014	343	KE	NULL	NULL	NULL	NULL	14	Tana Rive	1	Coast	CEN	R	-1.23424	39.9239	4.44431e+06	87	WGS84	0	Rural buffer	MultiPolygon?crs=EPSG:3395&field=OBJECTID:integer(9,0)&field=DHSID:string(254,0)&field=DHSCC:string(254,0)&field=DHSYEAR:double(18,11)&field=DHSCLUST:double(18,11)&field=CCFIPS:string(254,0)&field=ADM1FIPS:string(254,0)&field=ADM1FIPSNA:string(254,0)&field=ADM1SALBNA:string(254,0)&field=ADM1SALBCO:string(254,0)&field=ADM1DHS:double(18,11)&field=ADM1NAME:string(254,0)&field=DHSREGCO:double(18,11)&…	0
345	KE201400000346	KE	2014	346	KE	NULL	NULL	NULL	NULL	14	Tana Rive	1	Coast	CEN	R	-1.54613	39.2163	4.36554e+06	237	WGS84	0	Rural buffer	MultiPolygon?crs=EPSG:3395&field=OBJECTID:integer(9,0)&field=DHSID:string(254,0)&field=DHSCC:string(254,0)&field=DHSYEAR:double(18,11)&field=DHSCLUST:double(18,11)&field=CCFIPS:string(254,0)&field=ADM1FIPS:string(254,0)&field=ADM1FIPSNA:string(254,0)&field=ADM1SALBNA:string(254,0)&field=ADM1SALBCO:string(254,0)&field=ADM1DHS:double(18,11)&field=ADM1NAME:string(254,0)&field=DHSREGCO:double(18,11)&…	0
352	KE201400000353	KE	2014	353	KE	NULL	NULL	NULL	NULL	14	Tana Rive	1	Coast	CEN	R	-0.426962	39.4002	4.38601e+06	269	WGS84	0	Rural buffer	MultiPolygon?crs=EPSG:3395&field=OBJECTID:integer(9,0)&field=DHSID:string(254,0)&field=DHSCC:string(254,0)&field=DHSYEAR:double(18,11)&field=DHSCLUST:double(18,11)&field=CCFIPS:string(254,0)&field=ADM1FIPS:string(254,0)&field=ADM1FIPSNA:string(254,0)&field=ADM1SALBNA:string(254,0)&field=ADM1SALBCO:string(254,0)&field=ADM1DHS:double(18,11)&field=ADM1NAME:string(254,0)&field=DHSREGCO:double(18,11)&…	0
353	KE201400000354	KE	2014	354	KE	NULL	NULL	NULL	NULL	14	Tana Rive	1	Coast	CEN	R	-0.602493	39.7769	4.42794e+06	125	WGS84	0	Rural buffer	MultiPolygon?crs=EPSG:3395&field=OBJECTID:integer(9,0)&field=DHSID:string(254,0)&field=DHSCC:string(254,0)&field=DHSYEAR:double(18,11)&field=DHSCLUST:double(18,11)&field=CCFIPS:string(254,0)&field=ADM1FIPS:string(254,0)&field=ADM1FIPSNA:string(254,0)&field=ADM1SALBNA:string(254,0)&field=ADM1SALBCO:string(254,0)&field=ADM1DHS:double(18,11)&field=ADM1NAME:string(254,0)&field=DHSREGCO:double(18,11)&…	0
354	KE201400000355	KE	2014	355	KE	NULL	NULL	NULL	NULL	14	Tana Rive	1	Coast	CEN	R	-1.68287	40.1014	4.46407e+06	69	WGS84	0	Rural buffer	MultiPolygon?crs=EPSG:3395&field=OBJECTID:integer(9,0)&field=DHSID:string(254,0)&field=DHSCC:string(254,0)&field=DHSYEAR:double(18,11)&field=DHSCLUST:double(18,11)&field=CCFIPS:string(254,0)&field=ADM1FIPS:string(254,0)&field=ADM1FIPSNA:string(254,0)&field=ADM1SALBNA:string(254,0)&field=ADM1SALBCO:string(254,0)&field=ADM1DHS:double(18,11)&field=ADM1NAME:string(254,0)&field=DHSREGCO:double(18,11)&…	0
355	KE201400000356	KE	2014	356	KE	NULL	NULL	NULL	NULL	14	Tana Rive	1	Coast	CEN	R	-1.60171	39.9824	4.45082e+06	62	WGS84	0	Rural buffer	MultiPolygon?crs=EPSG:3395&field=OBJECTID:integer(9,0)&field=DHSID:string(254,0)&field=DHSCC:string(254,0)&field=DHSYEAR:double(18,11)&field=DHSCLUST:double(18,11)&field=CCFIPS:string(254,0)&field=ADM1FIPS:string(254,0)&field=ADM1FIPSNA:string(254,0)&field=ADM1SALBNA:string(254,0)&field=ADM1SALBCO:string(254,0)&field=ADM1DHS:double(18,11)&field=ADM1NAME:string(254,0)&field=DHSREGCO:double(18,11)&…	0
356	KE201400000357	KE	2014	357	KE	NULL	NULL	NULL	NULL	14	Tana Rive	1	Coast	CEN	R	-2.28559	40.1024	4.46418e+06	16	WGS84	0	Rural buffer	MultiPolygon?crs=EPSG:3395&field=OBJECTID:integer(9,0)&field=DHSID:string(254,0)&field=DHSCC:string(254,0)&field=DHSYEAR:double(18,11)&field=DHSCLUST:double(18,11)&field=CCFIPS:string(254,0)&field=ADM1FIPS:string(254,0)&field=ADM1FIPSNA:string(254,0)&field=ADM1SALBNA:string(254,0)&field=ADM1SALBCO:string(254,0)&field=ADM1DHS:double(18,11)&field=ADM1NAME:string(254,0)&field=DHSREGCO:double(18,11)&…	1
357	KE201400000358	KE	2014	358	KE	NULL	NULL	NULL	NULL	14	Tana Rive	1	Coast	CEN	R	-2.22617	39.9944	4.45216e+06	50	WGS84	0	Rural buffer	MultiPolygon?crs=EPSG:3395&field=OBJECTID:integer(9,0)&field=DHSID:string(254,0)&field=DHSCC:string(254,0)&field=DHSYEAR:double(18,11)&field=DHSCLUST:double(18,11)&field=CCFIPS:string(254,0)&field=ADM1FIPS:string(254,0)&field=ADM1FIPSNA:string(254,0)&field=ADM1SALBNA:string(254,0)&field=ADM1SALBCO:string(254,0)&field=ADM1DHS:double(18,11)&field=ADM1NAME:string(254,0)&field=DHSREGCO:double(18,11)&…	0
358	KE201400000359	KE	2014	359	KE	NULL	NULL	NULL	NULL	14	Tana Rive	1	Coast	CEN	R	-2.1149	40.1559	4.47013e+06	17	WGS84	0	Rural buffer	MultiPolygon?crs=EPSG:3395&field=OBJECTID:integer(9,0)&field=DHSID:string(254,0)&field=DHSCC:string(254,0)&field=DHSYEAR:double(18,11)&field=DHSCLUST:double(18,11)&field=CCFIPS:string(254,0)&field=ADM1FIPS:string(254,0)&field=ADM1FIPSNA:string(254,0)&field=ADM1SALBNA:string(254,0)&field=ADM1SALBCO:string(254,0)&field=ADM1DHS:double(18,11)&field=ADM1NAME:string(254,0)&field=DHSREGCO:double(18,11)&…	0
359	KE201400000360	KE	2014	360	KE	NULL	NULL	NULL	NULL	14	Tana Rive	1	Coast	CEN	R	-1.93747	39.9624	4.4486e+06	45	WGS84	0	Rural buffer	MultiPolygon?crs=EPSG:3395&field=OBJECTID:integer(9,0)&field=DHSID:string(254,0)&field=DHSCC:string(254,0)&field=DHSYEAR:double(18,11)&field=DHSCLUST:double(18,11)&field=CCFIPS:string(254,0)&field=ADM1FIPS:string(254,0)&field=ADM1FIPSNA:string(254,0)&field=ADM1SALBNA:string(254,0)&field=ADM1SALBCO:string(254,0)&field=ADM1DHS:double(18,11)&field=ADM1NAME:string(254,0)&field=DHSREGCO:double(18,11)&…	0
360	KE201400000361	KE	2014	361	KE	NULL	NULL	NULL	NULL	14	Tana Rive	1	Coast	CEN	R	-2.48027	40.5497	4.51397e+06	16	WGS84	0	Rural buffer	MultiPolygon?crs=EPSG:3395&field=OBJECTID:integer(9,0)&field=DHSID:string(254,0)&field=DHSCC:string(254,0)&field=DHSYEAR:double(18,11)&field=DHSCLUST:double(18,11)&field=CCFIPS:string(254,0)&field=ADM1FIPS:string(254,0)&field=ADM1FIPSNA:string(254,0)&field=ADM1SALBNA:string(254,0)&field=ADM1SALBCO:string(254,0)&field=ADM1DHS:double(18,11)&field=ADM1NAME:string(254,0)&field=DHSREGCO:double(18,11)&…	0
361	KE201400000362	KE	2014	362	KE	NULL	NULL	NULL	NULL	14	Tana Rive	1	Coast	CEN	R	-2.49029	40.4788	4.50608e+06	0	WGS84	0	Rural buffer	MultiPolygon?crs=EPSG:3395&field=OBJECTID:integer(9,0)&field=DHSID:string(254,0)&field=DHSCC:string(254,0)&field=DHSYEAR:double(18,11)&field=DHSCLUST:double(18,11)&field=CCFIPS:string(254,0)&field=ADM1FIPS:string(254,0)&field=ADM1FIPSNA:string(254,0)&field=ADM1SALBNA:string(254,0)&field=ADM1SALBCO:string(254,0)&field=ADM1DHS:double(18,11)&field=ADM1NAME:string(254,0)&field=DHSREGCO:double(18,11)&…	0
362	KE201400000363	KE	2014	363	KE	NULL	NULL	NULL	NULL	14	Tana Rive	1	Coast	CEN	R	-2.41776	40.2132	4.47652e+06	6	WGS84	0	Rural buffer	MultiPolygon?crs=EPSG:3395&field=OBJECTID:integer(9,0)&field=DHSID:string(254,0)&field=DHSCC:string(254,0)&field=DHSYEAR:double(18,11)&field=DHSCLUST:double(18,11)&field=CCFIPS:string(254,0)&field=ADM1FIPS:string(254,0)&field=ADM1FIPSNA:string(254,0)&field=ADM1SALBNA:string(254,0)&field=ADM1SALBCO:string(254,0)&field=ADM1DHS:double(18,11)&field=ADM1NAME:string(254,0)&field=DHSREGCO:double(18,11)&…	1
363	KE201400000364	KE	2014	364	KE	NULL	NULL	NULL	NULL	14	Tana Rive	1	Coast	CEN	R	-2.48251	40.2406	4.47956e+06	2	WGS84	0	Rural buffer	MultiPolygon?crs=EPSG:3395&field=OBJECTID:integer(9,0)&field=DHSID:string(254,0)&field=DHSCC:string(254,0)&field=DHSYEAR:double(18,11)&field=DHSCLUST:double(18,11)&field=CCFIPS:string(254,0)&field=ADM1FIPS:string(254,0)&field=ADM1FIPSNA:string(254,0)&field=ADM1SALBNA:string(254,0)&field=ADM1SALBCO:string(254,0)&field=ADM1DHS:double(18,11)&field=ADM1NAME:string(254,0)&field=DHSREGCO:double(18,11)&…	1
364	KE201400000365	KE	2014	365	KE	NULL	NULL	NULL	NULL	14	Tana Rive	1	Coast	CEN	R	-2.49321	40.2253	4.47786e+06	5	WGS84	0	Rural buffer	MultiPolygon?crs=EPSG:3395&field=OBJECTID:integer(9,0)&field=DHSID:string(254,0)&field=DHSCC:string(254,0)&field=DHSYEAR:double(18,11)&field=DHSCLUST:double(18,11)&field=CCFIPS:string(254,0)&field=ADM1FIPS:string(254,0)&field=ADM1FIPSNA:string(254,0)&field=ADM1SALBNA:string(254,0)&field=ADM1SALBCO:string(254,0)&field=ADM1DHS:double(18,11)&field=ADM1NAME:string(254,0)&field=DHSREGCO:double(18,11)&…	1
365	KE201400000366	KE	2014	366	KE	NULL	NULL	NULL	NULL	14	Tana Rive	1	Coast	CEN	R	-2.4207	40.1915	4.47409e+06	11	WGS84	0	Rural buffer	MultiPolygon?crs=EPSG:3395&field=OBJECTID:integer(9,0)&field=DHSID:string(254,0)&field=DHSCC:string(254,0)&field=DHSYEAR:double(18,11)&field=DHSCLUST:double(18,11)&field=CCFIPS:string(254,0)&field=ADM1FIPS:string(254,0)&field=ADM1FIPSNA:string(254,0)&field=ADM1SALBNA:string(254,0)&field=ADM1SALBCO:string(254,0)&field=ADM1DHS:double(18,11)&field=ADM1NAME:string(254,0)&field=DHSREGCO:double(18,11)&…	1
378	KE201400000379	KE	2014	379	KE	NULL	NULL	NULL	NULL	15	Lamu	1	Coast	CEN	R	-2.28192	40.8817	4.55093e+06	5	WGS84	0	Rural buffer	MultiPolygon?crs=EPSG:3395&field=OBJECTID:integer(9,0)&field=DHSID:string(254,0)&field=DHSCC:string(254,0)&field=DHSYEAR:double(18,11)&field=DHSCLUST:double(18,11)&field=CCFIPS:string(254,0)&field=ADM1FIPS:string(254,0)&field=ADM1FIPSNA:string(254,0)&field=ADM1SALBNA:string(254,0)&field=ADM1SALBCO:string(254,0)&field=ADM1DHS:double(18,11)&field=ADM1NAME:string(254,0)&field=DHSREGCO:double(18,11)&…	1
379	KE201400000380	KE	2014	380	KE	NULL	NULL	NULL	NULL	15	Lamu	1	Coast	CEN	R	-2.17206	40.8144	4.54344e+06	12	WGS84	0	Rural buffer	MultiPolygon?crs=EPSG:3395&field=OBJECTID:integer(9,0)&field=DHSID:string(254,0)&field=DHSCC:string(254,0)&field=DHSYEAR:double(18,11)&field=DHSCLUST:double(18,11)&field=CCFIPS:string(254,0)&field=ADM1FIPS:string(254,0)&field=ADM1FIPSNA:string(254,0)&field=ADM1SALBNA:string(254,0)&field=ADM1SALBCO:string(254,0)&field=ADM1DHS:double(18,11)&field=ADM1NAME:string(254,0)&field=DHSREGCO:double(18,11)&…	0
380	KE201400000381	KE	2014	381	KE	NULL	NULL	NULL	NULL	15	Lamu	1	Coast	CEN	R	-2.2283	40.8557	4.54804e+06	4	WGS84	0	Rural buffer	MultiPolygon?crs=EPSG:3395&field=OBJECTID:integer(9,0)&field=DHSID:string(254,0)&field=DHSCC:string(254,0)&field=DHSYEAR:double(18,11)&field=DHSCLUST:double(18,11)&field=CCFIPS:string(254,0)&field=ADM1FIPS:string(254,0)&field=ADM1FIPSNA:string(254,0)&field=ADM1SALBNA:string(254,0)&field=ADM1SALBCO:string(254,0)&field=ADM1DHS:double(18,11)&field=ADM1NAME:string(254,0)&field=DHSREGCO:double(18,11)&…	1
381	KE201400000382	KE	2014	382	KE	NULL	NULL	NULL	NULL	15	Lamu	1	Coast	CEN	R	-2.38992	40.7613	4.53753e+06	9	WGS84	0	Rural buffer	MultiPolygon?crs=EPSG:3395&field=OBJECTID:integer(9,0)&field=DHSID:string(254,0)&field=DHSCC:string(254,0)&field=DHSYEAR:double(18,11)&field=DHSCLUST:double(18,11)&field=CCFIPS:string(254,0)&field=ADM1FIPS:string(254,0)&field=ADM1FIPSNA:string(254,0)&field=ADM1SALBNA:string(254,0)&field=ADM1SALBCO:string(254,0)&field=ADM1DHS:double(18,11)&field=ADM1NAME:string(254,0)&field=DHSREGCO:double(18,11)&…	0
382	KE201400000383	KE	2014	383	KE	NULL	NULL	NULL	NULL	15	Lamu	1	Coast	CEN	R	-2.36501	40.7226	4.53322e+06	13	WGS84	0	Rural buffer	MultiPolygon?crs=EPSG:3395&field=OBJECTID:integer(9,0)&field=DHSID:string(254,0)&field=DHSCC:string(254,0)&field=DHSYEAR:double(18,11)&field=DHSCLUST:double(18,11)&field=CCFIPS:string(254,0)&field=ADM1FIPS:string(254,0)&field=ADM1FIPSNA:string(254,0)&field=ADM1SALBNA:string(254,0)&field=ADM1SALBCO:string(254,0)&field=ADM1DHS:double(18,11)&field=ADM1NAME:string(254,0)&field=DHSREGCO:double(18,11)&…	0
385	KE201400000386	KE	2014	386	KE	NULL	NULL	NULL	NULL	15	Lamu	1	Coast	CEN	R	-2.08053	40.4866	4.50694e+06	33	WGS84	0	Rural buffer	MultiPolygon?crs=EPSG:3395&field=OBJECTID:integer(9,0)&field=DHSID:string(254,0)&field=DHSCC:string(254,0)&field=DHSYEAR:double(18,11)&field=DHSCLUST:double(18,11)&field=CCFIPS:string(254,0)&field=ADM1FIPS:string(254,0)&field=ADM1FIPSNA:string(254,0)&field=ADM1SALBNA:string(254,0)&field=ADM1SALBCO:string(254,0)&field=ADM1DHS:double(18,11)&field=ADM1NAME:string(254,0)&field=DHSREGCO:double(18,11)&…	0
386	KE201400000387	KE	2014	387	KE	NULL	NULL	NULL	NULL	15	Lamu	1	Coast	CEN	R	-2.33406	40.5499	4.51399e+06	19	WGS84	0	Rural buffer	MultiPolygon?crs=EPSG:3395&field=OBJECTID:integer(9,0)&field=DHSID:string(254,0)&field=DHSCC:string(254,0)&field=DHSYEAR:double(18,11)&field=DHSCLUST:double(18,11)&field=CCFIPS:string(254,0)&field=ADM1FIPS:string(254,0)&field=ADM1FIPSNA:string(254,0)&field=ADM1SALBNA:string(254,0)&field=ADM1SALBCO:string(254,0)&field=ADM1DHS:double(18,11)&field=ADM1NAME:string(254,0)&field=DHSREGCO:double(18,11)&…	0
387	KE201400000388	KE	2014	388	KE	NULL	NULL	NULL	NULL	15	Lamu	1	Coast	CEN	R	-2.42633	40.7255	4.53354e+06	7	WGS84	0	Rural buffer	MultiPolygon?crs=EPSG:3395&field=OBJECTID:integer(9,0)&field=DHSID:string(254,0)&field=DHSCC:string(254,0)&field=DHSYEAR:double(18,11)&field=DHSCLUST:double(18,11)&field=CCFIPS:string(254,0)&field=ADM1FIPS:string(254,0)&field=ADM1FIPSNA:string(254,0)&field=ADM1SALBNA:string(254,0)&field=ADM1SALBCO:string(254,0)&field=ADM1DHS:double(18,11)&field=ADM1NAME:string(254,0)&field=DHSREGCO:double(18,11)&…	0
388	KE201400000389	KE	2014	389	KE	NULL	NULL	NULL	NULL	15	Lamu	1	Coast	CEN	R	-2.38777	40.5706	4.5163e+06	10	WGS84	0	Rural buffer	MultiPolygon?crs=EPSG:3395&field=OBJECTID:integer(9,0)&field=DHSID:string(254,0)&field=DHSCC:string(254,0)&field=DHSYEAR:double(18,11)&field=DHSCLUST:double(18,11)&field=CCFIPS:string(254,0)&field=ADM1FIPS:string(254,0)&field=ADM1FIPSNA:string(254,0)&field=ADM1SALBNA:string(254,0)&field=ADM1SALBCO:string(254,0)&field=ADM1DHS:double(18,11)&field=ADM1NAME:string(254,0)&field=DHSREGCO:double(18,11)&…	0
389	KE201400000390	KE	2014	390	KE	NULL	NULL	NULL	NULL	15	Lamu	1	Coast	CEN	R	-2.35728	40.6631	4.5266e+06	18	WGS84	0	Rural buffer	MultiPolygon?crs=EPSG:3395&field=OBJECTID:integer(9,0)&field=DHSID:string(254,0)&field=DHSCC:string(254,0)&field=DHSYEAR:double(18,11)&field=DHSCLUST:double(18,11)&field=CCFIPS:string(254,0)&field=ADM1FIPS:string(254,0)&field=ADM1FIPSNA:string(254,0)&field=ADM1SALBNA:string(254,0)&field=ADM1SALBCO:string(254,0)&field=ADM1DHS:double(18,11)&field=ADM1NAME:string(254,0)&field=DHSREGCO:double(18,11)&…	0
390	KE201400000391	KE	2014	391	KE	NULL	NULL	NULL	NULL	15	Lamu	1	Coast	CEN	R	-2.34533	40.6964	4.5303e+06	8	WGS84	0	Rural buffer	MultiPolygon?crs=EPSG:3395&field=OBJECTID:integer(9,0)&field=DHSID:string(254,0)&field=DHSCC:string(254,0)&field=DHSYEAR:double(18,11)&field=DHSCLUST:double(18,11)&field=CCFIPS:string(254,0)&field=ADM1FIPS:string(254,0)&field=ADM1FIPSNA:string(254,0)&field=ADM1SALBNA:string(254,0)&field=ADM1SALBCO:string(254,0)&field=ADM1DHS:double(18,11)&field=ADM1NAME:string(254,0)&field=DHSREGCO:double(18,11)&…	0
391	KE201400000392	KE	2014	392	KE	NULL	NULL	NULL	NULL	15	Lamu	1	Coast	CEN	R	-2.37306	40.4612	4.50412e+06	13	WGS84	0	Rural buffer	MultiPolygon?crs=EPSG:3395&field=OBJECTID:integer(9,0)&field=DHSID:string(254,0)&field=DHSCC:string(254,0)&field=DHSYEAR:double(18,11)&field=DHSCLUST:double(18,11)&field=CCFIPS:string(254,0)&field=ADM1FIPS:string(254,0)&field=ADM1FIPSNA:string(254,0)&field=ADM1SALBNA:string(254,0)&field=ADM1SALBCO:string(254,0)&field=ADM1DHS:double(18,11)&field=ADM1NAME:string(254,0)&field=DHSREGCO:double(18,11)&…	0
392	KE201400000393	KE	2014	393	KE	NULL	NULL	NULL	NULL	15	Lamu	1	Coast	CEN	R	-2.359	40.3614	4.49301e+06	16	WGS84	0	Rural buffer	MultiPolygon?crs=EPSG:3395&field=OBJECTID:integer(9,0)&field=DHSID:string(254,0)&field=DHSCC:string(254,0)&field=DHSYEAR:double(18,11)&field=DHSCLUST:double(18,11)&field=CCFIPS:string(254,0)&field=ADM1FIPS:string(254,0)&field=ADM1FIPSNA:string(254,0)&field=ADM1SALBNA:string(254,0)&field=ADM1SALBCO:string(254,0)&field=ADM1DHS:double(18,11)&field=ADM1NAME:string(254,0)&field=DHSREGCO:double(18,11)&…	0
393	KE201400000394	KE	2014	394	KE	NULL	NULL	NULL	NULL	15	Lamu	1	Coast	CEN	R	-2.40567	40.3712	4.49411e+06	7	WGS84	0	Rural buffer	MultiPolygon?crs=EPSG:3395&field=OBJECTID:integer(9,0)&field=DHSID:string(254,0)&field=DHSCC:string(254,0)&field=DHSYEAR:double(18,11)&field=DHSCLUST:double(18,11)&field=CCFIPS:string(254,0)&field=ADM1FIPS:string(254,0)&field=ADM1FIPSNA:string(254,0)&field=ADM1SALBNA:string(254,0)&field=ADM1SALBCO:string(254,0)&field=ADM1DHS:double(18,11)&field=ADM1NAME:string(254,0)&field=DHSREGCO:double(18,11)&…	0
394	KE201400000395	KE	2014	395	KE	NULL	NULL	NULL	NULL	15	Lamu	1	Coast	CEN	R	-2.10767	41.0269	4.56709e+06	8	WGS84	0	Rural buffer	MultiPolygon?crs=EPSG:3395&field=OBJECTID:integer(9,0)&field=DHSID:string(254,0)&field=DHSCC:string(254,0)&field=DHSYEAR:double(18,11)&field=DHSCLUST:double(18,11)&field=CCFIPS:string(254,0)&field=ADM1FIPS:string(254,0)&field=ADM1FIPSNA:string(254,0)&field=ADM1SALBNA:string(254,0)&field=ADM1SALBCO:string(254,0)&field=ADM1DHS:double(18,11)&field=ADM1NAME:string(254,0)&field=DHSREGCO:double(18,11)&…	0
395	KE201400000396	KE	2014	396	KE	NULL	NULL	NULL	NULL	15	Lamu	1	Coast	CEN	R	-2.12993	41.0653	4.57137e+06	6	WGS84	0	Rural buffer	MultiPolygon?crs=EPSG:3395&field=OBJECTID:integer(9,0)&field=DHSID:string(254,0)&field=DHSCC:string(254,0)&field=DHSYEAR:double(18,11)&field=DHSCLUST:double(18,11)&field=CCFIPS:string(254,0)&field=ADM1FIPS:string(254,0)&field=ADM1FIPSNA:string(254,0)&field=ADM1SALBNA:string(254,0)&field=ADM1SALBCO:string(254,0)&field=ADM1DHS:double(18,11)&field=ADM1NAME:string(254,0)&field=DHSREGCO:double(18,11)&…	0
396	KE201400000397	KE	2014	397	KE	NULL	NULL	NULL	NULL	15	Lamu	1	Coast	CEN	R	-2.09204	41.1432	4.58004e+06	6	WGS84	0	Rural buffer	MultiPolygon?crs=EPSG:3395&field=OBJECTID:integer(9,0)&field=DHSID:string(254,0)&field=DHSCC:string(254,0)&field=DHSYEAR:double(18,11)&field=DHSCLUST:double(18,11)&field=CCFIPS:string(254,0)&field=ADM1FIPS:string(254,0)&field=ADM1FIPSNA:string(254,0)&field=ADM1SALBNA:string(254,0)&field=ADM1SALBCO:string(254,0)&field=ADM1DHS:double(18,11)&field=ADM1NAME:string(254,0)&field=DHSREGCO:double(18,11)&…	0
397	KE201400000398	KE	2014	398	KE	NULL	NULL	NULL	NULL	15	Lamu	1	Coast	CEN	R	-1.81583	40.7961	4.54141e+06	25	WGS84	0	Rural buffer	MultiPolygon?crs=EPSG:3395&field=OBJECTID:integer(9,0)&field=DHSID:string(254,0)&field=DHSCC:string(254,0)&field=DHSYEAR:double(18,11)&field=DHSCLUST:double(18,11)&field=CCFIPS:string(254,0)&field=ADM1FIPS:string(254,0)&field=ADM1FIPSNA:string(254,0)&field=ADM1SALBNA:string(254,0)&field=ADM1SALBCO:string(254,0)&field=ADM1DHS:double(18,11)&field=ADM1NAME:string(254,0)&field=DHSREGCO:double(18,11)&…	0
398	KE201400000399	KE	2014	399	KE	NULL	NULL	NULL	NULL	16	Taita Tav	1	Coast	CEN	R	-3.77585	38.6429	4.30171e+06	638	WGS84	0	Rural buffer	MultiPolygon?crs=EPSG:3395&field=OBJECTID:integer(9,0)&field=DHSID:string(254,0)&field=DHSCC:string(254,0)&field=DHSYEAR:double(18,11)&field=DHSCLUST:double(18,11)&field=CCFIPS:string(254,0)&field=ADM1FIPS:string(254,0)&field=ADM1FIPSNA:string(254,0)&field=ADM1SALBNA:string(254,0)&field=ADM1SALBCO:string(254,0)&field=ADM1DHS:double(18,11)&field=ADM1NAME:string(254,0)&field=DHSREGCO:double(18,11)&…	0
399	KE201400000400	KE	2014	400	KE	NULL	NULL	NULL	NULL	16	Taita Tav	1	Coast	CEN	R	-3.56666	38.7345	4.31191e+06	519	WGS84	0	Rural buffer	MultiPolygon?crs=EPSG:3395&field=OBJECTID:integer(9,0)&field=DHSID:string(254,0)&field=DHSCC:string(254,0)&field=DHSYEAR:double(18,11)&field=DHSCLUST:double(18,11)&field=CCFIPS:string(254,0)&field=ADM1FIPS:string(254,0)&field=ADM1FIPSNA:string(254,0)&field=ADM1SALBNA:string(254,0)&field=ADM1SALBCO:string(254,0)&field=ADM1DHS:double(18,11)&field=ADM1NAME:string(254,0)&field=DHSREGCO:double(18,11)&…	0
400	KE201400000401	KE	2014	401	KE	NULL	NULL	NULL	NULL	16	Taita Tav	1	Coast	CEN	R	-3.52617	38.6195	4.2991e+06	614	WGS84	0	Rural buffer	MultiPolygon?crs=EPSG:3395&field=OBJECTID:integer(9,0)&field=DHSID:string(254,0)&field=DHSCC:string(254,0)&field=DHSYEAR:double(18,11)&field=DHSCLUST:double(18,11)&field=CCFIPS:string(254,0)&field=ADM1FIPS:string(254,0)&field=ADM1FIPSNA:string(254,0)&field=ADM1SALBNA:string(254,0)&field=ADM1SALBCO:string(254,0)&field=ADM1DHS:double(18,11)&field=ADM1NAME:string(254,0)&field=DHSREGCO:double(18,11)&…	1
401	KE201400000402	KE	2014	402	KE	NULL	NULL	NULL	NULL	16	Taita Tav	1	Coast	CEN	R	-3.40001	38.5664	4.29319e+06	558	WGS84	0	Rural buffer	MultiPolygon?crs=EPSG:3395&field=OBJECTID:integer(9,0)&field=DHSID:string(254,0)&field=DHSCC:string(254,0)&field=DHSYEAR:double(18,11)&field=DHSCLUST:double(18,11)&field=CCFIPS:string(254,0)&field=ADM1FIPS:string(254,0)&field=ADM1FIPSNA:string(254,0)&field=ADM1SALBNA:string(254,0)&field=ADM1SALBCO:string(254,0)&field=ADM1DHS:double(18,11)&field=ADM1NAME:string(254,0)&field=DHSREGCO:double(18,11)&…	0
402	KE201400000403	KE	2014	403	KE	NULL	NULL	NULL	NULL	16	Taita Tav	1	Coast	CEN	R	-3.38424	38.5489	4.29124e+06	570	WGS84	0	Rural buffer	MultiPolygon?crs=EPSG:3395&field=OBJECTID:integer(9,0)&field=DHSID:string(254,0)&field=DHSCC:string(254,0)&field=DHSYEAR:double(18,11)&field=DHSCLUST:double(18,11)&field=CCFIPS:string(254,0)&field=ADM1FIPS:string(254,0)&field=ADM1FIPSNA:string(254,0)&field=ADM1SALBNA:string(254,0)&field=ADM1SALBCO:string(254,0)&field=ADM1DHS:double(18,11)&field=ADM1NAME:string(254,0)&field=DHSREGCO:double(18,11)&…	0
408	KE201400000409	KE	2014	409	KE	NULL	NULL	NULL	NULL	16	Taita Tav	1	Coast	CEN	R	-3.47994	38.4155	4.2764e+06	892	WGS84	0	Rural buffer	MultiPolygon?crs=EPSG:3395&field=OBJECTID:integer(9,0)&field=DHSID:string(254,0)&field=DHSCC:string(254,0)&field=DHSYEAR:double(18,11)&field=DHSCLUST:double(18,11)&field=CCFIPS:string(254,0)&field=ADM1FIPS:string(254,0)&field=ADM1FIPSNA:string(254,0)&field=ADM1SALBNA:string(254,0)&field=ADM1SALBCO:string(254,0)&field=ADM1DHS:double(18,11)&field=ADM1NAME:string(254,0)&field=DHSREGCO:double(18,11)&…	0
409	KE201400000410	KE	2014	410	KE	NULL	NULL	NULL	NULL	16	Taita Tav	1	Coast	CEN	R	-3.58659	38.4677	4.28221e+06	854	WGS84	0	Rural buffer	MultiPolygon?crs=EPSG:3395&field=OBJECTID:integer(9,0)&field=DHSID:string(254,0)&field=DHSCC:string(254,0)&field=DHSYEAR:double(18,11)&field=DHSCLUST:double(18,11)&field=CCFIPS:string(254,0)&field=ADM1FIPS:string(254,0)&field=ADM1FIPSNA:string(254,0)&field=ADM1SALBNA:string(254,0)&field=ADM1SALBCO:string(254,0)&field=ADM1DHS:double(18,11)&field=ADM1NAME:string(254,0)&field=DHSREGCO:double(18,11)&…	0
410	KE201400000411	KE	2014	411	KE	NULL	NULL	NULL	NULL	16	Taita Tav	1	Coast	CEN	R	-3.6366	38.382	4.27266e+06	808	WGS84	0	Rural buffer	MultiPolygon?crs=EPSG:3395&field=OBJECTID:integer(9,0)&field=DHSID:string(254,0)&field=DHSCC:string(254,0)&field=DHSYEAR:double(18,11)&field=DHSCLUST:double(18,11)&field=CCFIPS:string(254,0)&field=ADM1FIPS:string(254,0)&field=ADM1FIPSNA:string(254,0)&field=ADM1SALBNA:string(254,0)&field=ADM1SALBCO:string(254,0)&field=ADM1DHS:double(18,11)&field=ADM1NAME:string(254,0)&field=DHSREGCO:double(18,11)&…	0
411	KE201400000412	KE	2014	412	KE	NULL	NULL	NULL	NULL	16	Taita Tav	1	Coast	CEN	R	-3.44978	38.3266	4.26649e+06	1583	WGS84	0	Rural buffer	MultiPolygon?crs=EPSG:3395&field=OBJECTID:integer(9,0)&field=DHSID:string(254,0)&field=DHSCC:string(254,0)&field=DHSYEAR:double(18,11)&field=DHSCLUST:double(18,11)&field=CCFIPS:string(254,0)&field=ADM1FIPS:string(254,0)&field=ADM1FIPSNA:string(254,0)&field=ADM1SALBNA:string(254,0)&field=ADM1SALBCO:string(254,0)&field=ADM1DHS:double(18,11)&field=ADM1NAME:string(254,0)&field=DHSREGCO:double(18,11)&…	0
412	KE201400000413	KE	2014	413	KE	NULL	NULL	NULL	NULL	16	Taita Tav	1	Coast	CEN	R	-3.44277	38.3044	4.26403e+06	1175	WGS84	0	Rural buffer	MultiPolygon?crs=EPSG:3395&field=OBJECTID:integer(9,0)&field=DHSID:string(254,0)&field=DHSCC:string(254,0)&field=DHSYEAR:double(18,11)&field=DHSCLUST:double(18,11)&field=CCFIPS:string(254,0)&field=ADM1FIPS:string(254,0)&field=ADM1FIPSNA:string(254,0)&field=ADM1SALBNA:string(254,0)&field=ADM1SALBCO:string(254,0)&field=ADM1DHS:double(18,11)&field=ADM1NAME:string(254,0)&field=DHSREGCO:double(18,11)&…	0
413	KE201400000414	KE	2014	414	KE	NULL	NULL	NULL	NULL	16	Taita Tav	1	Coast	CEN	R	-3.38523	38.3464	4.2687e+06	1482	WGS84	0	Rural buffer	MultiPolygon?crs=EPSG:3395&field=OBJECTID:integer(9,0)&field=DHSID:string(254,0)&field=DHSCC:string(254,0)&field=DHSYEAR:double(18,11)&field=DHSCLUST:double(18,11)&field=CCFIPS:string(254,0)&field=ADM1FIPS:string(254,0)&field=ADM1FIPSNA:string(254,0)&field=ADM1SALBNA:string(254,0)&field=ADM1SALBCO:string(254,0)&field=ADM1DHS:double(18,11)&field=ADM1NAME:string(254,0)&field=DHSREGCO:double(18,11)&…	0
415	KE201400000416	KE	2014	416	KE	NULL	NULL	NULL	NULL	16	Taita Tav	1	Coast	CEN	R	-3.28082	38.2665	4.2598e+06	1072	WGS84	0	Rural buffer	MultiPolygon?crs=EPSG:3395&field=OBJECTID:integer(9,0)&field=DHSID:string(254,0)&field=DHSCC:string(254,0)&field=DHSYEAR:double(18,11)&field=DHSCLUST:double(18,11)&field=CCFIPS:string(254,0)&field=ADM1FIPS:string(254,0)&field=ADM1FIPSNA:string(254,0)&field=ADM1SALBNA:string(254,0)&field=ADM1SALBCO:string(254,0)&field=ADM1DHS:double(18,11)&field=ADM1NAME:string(254,0)&field=DHSREGCO:double(18,11)&…	0
416	KE201400000417	KE	2014	417	KE	NULL	NULL	NULL	NULL	16	Taita Tav	1	Coast	CEN	R	-3.39861	38.3108	4.26474e+06	1548	WGS84	0	Rural buffer	MultiPolygon?crs=EPSG:3395&field=OBJECTID:integer(9,0)&field=DHSID:string(254,0)&field=DHSCC:string(254,0)&field=DHSYEAR:double(18,11)&field=DHSCLUST:double(18,11)&field=CCFIPS:string(254,0)&field=ADM1FIPS:string(254,0)&field=ADM1FIPSNA:string(254,0)&field=ADM1SALBNA:string(254,0)&field=ADM1SALBCO:string(254,0)&field=ADM1DHS:double(18,11)&field=ADM1NAME:string(254,0)&field=DHSREGCO:double(18,11)&…	0
417	KE201400000418	KE	2014	418	KE	NULL	NULL	NULL	NULL	16	Taita Tav	1	Coast	CEN	R	-3.39767	38.3595	4.27017e+06	1537	WGS84	0	Rural buffer	MultiPolygon?crs=EPSG:3395&field=OBJECTID:integer(9,0)&field=DHSID:string(254,0)&field=DHSCC:string(254,0)&field=DHSYEAR:double(18,11)&field=DHSCLUST:double(18,11)&field=CCFIPS:string(254,0)&field=ADM1FIPS:string(254,0)&field=ADM1FIPSNA:string(254,0)&field=ADM1SALBNA:string(254,0)&field=ADM1SALBCO:string(254,0)&field=ADM1DHS:double(18,11)&field=ADM1NAME:string(254,0)&field=DHSREGCO:double(18,11)&…	0
418	KE201400000419	KE	2014	419	KE	NULL	NULL	NULL	NULL	16	Taita Tav	1	Coast	CEN	R	-3.37766	38.3453	4.26858e+06	1604	WGS84	0	Rural buffer	MultiPolygon?crs=EPSG:3395&field=OBJECTID:integer(9,0)&field=DHSID:string(254,0)&field=DHSCC:string(254,0)&field=DHSYEAR:double(18,11)&field=DHSCLUST:double(18,11)&field=CCFIPS:string(254,0)&field=ADM1FIPS:string(254,0)&field=ADM1FIPSNA:string(254,0)&field=ADM1SALBNA:string(254,0)&field=ADM1SALBCO:string(254,0)&field=ADM1DHS:double(18,11)&field=ADM1NAME:string(254,0)&field=DHSREGCO:double(18,11)&…	0
419	KE201400000420	KE	2014	420	KE	NULL	NULL	NULL	NULL	16	Taita Tav	1	Coast	CEN	R	-3.38506	38.455	4.28079e+06	1083	WGS84	0	Rural buffer	MultiPolygon?crs=EPSG:3395&field=OBJECTID:integer(9,0)&field=DHSID:string(254,0)&field=DHSCC:string(254,0)&field=DHSYEAR:double(18,11)&field=DHSCLUST:double(18,11)&field=CCFIPS:string(254,0)&field=ADM1FIPS:string(254,0)&field=ADM1FIPSNA:string(254,0)&field=ADM1SALBNA:string(254,0)&field=ADM1SALBCO:string(254,0)&field=ADM1DHS:double(18,11)&field=ADM1NAME:string(254,0)&field=DHSREGCO:double(18,11)&…	0
420	KE201400000421	KE	2014	421	KE	NULL	NULL	NULL	NULL	16	Taita Tav	1	Coast	CEN	R	-3.35475	38.5004	4.28584e+06	1010	WGS84	0	Rural buffer	MultiPolygon?crs=EPSG:3395&field=OBJECTID:integer(9,0)&field=DHSID:string(254,0)&field=DHSCC:string(254,0)&field=DHSYEAR:double(18,11)&field=DHSCLUST:double(18,11)&field=CCFIPS:string(254,0)&field=ADM1FIPS:string(254,0)&field=ADM1FIPSNA:string(254,0)&field=ADM1SALBNA:string(254,0)&field=ADM1SALBCO:string(254,0)&field=ADM1DHS:double(18,11)&field=ADM1NAME:string(254,0)&field=DHSREGCO:double(18,11)&…	0
421	KE201400000422	KE	2014	422	KE	NULL	NULL	NULL	NULL	16	Taita Tav	1	Coast	CEN	R	-3.33961	38.4312	4.27815e+06	1304	WGS84	0	Rural buffer	MultiPolygon?crs=EPSG:3395&field=OBJECTID:integer(9,0)&field=DHSID:string(254,0)&field=DHSCC:string(254,0)&field=DHSYEAR:double(18,11)&field=DHSCLUST:double(18,11)&field=CCFIPS:string(254,0)&field=ADM1FIPS:string(254,0)&field=ADM1FIPSNA:string(254,0)&field=ADM1SALBNA:string(254,0)&field=ADM1SALBCO:string(254,0)&field=ADM1DHS:double(18,11)&field=ADM1NAME:string(254,0)&field=DHSREGCO:double(18,11)&…	0
422	KE201400000423	KE	2014	423	KE	NULL	NULL	NULL	NULL	16	Taita Tav	1	Coast	GPS	R	-3.02987	38.6408	4.30148e+06	351	WGS84	0	Rural buffer	MultiPolygon?crs=EPSG:3395&field=OBJECTID:integer(9,0)&field=DHSID:string(254,0)&field=DHSCC:string(254,0)&field=DHSYEAR:double(18,11)&field=DHSCLUST:double(18,11)&field=CCFIPS:string(254,0)&field=ADM1FIPS:string(254,0)&field=ADM1FIPSNA:string(254,0)&field=ADM1SALBNA:string(254,0)&field=ADM1SALBCO:string(254,0)&field=ADM1DHS:double(18,11)&field=ADM1NAME:string(254,0)&field=DHSREGCO:double(18,11)&…	0
424	KE201400000425	KE	2014	425	KE	NULL	NULL	NULL	NULL	16	Taita Tav	1	Coast	CEN	R	-3.36306	37.6872	4.19532e+06	820	WGS84	0	Rural buffer	MultiPolygon?crs=EPSG:3395&field=OBJECTID:integer(9,0)&field=DHSID:string(254,0)&field=DHSCC:string(254,0)&field=DHSYEAR:double(18,11)&field=DHSCLUST:double(18,11)&field=CCFIPS:string(254,0)&field=ADM1FIPS:string(254,0)&field=ADM1FIPSNA:string(254,0)&field=ADM1SALBNA:string(254,0)&field=ADM1SALBCO:string(254,0)&field=ADM1DHS:double(18,11)&field=ADM1NAME:string(254,0)&field=DHSREGCO:double(18,11)&…	0
431	KE201400000432	KE	2014	432	KE	NULL	NULL	NULL	NULL	31	Marsabit	3	Eastern	CEN	R	2.32918	37.9434	4.22384e+06	1358	WGS84	0	Rural buffer	MultiPolygon?crs=EPSG:3395&field=OBJECTID:integer(9,0)&field=DHSID:string(254,0)&field=DHSCC:string(254,0)&field=DHSYEAR:double(18,11)&field=DHSCLUST:double(18,11)&field=CCFIPS:string(254,0)&field=ADM1FIPS:string(254,0)&field=ADM1FIPSNA:string(254,0)&field=ADM1SALBNA:string(254,0)&field=ADM1SALBCO:string(254,0)&field=ADM1DHS:double(18,11)&field=ADM1NAME:string(254,0)&field=DHSREGCO:double(18,11)&…	0
434	KE201400000435	KE	2014	435	KE	NULL	NULL	NULL	NULL	31	Marsabit	3	Eastern	CEN	R	2.18694	37.9884	4.22885e+06	831	WGS84	0	Rural buffer	MultiPolygon?crs=EPSG:3395&field=OBJECTID:integer(9,0)&field=DHSID:string(254,0)&field=DHSCC:string(254,0)&field=DHSYEAR:double(18,11)&field=DHSCLUST:double(18,11)&field=CCFIPS:string(254,0)&field=ADM1FIPS:string(254,0)&field=ADM1FIPSNA:string(254,0)&field=ADM1SALBNA:string(254,0)&field=ADM1SALBCO:string(254,0)&field=ADM1DHS:double(18,11)&field=ADM1NAME:string(254,0)&field=DHSREGCO:double(18,11)&…	0
435	KE201400000436	KE	2014	436	KE	NULL	NULL	NULL	NULL	31	Marsabit	3	Eastern	CEN	R	2.49832	38.0188	4.23223e+06	809	WGS84	0	Rural buffer	MultiPolygon?crs=EPSG:3395&field=OBJECTID:integer(9,0)&field=DHSID:string(254,0)&field=DHSCC:string(254,0)&field=DHSYEAR:double(18,11)&field=DHSCLUST:double(18,11)&field=CCFIPS:string(254,0)&field=ADM1FIPS:string(254,0)&field=ADM1FIPSNA:string(254,0)&field=ADM1SALBNA:string(254,0)&field=ADM1SALBCO:string(254,0)&field=ADM1DHS:double(18,11)&field=ADM1NAME:string(254,0)&field=DHSREGCO:double(18,11)&…	0
436	KE201400000437	KE	2014	437	KE	NULL	NULL	NULL	NULL	31	Marsabit	3	Eastern	CEN	R	2.22714	38.0285	4.23331e+06	786	WGS84	0	Rural buffer	MultiPolygon?crs=EPSG:3395&field=OBJECTID:integer(9,0)&field=DHSID:string(254,0)&field=DHSCC:string(254,0)&field=DHSYEAR:double(18,11)&field=DHSCLUST:double(18,11)&field=CCFIPS:string(254,0)&field=ADM1FIPS:string(254,0)&field=ADM1FIPSNA:string(254,0)&field=ADM1SALBNA:string(254,0)&field=ADM1SALBCO:string(254,0)&field=ADM1DHS:double(18,11)&field=ADM1NAME:string(254,0)&field=DHSREGCO:double(18,11)&…	0
437	KE201400000438	KE	2014	438	KE	NULL	NULL	NULL	NULL	31	Marsabit	3	Eastern	CEN	R	3.77605	37.5765	4.183e+06	651	WGS84	0	Rural buffer	MultiPolygon?crs=EPSG:3395&field=OBJECTID:integer(9,0)&field=DHSID:string(254,0)&field=DHSCC:string(254,0)&field=DHSYEAR:double(18,11)&field=DHSCLUST:double(18,11)&field=CCFIPS:string(254,0)&field=ADM1FIPS:string(254,0)&field=ADM1FIPSNA:string(254,0)&field=ADM1SALBNA:string(254,0)&field=ADM1SALBCO:string(254,0)&field=ADM1DHS:double(18,11)&field=ADM1NAME:string(254,0)&field=DHSREGCO:double(18,11)&…	0
438	KE201400000439	KE	2014	439	KE	NULL	NULL	NULL	NULL	31	Marsabit	3	Eastern	CEN	R	4.11186	37.285	4.15055e+06	765	WGS84	0	Rural buffer	MultiPolygon?crs=EPSG:3395&field=OBJECTID:integer(9,0)&field=DHSID:string(254,0)&field=DHSCC:string(254,0)&field=DHSYEAR:double(18,11)&field=DHSCLUST:double(18,11)&field=CCFIPS:string(254,0)&field=ADM1FIPS:string(254,0)&field=ADM1FIPSNA:string(254,0)&field=ADM1SALBNA:string(254,0)&field=ADM1SALBCO:string(254,0)&field=ADM1DHS:double(18,11)&field=ADM1NAME:string(254,0)&field=DHSREGCO:double(18,11)&…	0
439	KE201400000440	KE	2014	440	KE	NULL	NULL	NULL	NULL	31	Marsabit	3	Eastern	CEN	R	3.04576	37.2162	4.14289e+06	442	WGS84	0	Rural buffer	MultiPolygon?crs=EPSG:3395&field=OBJECTID:integer(9,0)&field=DHSID:string(254,0)&field=DHSCC:string(254,0)&field=DHSYEAR:double(18,11)&field=DHSCLUST:double(18,11)&field=CCFIPS:string(254,0)&field=ADM1FIPS:string(254,0)&field=ADM1FIPSNA:string(254,0)&field=ADM1SALBNA:string(254,0)&field=ADM1SALBCO:string(254,0)&field=ADM1DHS:double(18,11)&field=ADM1NAME:string(254,0)&field=DHSREGCO:double(18,11)&…	0
440	KE201400000441	KE	2014	441	KE	NULL	NULL	NULL	NULL	31	Marsabit	3	Eastern	CEN	R	2.9229	37.6817	4.19471e+06	395	WGS84	0	Rural buffer	MultiPolygon?crs=EPSG:3395&field=OBJECTID:integer(9,0)&field=DHSID:string(254,0)&field=DHSCC:string(254,0)&field=DHSYEAR:double(18,11)&field=DHSCLUST:double(18,11)&field=CCFIPS:string(254,0)&field=ADM1FIPS:string(254,0)&field=ADM1FIPSNA:string(254,0)&field=ADM1SALBNA:string(254,0)&field=ADM1SALBCO:string(254,0)&field=ADM1DHS:double(18,11)&field=ADM1NAME:string(254,0)&field=DHSREGCO:double(18,11)&…	0
441	KE201400000442	KE	2014	442	KE	NULL	NULL	NULL	NULL	31	Marsabit	3	Eastern	CEN	R	4.38586	36.2729	4.03788e+06	380	WGS84	0	Rural buffer	MultiPolygon?crs=EPSG:3395&field=OBJECTID:integer(9,0)&field=DHSID:string(254,0)&field=DHSCC:string(254,0)&field=DHSYEAR:double(18,11)&field=DHSCLUST:double(18,11)&field=CCFIPS:string(254,0)&field=ADM1FIPS:string(254,0)&field=ADM1FIPSNA:string(254,0)&field=ADM1SALBNA:string(254,0)&field=ADM1SALBCO:string(254,0)&field=ADM1DHS:double(18,11)&field=ADM1NAME:string(254,0)&field=DHSREGCO:double(18,11)&…	0
442	KE201400000443	KE	2014	443	KE	NULL	NULL	NULL	NULL	31	Marsabit	3	Eastern	CEN	R	3.3062	36.9957	4.11835e+06	402	WGS84	0	Rural buffer	MultiPolygon?crs=EPSG:3395&field=OBJECTID:integer(9,0)&field=DHSID:string(254,0)&field=DHSCC:string(254,0)&field=DHSYEAR:double(18,11)&field=DHSCLUST:double(18,11)&field=CCFIPS:string(254,0)&field=ADM1FIPS:string(254,0)&field=ADM1FIPSNA:string(254,0)&field=ADM1SALBNA:string(254,0)&field=ADM1SALBCO:string(254,0)&field=ADM1DHS:double(18,11)&field=ADM1NAME:string(254,0)&field=DHSREGCO:double(18,11)&…	0
443	KE201400000444	KE	2014	444	KE	NULL	NULL	NULL	NULL	31	Marsabit	3	Eastern	CEN	R	2.77578	38.118	4.24328e+06	561	WGS84	0	Rural buffer	MultiPolygon?crs=EPSG:3395&field=OBJECTID:integer(9,0)&field=DHSID:string(254,0)&field=DHSCC:string(254,0)&field=DHSYEAR:double(18,11)&field=DHSCLUST:double(18,11)&field=CCFIPS:string(254,0)&field=ADM1FIPS:string(254,0)&field=ADM1FIPSNA:string(254,0)&field=ADM1SALBNA:string(254,0)&field=ADM1SALBCO:string(254,0)&field=ADM1DHS:double(18,11)&field=ADM1NAME:string(254,0)&field=DHSREGCO:double(18,11)&…	0
444	KE201400000445	KE	2014	445	KE	NULL	NULL	NULL	NULL	31	Marsabit	3	Eastern	CEN	R	3.1127	38.4185	4.27673e+06	587	WGS84	0	Rural buffer	MultiPolygon?crs=EPSG:3395&field=OBJECTID:integer(9,0)&field=DHSID:string(254,0)&field=DHSCC:string(254,0)&field=DHSYEAR:double(18,11)&field=DHSCLUST:double(18,11)&field=CCFIPS:string(254,0)&field=ADM1FIPS:string(254,0)&field=ADM1FIPSNA:string(254,0)&field=ADM1SALBNA:string(254,0)&field=ADM1SALBCO:string(254,0)&field=ADM1DHS:double(18,11)&field=ADM1NAME:string(254,0)&field=DHSREGCO:double(18,11)&…	0
446	KE201400000447	KE	2014	447	KE	NULL	NULL	NULL	NULL	31	Marsabit	3	Eastern	CEN	R	1.48634	37.7277	4.19983e+06	637	WGS84	0	Rural buffer	MultiPolygon?crs=EPSG:3395&field=OBJECTID:integer(9,0)&field=DHSID:string(254,0)&field=DHSCC:string(254,0)&field=DHSYEAR:double(18,11)&field=DHSCLUST:double(18,11)&field=CCFIPS:string(254,0)&field=ADM1FIPS:string(254,0)&field=ADM1FIPSNA:string(254,0)&field=ADM1SALBNA:string(254,0)&field=ADM1SALBCO:string(254,0)&field=ADM1DHS:double(18,11)&field=ADM1NAME:string(254,0)&field=DHSREGCO:double(18,11)&…	0
447	KE201400000448	KE	2014	448	KE	NULL	NULL	NULL	NULL	31	Marsabit	3	Eastern	CEN	R	1.97869	37.5212	4.17684e+06	544	WGS84	0	Rural buffer	MultiPolygon?crs=EPSG:3395&field=OBJECTID:integer(9,0)&field=DHSID:string(254,0)&field=DHSCC:string(254,0)&field=DHSYEAR:double(18,11)&field=DHSCLUST:double(18,11)&field=CCFIPS:string(254,0)&field=ADM1FIPS:string(254,0)&field=ADM1FIPSNA:string(254,0)&field=ADM1SALBNA:string(254,0)&field=ADM1SALBCO:string(254,0)&field=ADM1DHS:double(18,11)&field=ADM1NAME:string(254,0)&field=DHSREGCO:double(18,11)&…	0
449	KE201400000450	KE	2014	450	KE	NULL	NULL	NULL	NULL	31	Marsabit	3	Eastern	CEN	R	1.85486	37.4541	4.16937e+06	562	WGS84	0	Rural buffer	MultiPolygon?crs=EPSG:3395&field=OBJECTID:integer(9,0)&field=DHSID:string(254,0)&field=DHSCC:string(254,0)&field=DHSYEAR:double(18,11)&field=DHSCLUST:double(18,11)&field=CCFIPS:string(254,0)&field=ADM1FIPS:string(254,0)&field=ADM1FIPSNA:string(254,0)&field=ADM1SALBNA:string(254,0)&field=ADM1SALBCO:string(254,0)&field=ADM1DHS:double(18,11)&field=ADM1NAME:string(254,0)&field=DHSREGCO:double(18,11)&…	0
450	KE201400000451	KE	2014	451	KE	NULL	NULL	NULL	NULL	31	Marsabit	3	Eastern	CEN	R	2.2443	36.9163	4.10951e+06	873	WGS84	0	Rural buffer	MultiPolygon?crs=EPSG:3395&field=OBJECTID:integer(9,0)&field=DHSID:string(254,0)&field=DHSCC:string(254,0)&field=DHSYEAR:double(18,11)&field=DHSCLUST:double(18,11)&field=CCFIPS:string(254,0)&field=ADM1FIPS:string(254,0)&field=ADM1FIPSNA:string(254,0)&field=ADM1SALBNA:string(254,0)&field=ADM1SALBCO:string(254,0)&field=ADM1DHS:double(18,11)&field=ADM1NAME:string(254,0)&field=DHSREGCO:double(18,11)&…	0
451	KE201400000452	KE	2014	452	KE	NULL	NULL	NULL	NULL	31	Marsabit	3	Eastern	CEN	R	3.41905	36.2528	4.03565e+06	556	WGS84	0	Rural buffer	MultiPolygon?crs=EPSG:3395&field=OBJECTID:integer(9,0)&field=DHSID:string(254,0)&field=DHSCC:string(254,0)&field=DHSYEAR:double(18,11)&field=DHSCLUST:double(18,11)&field=CCFIPS:string(254,0)&field=ADM1FIPS:string(254,0)&field=ADM1FIPSNA:string(254,0)&field=ADM1SALBNA:string(254,0)&field=ADM1SALBCO:string(254,0)&field=ADM1DHS:double(18,11)&field=ADM1NAME:string(254,0)&field=DHSREGCO:double(18,11)&…	0
452	KE201400000453	KE	2014	453	KE	NULL	NULL	NULL	NULL	31	Marsabit	3	Eastern	CEN	R	3.50108	39.0401	4.34592e+06	1013	WGS84	0	Rural buffer	MultiPolygon?crs=EPSG:3395&field=OBJECTID:integer(9,0)&field=DHSID:string(254,0)&field=DHSCC:string(254,0)&field=DHSYEAR:double(18,11)&field=DHSCLUST:double(18,11)&field=CCFIPS:string(254,0)&field=ADM1FIPS:string(254,0)&field=ADM1FIPSNA:string(254,0)&field=ADM1SALBNA:string(254,0)&field=ADM1SALBCO:string(254,0)&field=ADM1DHS:double(18,11)&field=ADM1NAME:string(254,0)&field=DHSREGCO:double(18,11)&…	0
458	KE201400000459	KE	2014	459	KE	NULL	NULL	NULL	NULL	31	Marsabit	3	Eastern	GPS	R	3.20115	39.201	4.36384e+06	674	WGS84	0	Rural buffer	MultiPolygon?crs=EPSG:3395&field=OBJECTID:integer(9,0)&field=DHSID:string(254,0)&field=DHSCC:string(254,0)&field=DHSYEAR:double(18,11)&field=DHSCLUST:double(18,11)&field=CCFIPS:string(254,0)&field=ADM1FIPS:string(254,0)&field=ADM1FIPSNA:string(254,0)&field=ADM1SALBNA:string(254,0)&field=ADM1SALBCO:string(254,0)&field=ADM1DHS:double(18,11)&field=ADM1NAME:string(254,0)&field=DHSREGCO:double(18,11)&…	0
459	KE201400000460	KE	2014	460	KE	NULL	NULL	NULL	NULL	31	Marsabit	3	Eastern	CEN	R	3.45067	39.0563	4.34772e+06	779	WGS84	0	Rural buffer	MultiPolygon?crs=EPSG:3395&field=OBJECTID:integer(9,0)&field=DHSID:string(254,0)&field=DHSCC:string(254,0)&field=DHSYEAR:double(18,11)&field=DHSCLUST:double(18,11)&field=CCFIPS:string(254,0)&field=ADM1FIPS:string(254,0)&field=ADM1FIPSNA:string(254,0)&field=ADM1SALBNA:string(254,0)&field=ADM1SALBCO:string(254,0)&field=ADM1DHS:double(18,11)&field=ADM1NAME:string(254,0)&field=DHSREGCO:double(18,11)&…	0
461	KE201400000462	KE	2014	462	KE	NULL	NULL	NULL	NULL	31	Marsabit	3	Eastern	GPS	R	2.7407	38.9156	4.33206e+06	479	WGS84	0	Rural buffer	MultiPolygon?crs=EPSG:3395&field=OBJECTID:integer(9,0)&field=DHSID:string(254,0)&field=DHSCC:string(254,0)&field=DHSYEAR:double(18,11)&field=DHSCLUST:double(18,11)&field=CCFIPS:string(254,0)&field=ADM1FIPS:string(254,0)&field=ADM1FIPSNA:string(254,0)&field=ADM1SALBNA:string(254,0)&field=ADM1SALBCO:string(254,0)&field=ADM1DHS:double(18,11)&field=ADM1NAME:string(254,0)&field=DHSREGCO:double(18,11)&…	0
470	KE201400000471	KE	2014	471	KE	NULL	NULL	NULL	NULL	32	Isiolo	3	Eastern	CEN	R	0.358663	37.5548	4.18058e+06	1120	WGS84	0	Rural buffer	MultiPolygon?crs=EPSG:3395&field=OBJECTID:integer(9,0)&field=DHSID:string(254,0)&field=DHSCC:string(254,0)&field=DHSYEAR:double(18,11)&field=DHSCLUST:double(18,11)&field=CCFIPS:string(254,0)&field=ADM1FIPS:string(254,0)&field=ADM1FIPSNA:string(254,0)&field=ADM1SALBNA:string(254,0)&field=ADM1SALBCO:string(254,0)&field=ADM1DHS:double(18,11)&field=ADM1NAME:string(254,0)&field=DHSREGCO:double(18,11)&…	0
471	KE201400000472	KE	2014	472	KE	NULL	NULL	NULL	NULL	32	Isiolo	3	Eastern	CEN	R	0.509139	37.4969	4.17414e+06	964	WGS84	0	Rural buffer	MultiPolygon?crs=EPSG:3395&field=OBJECTID:integer(9,0)&field=DHSID:string(254,0)&field=DHSCC:string(254,0)&field=DHSYEAR:double(18,11)&field=DHSCLUST:double(18,11)&field=CCFIPS:string(254,0)&field=ADM1FIPS:string(254,0)&field=ADM1FIPSNA:string(254,0)&field=ADM1SALBNA:string(254,0)&field=ADM1SALBCO:string(254,0)&field=ADM1DHS:double(18,11)&field=ADM1NAME:string(254,0)&field=DHSREGCO:double(18,11)&…	0
476	KE201400000477	KE	2014	477	KE	NULL	NULL	NULL	NULL	32	Isiolo	3	Eastern	CEN	R	0.548846	37.7218	4.19917e+06	917	WGS84	0	Rural buffer	MultiPolygon?crs=EPSG:3395&field=OBJECTID:integer(9,0)&field=DHSID:string(254,0)&field=DHSCC:string(254,0)&field=DHSYEAR:double(18,11)&field=DHSCLUST:double(18,11)&field=CCFIPS:string(254,0)&field=ADM1FIPS:string(254,0)&field=ADM1FIPSNA:string(254,0)&field=ADM1SALBNA:string(254,0)&field=ADM1SALBCO:string(254,0)&field=ADM1DHS:double(18,11)&field=ADM1NAME:string(254,0)&field=DHSREGCO:double(18,11)&…	0
477	KE201400000478	KE	2014	478	KE	NULL	NULL	NULL	NULL	32	Isiolo	3	Eastern	CEN	R	0.635689	36.9936	4.11811e+06	1530	WGS84	0	Rural buffer	MultiPolygon?crs=EPSG:3395&field=OBJECTID:integer(9,0)&field=DHSID:string(254,0)&field=DHSCC:string(254,0)&field=DHSYEAR:double(18,11)&field=DHSCLUST:double(18,11)&field=CCFIPS:string(254,0)&field=ADM1FIPS:string(254,0)&field=ADM1FIPSNA:string(254,0)&field=ADM1SALBNA:string(254,0)&field=ADM1SALBCO:string(254,0)&field=ADM1DHS:double(18,11)&field=ADM1NAME:string(254,0)&field=DHSREGCO:double(18,11)&…	0
478	KE201400000479	KE	2014	479	KE	NULL	NULL	NULL	NULL	32	Isiolo	3	Eastern	CEN	R	0.601502	36.9771	4.11627e+06	1810	WGS84	0	Rural buffer	MultiPolygon?crs=EPSG:3395&field=OBJECTID:integer(9,0)&field=DHSID:string(254,0)&field=DHSCC:string(254,0)&field=DHSYEAR:double(18,11)&field=DHSCLUST:double(18,11)&field=CCFIPS:string(254,0)&field=ADM1FIPS:string(254,0)&field=ADM1FIPSNA:string(254,0)&field=ADM1SALBNA:string(254,0)&field=ADM1SALBCO:string(254,0)&field=ADM1DHS:double(18,11)&field=ADM1NAME:string(254,0)&field=DHSREGCO:double(18,11)&…	0
479	KE201400000480	KE	2014	480	KE	NULL	NULL	NULL	NULL	32	Isiolo	3	Eastern	CEN	R	0.612394	37.0924	4.1291e+06	1287	WGS84	0	Rural buffer	MultiPolygon?crs=EPSG:3395&field=OBJECTID:integer(9,0)&field=DHSID:string(254,0)&field=DHSCC:string(254,0)&field=DHSYEAR:double(18,11)&field=DHSCLUST:double(18,11)&field=CCFIPS:string(254,0)&field=ADM1FIPS:string(254,0)&field=ADM1FIPSNA:string(254,0)&field=ADM1SALBNA:string(254,0)&field=ADM1SALBCO:string(254,0)&field=ADM1DHS:double(18,11)&field=ADM1NAME:string(254,0)&field=DHSREGCO:double(18,11)&…	0
480	KE201400000481	KE	2014	481	KE	NULL	NULL	NULL	NULL	32	Isiolo	3	Eastern	CEN	R	0.87393	38.4976	4.28553e+06	349	WGS84	0	Rural buffer	MultiPolygon?crs=EPSG:3395&field=OBJECTID:integer(9,0)&field=DHSID:string(254,0)&field=DHSCC:string(254,0)&field=DHSYEAR:double(18,11)&field=DHSCLUST:double(18,11)&field=CCFIPS:string(254,0)&field=ADM1FIPS:string(254,0)&field=ADM1FIPSNA:string(254,0)&field=ADM1SALBNA:string(254,0)&field=ADM1SALBCO:string(254,0)&field=ADM1DHS:double(18,11)&field=ADM1NAME:string(254,0)&field=DHSREGCO:double(18,11)&…	0
481	KE201400000482	KE	2014	482	KE	NULL	NULL	NULL	NULL	32	Isiolo	3	Eastern	CEN	R	1.00982	38.6164	4.29875e+06	308	WGS84	0	Rural buffer	MultiPolygon?crs=EPSG:3395&field=OBJECTID:integer(9,0)&field=DHSID:string(254,0)&field=DHSCC:string(254,0)&field=DHSYEAR:double(18,11)&field=DHSCLUST:double(18,11)&field=CCFIPS:string(254,0)&field=ADM1FIPS:string(254,0)&field=ADM1FIPSNA:string(254,0)&field=ADM1SALBNA:string(254,0)&field=ADM1SALBCO:string(254,0)&field=ADM1DHS:double(18,11)&field=ADM1NAME:string(254,0)&field=DHSREGCO:double(18,11)&…	0
483	KE201400000484	KE	2014	484	KE	NULL	NULL	NULL	NULL	32	Isiolo	3	Eastern	CEN	R	1.95806	38.8348	4.32307e+06	330	WGS84	0	Rural buffer	MultiPolygon?crs=EPSG:3395&field=OBJECTID:integer(9,0)&field=DHSID:string(254,0)&field=DHSCC:string(254,0)&field=DHSYEAR:double(18,11)&field=DHSCLUST:double(18,11)&field=CCFIPS:string(254,0)&field=ADM1FIPS:string(254,0)&field=ADM1FIPSNA:string(254,0)&field=ADM1SALBNA:string(254,0)&field=ADM1SALBCO:string(254,0)&field=ADM1DHS:double(18,11)&field=ADM1NAME:string(254,0)&field=DHSREGCO:double(18,11)&…	0
484	KE201400000485	KE	2014	485	KE	NULL	NULL	NULL	NULL	32	Isiolo	3	Eastern	CEN	R	1.61097	38.9455	4.33539e+06	264	WGS84	0	Rural buffer	MultiPolygon?crs=EPSG:3395&field=OBJECTID:integer(9,0)&field=DHSID:string(254,0)&field=DHSCC:string(254,0)&field=DHSYEAR:double(18,11)&field=DHSCLUST:double(18,11)&field=CCFIPS:string(254,0)&field=ADM1FIPS:string(254,0)&field=ADM1FIPSNA:string(254,0)&field=ADM1SALBNA:string(254,0)&field=ADM1SALBCO:string(254,0)&field=ADM1DHS:double(18,11)&field=ADM1NAME:string(254,0)&field=DHSREGCO:double(18,11)&…	0
485	KE201400000486	KE	2014	486	KE	NULL	NULL	NULL	NULL	32	Isiolo	3	Eastern	CEN	R	0.615075	38.392	4.27378e+06	588	WGS84	0	Rural buffer	MultiPolygon?crs=EPSG:3395&field=OBJECTID:integer(9,0)&field=DHSID:string(254,0)&field=DHSCC:string(254,0)&field=DHSYEAR:double(18,11)&field=DHSCLUST:double(18,11)&field=CCFIPS:string(254,0)&field=ADM1FIPS:string(254,0)&field=ADM1FIPSNA:string(254,0)&field=ADM1SALBNA:string(254,0)&field=ADM1SALBCO:string(254,0)&field=ADM1DHS:double(18,11)&field=ADM1NAME:string(254,0)&field=DHSREGCO:double(18,11)&…	0
486	KE201400000487	KE	2014	487	KE	NULL	NULL	NULL	NULL	32	Isiolo	3	Eastern	CEN	R	0.466938	38.673	4.30506e+06	461	WGS84	0	Rural buffer	MultiPolygon?crs=EPSG:3395&field=OBJECTID:integer(9,0)&field=DHSID:string(254,0)&field=DHSCC:string(254,0)&field=DHSYEAR:double(18,11)&field=DHSCLUST:double(18,11)&field=CCFIPS:string(254,0)&field=ADM1FIPS:string(254,0)&field=ADM1FIPSNA:string(254,0)&field=ADM1SALBNA:string(254,0)&field=ADM1SALBCO:string(254,0)&field=ADM1DHS:double(18,11)&field=ADM1NAME:string(254,0)&field=DHSREGCO:double(18,11)&…	0
487	KE201400000489	KE	2014	489	KE	NULL	NULL	NULL	NULL	32	Isiolo	3	Eastern	CEN	R	0.424127	38.2099	4.25351e+06	741	WGS84	0	Rural buffer	MultiPolygon?crs=EPSG:3395&field=OBJECTID:integer(9,0)&field=DHSID:string(254,0)&field=DHSCC:string(254,0)&field=DHSYEAR:double(18,11)&field=DHSCLUST:double(18,11)&field=CCFIPS:string(254,0)&field=ADM1FIPS:string(254,0)&field=ADM1FIPSNA:string(254,0)&field=ADM1SALBNA:string(254,0)&field=ADM1SALBCO:string(254,0)&field=ADM1DHS:double(18,11)&field=ADM1NAME:string(254,0)&field=DHSREGCO:double(18,11)&…	0
489	KE201400000491	KE	2014	491	KE	NULL	NULL	NULL	NULL	32	Isiolo	3	Eastern	CEN	R	0.515633	38.2148	4.25405e+06	707	WGS84	0	Rural buffer	MultiPolygon?crs=EPSG:3395&field=OBJECTID:integer(9,0)&field=DHSID:string(254,0)&field=DHSCC:string(254,0)&field=DHSYEAR:double(18,11)&field=DHSCLUST:double(18,11)&field=CCFIPS:string(254,0)&field=ADM1FIPS:string(254,0)&field=ADM1FIPSNA:string(254,0)&field=ADM1SALBNA:string(254,0)&field=ADM1SALBCO:string(254,0)&field=ADM1DHS:double(18,11)&field=ADM1NAME:string(254,0)&field=DHSREGCO:double(18,11)&…	0
490	KE201400000492	KE	2014	492	KE	NULL	NULL	NULL	NULL	32	Isiolo	3	Eastern	CEN	R	1.03468	39.2594	4.37033e+06	210	WGS84	0	Rural buffer	MultiPolygon?crs=EPSG:3395&field=OBJECTID:integer(9,0)&field=DHSID:string(254,0)&field=DHSCC:string(254,0)&field=DHSYEAR:double(18,11)&field=DHSCLUST:double(18,11)&field=CCFIPS:string(254,0)&field=ADM1FIPS:string(254,0)&field=ADM1FIPSNA:string(254,0)&field=ADM1SALBNA:string(254,0)&field=ADM1SALBCO:string(254,0)&field=ADM1DHS:double(18,11)&field=ADM1NAME:string(254,0)&field=DHSREGCO:double(18,11)&…	0
491	KE201400000493	KE	2014	493	KE	NULL	NULL	NULL	NULL	32	Isiolo	3	Eastern	CEN	R	1.07134	39.0698	4.34923e+06	234	WGS84	0	Rural buffer	MultiPolygon?crs=EPSG:3395&field=OBJECTID:integer(9,0)&field=DHSID:string(254,0)&field=DHSCC:string(254,0)&field=DHSYEAR:double(18,11)&field=DHSCLUST:double(18,11)&field=CCFIPS:string(254,0)&field=ADM1FIPS:string(254,0)&field=ADM1FIPSNA:string(254,0)&field=ADM1SALBNA:string(254,0)&field=ADM1SALBCO:string(254,0)&field=ADM1DHS:double(18,11)&field=ADM1NAME:string(254,0)&field=DHSREGCO:double(18,11)&…	0
492	KE201400000494	KE	2014	494	KE	NULL	NULL	NULL	NULL	32	Isiolo	3	Eastern	CEN	R	0.971676	38.9459	4.33544e+06	259	WGS84	0	Rural buffer	MultiPolygon?crs=EPSG:3395&field=OBJECTID:integer(9,0)&field=DHSID:string(254,0)&field=DHSCC:string(254,0)&field=DHSYEAR:double(18,11)&field=DHSCLUST:double(18,11)&field=CCFIPS:string(254,0)&field=ADM1FIPS:string(254,0)&field=ADM1FIPSNA:string(254,0)&field=ADM1SALBNA:string(254,0)&field=ADM1SALBCO:string(254,0)&field=ADM1DHS:double(18,11)&field=ADM1NAME:string(254,0)&field=DHSREGCO:double(18,11)&…	0
493	KE201400000495	KE	2014	495	KE	NULL	NULL	NULL	NULL	33	Meru	3	Eastern	CEN	R	0.067448	37.47	4.17114e+06	2504	WGS84	0	Rural buffer	MultiPolygon?crs=EPSG:3395&field=OBJECTID:integer(9,0)&field=DHSID:string(254,0)&field=DHSCC:string(254,0)&field=DHSYEAR:double(18,11)&field=DHSCLUST:double(18,11)&field=CCFIPS:string(254,0)&field=ADM1FIPS:string(254,0)&field=ADM1FIPSNA:string(254,0)&field=ADM1SALBNA:string(254,0)&field=ADM1SALBCO:string(254,0)&field=ADM1DHS:double(18,11)&field=ADM1NAME:string(254,0)&field=DHSREGCO:double(18,11)&…	0
494	KE201400000496	KE	2014	496	KE	NULL	NULL	NULL	NULL	33	Meru	3	Eastern	CEN	R	-0.001947	37.6136	4.18713e+06	1914	WGS84	0	Rural buffer	MultiPolygon?crs=EPSG:3395&field=OBJECTID:integer(9,0)&field=DHSID:string(254,0)&field=DHSCC:string(254,0)&field=DHSYEAR:double(18,11)&field=DHSCLUST:double(18,11)&field=CCFIPS:string(254,0)&field=ADM1FIPS:string(254,0)&field=ADM1FIPSNA:string(254,0)&field=ADM1SALBNA:string(254,0)&field=ADM1SALBCO:string(254,0)&field=ADM1DHS:double(18,11)&field=ADM1NAME:string(254,0)&field=DHSREGCO:double(18,11)&…	2
495	KE201400000497	KE	2014	497	KE	NULL	NULL	NULL	NULL	33	Meru	3	Eastern	CEN	R	-0.006369	37.6946	4.19615e+06	1523	WGS84	0	Rural buffer	MultiPolygon?crs=EPSG:3395&field=OBJECTID:integer(9,0)&field=DHSID:string(254,0)&field=DHSCC:string(254,0)&field=DHSYEAR:double(18,11)&field=DHSCLUST:double(18,11)&field=CCFIPS:string(254,0)&field=ADM1FIPS:string(254,0)&field=ADM1FIPSNA:string(254,0)&field=ADM1SALBNA:string(254,0)&field=ADM1SALBCO:string(254,0)&field=ADM1DHS:double(18,11)&field=ADM1NAME:string(254,0)&field=DHSREGCO:double(18,11)&…	1
496	KE201400000498	KE	2014	498	KE	NULL	NULL	NULL	NULL	33	Meru	3	Eastern	CEN	R	-0.00228	37.7985	4.2077e+06	1027	WGS84	0	Rural buffer	MultiPolygon?crs=EPSG:3395&field=OBJECTID:integer(9,0)&field=DHSID:string(254,0)&field=DHSCC:string(254,0)&field=DHSYEAR:double(18,11)&field=DHSCLUST:double(18,11)&field=CCFIPS:string(254,0)&field=ADM1FIPS:string(254,0)&field=ADM1FIPSNA:string(254,0)&field=ADM1SALBNA:string(254,0)&field=ADM1SALBCO:string(254,0)&field=ADM1DHS:double(18,11)&field=ADM1NAME:string(254,0)&field=DHSREGCO:double(18,11)&…	0
497	KE201400000499	KE	2014	499	KE	NULL	NULL	NULL	NULL	33	Meru	3	Eastern	CEN	R	-0.060366	37.7227	4.19927e+06	1266	WGS84	0	Rural buffer	MultiPolygon?crs=EPSG:3395&field=OBJECTID:integer(9,0)&field=DHSID:string(254,0)&field=DHSCC:string(254,0)&field=DHSYEAR:double(18,11)&field=DHSCLUST:double(18,11)&field=CCFIPS:string(254,0)&field=ADM1FIPS:string(254,0)&field=ADM1FIPSNA:string(254,0)&field=ADM1SALBNA:string(254,0)&field=ADM1SALBCO:string(254,0)&field=ADM1DHS:double(18,11)&field=ADM1NAME:string(254,0)&field=DHSREGCO:double(18,11)&…	0
498	KE201400000500	KE	2014	500	KE	NULL	NULL	NULL	NULL	33	Meru	3	Eastern	CEN	R	0.203712	37.369	4.1599e+06	1781	WGS84	0	Rural buffer	MultiPolygon?crs=EPSG:3395&field=OBJECTID:integer(9,0)&field=DHSID:string(254,0)&field=DHSCC:string(254,0)&field=DHSYEAR:double(18,11)&field=DHSCLUST:double(18,11)&field=CCFIPS:string(254,0)&field=ADM1FIPS:string(254,0)&field=ADM1FIPSNA:string(254,0)&field=ADM1SALBNA:string(254,0)&field=ADM1SALBCO:string(254,0)&field=ADM1DHS:double(18,11)&field=ADM1NAME:string(254,0)&field=DHSREGCO:double(18,11)&…	0
499	KE201400000501	KE	2014	501	KE	NULL	NULL	NULL	NULL	33	Meru	3	Eastern	CEN	R	0.088803	37.5945	4.185e+06	2081	WGS84	0	Rural buffer	MultiPolygon?crs=EPSG:3395&field=OBJECTID:integer(9,0)&field=DHSID:string(254,0)&field=DHSCC:string(254,0)&field=DHSYEAR:double(18,11)&field=DHSCLUST:double(18,11)&field=CCFIPS:string(254,0)&field=ADM1FIPS:string(254,0)&field=ADM1FIPSNA:string(254,0)&field=ADM1SALBNA:string(254,0)&field=ADM1SALBCO:string(254,0)&field=ADM1DHS:double(18,11)&field=ADM1NAME:string(254,0)&field=DHSREGCO:double(18,11)&…	1
501	KE201400000503	KE	2014	503	KE	NULL	NULL	NULL	NULL	33	Meru	3	Eastern	CEN	R	0.094062	37.7064	4.19746e+06	1283	WGS84	0	Rural buffer	MultiPolygon?crs=EPSG:3395&field=OBJECTID:integer(9,0)&field=DHSID:string(254,0)&field=DHSCC:string(254,0)&field=DHSYEAR:double(18,11)&field=DHSCLUST:double(18,11)&field=CCFIPS:string(254,0)&field=ADM1FIPS:string(254,0)&field=ADM1FIPSNA:string(254,0)&field=ADM1SALBNA:string(254,0)&field=ADM1SALBCO:string(254,0)&field=ADM1DHS:double(18,11)&field=ADM1NAME:string(254,0)&field=DHSREGCO:double(18,11)&…	1
502	KE201400000504	KE	2014	504	KE	NULL	NULL	NULL	NULL	33	Meru	3	Eastern	CEN	R	0.023903	37.7769	4.20531e+06	1106	WGS84	0	Rural buffer	MultiPolygon?crs=EPSG:3395&field=OBJECTID:integer(9,0)&field=DHSID:string(254,0)&field=DHSCC:string(254,0)&field=DHSYEAR:double(18,11)&field=DHSCLUST:double(18,11)&field=CCFIPS:string(254,0)&field=ADM1FIPS:string(254,0)&field=ADM1FIPSNA:string(254,0)&field=ADM1SALBNA:string(254,0)&field=ADM1SALBCO:string(254,0)&field=ADM1DHS:double(18,11)&field=ADM1NAME:string(254,0)&field=DHSREGCO:double(18,11)&…	0
507	KE201400000509	KE	2014	509	KE	NULL	NULL	NULL	NULL	33	Meru	3	Eastern	CEN	R	-0.098188	37.6007	4.18569e+06	1992	WGS84	0	Rural buffer	MultiPolygon?crs=EPSG:3395&field=OBJECTID:integer(9,0)&field=DHSID:string(254,0)&field=DHSCC:string(254,0)&field=DHSYEAR:double(18,11)&field=DHSCLUST:double(18,11)&field=CCFIPS:string(254,0)&field=ADM1FIPS:string(254,0)&field=ADM1FIPSNA:string(254,0)&field=ADM1SALBNA:string(254,0)&field=ADM1SALBCO:string(254,0)&field=ADM1DHS:double(18,11)&field=ADM1NAME:string(254,0)&field=DHSREGCO:double(18,11)&…	1
510	KE201400000512	KE	2014	512	KE	NULL	NULL	NULL	NULL	33	Meru	3	Eastern	CEN	R	-0.10055	37.5743	4.18275e+06	2002	WGS84	0	Rural buffer	MultiPolygon?crs=EPSG:3395&field=OBJECTID:integer(9,0)&field=DHSID:string(254,0)&field=DHSCC:string(254,0)&field=DHSYEAR:double(18,11)&field=DHSCLUST:double(18,11)&field=CCFIPS:string(254,0)&field=ADM1FIPS:string(254,0)&field=ADM1FIPSNA:string(254,0)&field=ADM1SALBNA:string(254,0)&field=ADM1SALBCO:string(254,0)&field=ADM1DHS:double(18,11)&field=ADM1NAME:string(254,0)&field=DHSREGCO:double(18,11)&…	1
511	KE201400000513	KE	2014	513	KE	NULL	NULL	NULL	NULL	33	Meru	3	Eastern	CEN	R	-0.106738	37.7265	4.19969e+06	1170	WGS84	0	Rural buffer	MultiPolygon?crs=EPSG:3395&field=OBJECTID:integer(9,0)&field=DHSID:string(254,0)&field=DHSCC:string(254,0)&field=DHSYEAR:double(18,11)&field=DHSCLUST:double(18,11)&field=CCFIPS:string(254,0)&field=ADM1FIPS:string(254,0)&field=ADM1FIPSNA:string(254,0)&field=ADM1SALBNA:string(254,0)&field=ADM1SALBCO:string(254,0)&field=ADM1DHS:double(18,11)&field=ADM1NAME:string(254,0)&field=DHSREGCO:double(18,11)&…	0
512	KE201400000514	KE	2014	514	KE	NULL	NULL	NULL	NULL	33	Meru	3	Eastern	CEN	R	0.304952	37.9059	4.21967e+06	1735	WGS84	0	Rural buffer	MultiPolygon?crs=EPSG:3395&field=OBJECTID:integer(9,0)&field=DHSID:string(254,0)&field=DHSCC:string(254,0)&field=DHSYEAR:double(18,11)&field=DHSCLUST:double(18,11)&field=CCFIPS:string(254,0)&field=ADM1FIPS:string(254,0)&field=ADM1FIPSNA:string(254,0)&field=ADM1SALBNA:string(254,0)&field=ADM1SALBCO:string(254,0)&field=ADM1DHS:double(18,11)&field=ADM1NAME:string(254,0)&field=DHSREGCO:double(18,11)&…	1
513	KE201400000515	KE	2014	515	KE	NULL	NULL	NULL	NULL	33	Meru	3	Eastern	CEN	R	0.249788	37.8809	4.21688e+06	1876	WGS84	0	Rural buffer	MultiPolygon?crs=EPSG:3395&field=OBJECTID:integer(9,0)&field=DHSID:string(254,0)&field=DHSCC:string(254,0)&field=DHSYEAR:double(18,11)&field=DHSCLUST:double(18,11)&field=CCFIPS:string(254,0)&field=ADM1FIPS:string(254,0)&field=ADM1FIPSNA:string(254,0)&field=ADM1SALBNA:string(254,0)&field=ADM1SALBCO:string(254,0)&field=ADM1DHS:double(18,11)&field=ADM1NAME:string(254,0)&field=DHSREGCO:double(18,11)&…	1
514	KE201400000516	KE	2014	516	KE	NULL	NULL	NULL	NULL	33	Meru	3	Eastern	CEN	R	0.380873	37.9863	4.22862e+06	1619	WGS84	0	Rural buffer	MultiPolygon?crs=EPSG:3395&field=OBJECTID:integer(9,0)&field=DHSID:string(254,0)&field=DHSCC:string(254,0)&field=DHSYEAR:double(18,11)&field=DHSCLUST:double(18,11)&field=CCFIPS:string(254,0)&field=ADM1FIPS:string(254,0)&field=ADM1FIPSNA:string(254,0)&field=ADM1SALBNA:string(254,0)&field=ADM1SALBCO:string(254,0)&field=ADM1DHS:double(18,11)&field=ADM1NAME:string(254,0)&field=DHSREGCO:double(18,11)&…	0
515	KE201400000517	KE	2014	517	KE	NULL	NULL	NULL	NULL	33	Meru	3	Eastern	CEN	R	0.315799	38.0079	4.23102e+06	1286	WGS84	0	Rural buffer	MultiPolygon?crs=EPSG:3395&field=OBJECTID:integer(9,0)&field=DHSID:string(254,0)&field=DHSCC:string(254,0)&field=DHSYEAR:double(18,11)&field=DHSCLUST:double(18,11)&field=CCFIPS:string(254,0)&field=ADM1FIPS:string(254,0)&field=ADM1FIPSNA:string(254,0)&field=ADM1SALBNA:string(254,0)&field=ADM1SALBCO:string(254,0)&field=ADM1DHS:double(18,11)&field=ADM1NAME:string(254,0)&field=DHSREGCO:double(18,11)&…	0
516	KE201400000518	KE	2014	518	KE	NULL	NULL	NULL	NULL	33	Meru	3	Eastern	CEN	R	0.328824	37.9659	4.22635e+06	1567	WGS84	0	Rural buffer	MultiPolygon?crs=EPSG:3395&field=OBJECTID:integer(9,0)&field=DHSID:string(254,0)&field=DHSCC:string(254,0)&field=DHSYEAR:double(18,11)&field=DHSCLUST:double(18,11)&field=CCFIPS:string(254,0)&field=ADM1FIPS:string(254,0)&field=ADM1FIPSNA:string(254,0)&field=ADM1SALBNA:string(254,0)&field=ADM1SALBCO:string(254,0)&field=ADM1DHS:double(18,11)&field=ADM1NAME:string(254,0)&field=DHSREGCO:double(18,11)&…	0
517	KE201400000519	KE	2014	519	KE	NULL	NULL	NULL	NULL	33	Meru	3	Eastern	CEN	R	0.241269	37.9362	4.22304e+06	1423	WGS84	0	Rural buffer	MultiPolygon?crs=EPSG:3395&field=OBJECTID:integer(9,0)&field=DHSID:string(254,0)&field=DHSCC:string(254,0)&field=DHSYEAR:double(18,11)&field=DHSCLUST:double(18,11)&field=CCFIPS:string(254,0)&field=ADM1FIPS:string(254,0)&field=ADM1FIPSNA:string(254,0)&field=ADM1SALBNA:string(254,0)&field=ADM1SALBCO:string(254,0)&field=ADM1DHS:double(18,11)&field=ADM1NAME:string(254,0)&field=DHSREGCO:double(18,11)&…	1
519	KE201400000521	KE	2014	521	KE	NULL	NULL	NULL	NULL	33	Meru	3	Eastern	CEN	R	0.1704	37.9141	4.22058e+06	1335	WGS84	0	Rural buffer	MultiPolygon?crs=EPSG:3395&field=OBJECTID:integer(9,0)&field=DHSID:string(254,0)&field=DHSCC:string(254,0)&field=DHSYEAR:double(18,11)&field=DHSCLUST:double(18,11)&field=CCFIPS:string(254,0)&field=ADM1FIPS:string(254,0)&field=ADM1FIPSNA:string(254,0)&field=ADM1SALBNA:string(254,0)&field=ADM1SALBCO:string(254,0)&field=ADM1DHS:double(18,11)&field=ADM1NAME:string(254,0)&field=DHSREGCO:double(18,11)&…	1
520	KE201400000522	KE	2014	522	KE	NULL	NULL	NULL	NULL	33	Meru	3	Eastern	CEN	R	0.189305	38.039	4.23448e+06	820	WGS84	0	Rural buffer	MultiPolygon?crs=EPSG:3395&field=OBJECTID:integer(9,0)&field=DHSID:string(254,0)&field=DHSCC:string(254,0)&field=DHSYEAR:double(18,11)&field=DHSCLUST:double(18,11)&field=CCFIPS:string(254,0)&field=ADM1FIPS:string(254,0)&field=ADM1FIPSNA:string(254,0)&field=ADM1SALBNA:string(254,0)&field=ADM1SALBCO:string(254,0)&field=ADM1DHS:double(18,11)&field=ADM1NAME:string(254,0)&field=DHSREGCO:double(18,11)&…	0
521	KE201400000523	KE	2014	523	KE	NULL	NULL	NULL	NULL	33	Meru	3	Eastern	CEN	R	0.289382	37.8853	4.21737e+06	1817	WGS84	0	Rural buffer	MultiPolygon?crs=EPSG:3395&field=OBJECTID:integer(9,0)&field=DHSID:string(254,0)&field=DHSCC:string(254,0)&field=DHSYEAR:double(18,11)&field=DHSCLUST:double(18,11)&field=CCFIPS:string(254,0)&field=ADM1FIPS:string(254,0)&field=ADM1FIPSNA:string(254,0)&field=ADM1SALBNA:string(254,0)&field=ADM1SALBCO:string(254,0)&field=ADM1DHS:double(18,11)&field=ADM1NAME:string(254,0)&field=DHSREGCO:double(18,11)&…	1
522	KE201400000524	KE	2014	524	KE	NULL	NULL	NULL	NULL	33	Meru	3	Eastern	CEN	R	0.194116	37.9789	4.22779e+06	1301	WGS84	0	Rural buffer	MultiPolygon?crs=EPSG:3395&field=OBJECTID:integer(9,0)&field=DHSID:string(254,0)&field=DHSCC:string(254,0)&field=DHSYEAR:double(18,11)&field=DHSCLUST:double(18,11)&field=CCFIPS:string(254,0)&field=ADM1FIPS:string(254,0)&field=ADM1FIPSNA:string(254,0)&field=ADM1SALBNA:string(254,0)&field=ADM1SALBCO:string(254,0)&field=ADM1DHS:double(18,11)&field=ADM1NAME:string(254,0)&field=DHSREGCO:double(18,11)&…	1
523	KE201400000525	KE	2014	525	KE	NULL	NULL	NULL	NULL	33	Meru	3	Eastern	CEN	R	0.211879	38.0526	4.23599e+06	830	WGS84	0	Rural buffer	MultiPolygon?crs=EPSG:3395&field=OBJECTID:integer(9,0)&field=DHSID:string(254,0)&field=DHSCC:string(254,0)&field=DHSYEAR:double(18,11)&field=DHSCLUST:double(18,11)&field=CCFIPS:string(254,0)&field=ADM1FIPS:string(254,0)&field=ADM1FIPSNA:string(254,0)&field=ADM1SALBNA:string(254,0)&field=ADM1SALBCO:string(254,0)&field=ADM1DHS:double(18,11)&field=ADM1NAME:string(254,0)&field=DHSREGCO:double(18,11)&…	0
524	KE201400000526	KE	2014	526	KE	NULL	NULL	NULL	NULL	33	Meru	3	Eastern	CEN	R	0.154022	37.8515	4.21361e+06	1735	WGS84	0	Rural buffer	MultiPolygon?crs=EPSG:3395&field=OBJECTID:integer(9,0)&field=DHSID:string(254,0)&field=DHSCC:string(254,0)&field=DHSYEAR:double(18,11)&field=DHSCLUST:double(18,11)&field=CCFIPS:string(254,0)&field=ADM1FIPS:string(254,0)&field=ADM1FIPSNA:string(254,0)&field=ADM1SALBNA:string(254,0)&field=ADM1SALBCO:string(254,0)&field=ADM1DHS:double(18,11)&field=ADM1NAME:string(254,0)&field=DHSREGCO:double(18,11)&…	0
525	KE201400000527	KE	2014	527	KE	NULL	NULL	NULL	NULL	33	Meru	3	Eastern	CEN	R	0.044966	37.8756	4.2163e+06	964	WGS84	0	Rural buffer	MultiPolygon?crs=EPSG:3395&field=OBJECTID:integer(9,0)&field=DHSID:string(254,0)&field=DHSCC:string(254,0)&field=DHSYEAR:double(18,11)&field=DHSCLUST:double(18,11)&field=CCFIPS:string(254,0)&field=ADM1FIPS:string(254,0)&field=ADM1FIPSNA:string(254,0)&field=ADM1SALBNA:string(254,0)&field=ADM1SALBCO:string(254,0)&field=ADM1DHS:double(18,11)&field=ADM1NAME:string(254,0)&field=DHSREGCO:double(18,11)&…	0
526	KE201400000528	KE	2014	528	KE	NULL	NULL	NULL	NULL	33	Meru	3	Eastern	CEN	R	0.149079	37.746	4.20187e+06	1408	WGS84	0	Rural buffer	MultiPolygon?crs=EPSG:3395&field=OBJECTID:integer(9,0)&field=DHSID:string(254,0)&field=DHSCC:string(254,0)&field=DHSYEAR:double(18,11)&field=DHSCLUST:double(18,11)&field=CCFIPS:string(254,0)&field=ADM1FIPS:string(254,0)&field=ADM1FIPSNA:string(254,0)&field=ADM1SALBNA:string(254,0)&field=ADM1SALBCO:string(254,0)&field=ADM1DHS:double(18,11)&field=ADM1NAME:string(254,0)&field=DHSREGCO:double(18,11)&…	0
527	KE201400000529	KE	2014	529	KE	NULL	NULL	NULL	NULL	33	Meru	3	Eastern	CEN	R	0.152777	37.8196	4.21005e+06	1435	WGS84	0	Rural buffer	MultiPolygon?crs=EPSG:3395&field=OBJECTID:integer(9,0)&field=DHSID:string(254,0)&field=DHSCC:string(254,0)&field=DHSYEAR:double(18,11)&field=DHSCLUST:double(18,11)&field=CCFIPS:string(254,0)&field=ADM1FIPS:string(254,0)&field=ADM1FIPSNA:string(254,0)&field=ADM1SALBNA:string(254,0)&field=ADM1SALBCO:string(254,0)&field=ADM1DHS:double(18,11)&field=ADM1NAME:string(254,0)&field=DHSREGCO:double(18,11)&…	0
528	KE201400000530	KE	2014	530	KE	NULL	NULL	NULL	NULL	33	Meru	3	Eastern	CEN	R	0.222596	37.6684	4.19323e+06	1277	WGS84	0	Rural buffer	MultiPolygon?crs=EPSG:3395&field=OBJECTID:integer(9,0)&field=DHSID:string(254,0)&field=DHSCC:string(254,0)&field=DHSYEAR:double(18,11)&field=DHSCLUST:double(18,11)&field=CCFIPS:string(254,0)&field=ADM1FIPS:string(254,0)&field=ADM1FIPSNA:string(254,0)&field=ADM1SALBNA:string(254,0)&field=ADM1SALBCO:string(254,0)&field=ADM1DHS:double(18,11)&field=ADM1NAME:string(254,0)&field=DHSREGCO:double(18,11)&…	0
533	KE201400000535	KE	2014	535	KE	NULL	NULL	NULL	NULL	34	Tharaka-N	3	Eastern	CEN	R	-0.36206	37.7563	4.20301e+06	1043	WGS84	0	Rural buffer	MultiPolygon?crs=EPSG:3395&field=OBJECTID:integer(9,0)&field=DHSID:string(254,0)&field=DHSCC:string(254,0)&field=DHSYEAR:double(18,11)&field=DHSCLUST:double(18,11)&field=CCFIPS:string(254,0)&field=ADM1FIPS:string(254,0)&field=ADM1FIPSNA:string(254,0)&field=ADM1SALBNA:string(254,0)&field=ADM1SALBCO:string(254,0)&field=ADM1DHS:double(18,11)&field=ADM1NAME:string(254,0)&field=DHSREGCO:double(18,11)&…	0
536	KE201400000538	KE	2014	538	KE	NULL	NULL	NULL	NULL	34	Tharaka-N	3	Eastern	CEN	R	-0.387891	37.6866	4.19526e+06	1110	WGS84	0	Rural buffer	MultiPolygon?crs=EPSG:3395&field=OBJECTID:integer(9,0)&field=DHSID:string(254,0)&field=DHSCC:string(254,0)&field=DHSYEAR:double(18,11)&field=DHSCLUST:double(18,11)&field=CCFIPS:string(254,0)&field=ADM1FIPS:string(254,0)&field=ADM1FIPSNA:string(254,0)&field=ADM1SALBNA:string(254,0)&field=ADM1SALBCO:string(254,0)&field=ADM1DHS:double(18,11)&field=ADM1NAME:string(254,0)&field=DHSREGCO:double(18,11)&…	1
538	KE201400000540	KE	2014	540	KE	NULL	NULL	NULL	NULL	34	Tharaka-N	3	Eastern	CEN	R	-0.362544	37.6831	4.19486e+06	1220	WGS84	0	Rural buffer	MultiPolygon?crs=EPSG:3395&field=OBJECTID:integer(9,0)&field=DHSID:string(254,0)&field=DHSCC:string(254,0)&field=DHSYEAR:double(18,11)&field=DHSCLUST:double(18,11)&field=CCFIPS:string(254,0)&field=ADM1FIPS:string(254,0)&field=ADM1FIPSNA:string(254,0)&field=ADM1SALBNA:string(254,0)&field=ADM1SALBCO:string(254,0)&field=ADM1DHS:double(18,11)&field=ADM1NAME:string(254,0)&field=DHSREGCO:double(18,11)&…	1
539	KE201400000541	KE	2014	541	KE	NULL	NULL	NULL	NULL	34	Tharaka-N	3	Eastern	CEN	R	-0.342744	37.6628	4.1926e+06	1368	WGS84	0	Rural buffer	MultiPolygon?crs=EPSG:3395&field=OBJECTID:integer(9,0)&field=DHSID:string(254,0)&field=DHSCC:string(254,0)&field=DHSYEAR:double(18,11)&field=DHSCLUST:double(18,11)&field=CCFIPS:string(254,0)&field=ADM1FIPS:string(254,0)&field=ADM1FIPSNA:string(254,0)&field=ADM1SALBNA:string(254,0)&field=ADM1SALBCO:string(254,0)&field=ADM1DHS:double(18,11)&field=ADM1NAME:string(254,0)&field=DHSREGCO:double(18,11)&…	1
540	KE201400000542	KE	2014	542	KE	NULL	NULL	NULL	NULL	34	Tharaka-N	3	Eastern	CEN	R	-0.391583	37.645	4.19062e+06	1331	WGS84	0	Rural buffer	MultiPolygon?crs=EPSG:3395&field=OBJECTID:integer(9,0)&field=DHSID:string(254,0)&field=DHSCC:string(254,0)&field=DHSYEAR:double(18,11)&field=DHSCLUST:double(18,11)&field=CCFIPS:string(254,0)&field=ADM1FIPS:string(254,0)&field=ADM1FIPSNA:string(254,0)&field=ADM1SALBNA:string(254,0)&field=ADM1SALBCO:string(254,0)&field=ADM1DHS:double(18,11)&field=ADM1NAME:string(254,0)&field=DHSREGCO:double(18,11)&…	1
541	KE201400000543	KE	2014	543	KE	NULL	NULL	NULL	NULL	34	Tharaka-N	3	Eastern	CEN	R	-0.424525	37.815	4.20954e+06	791	WGS84	0	Rural buffer	MultiPolygon?crs=EPSG:3395&field=OBJECTID:integer(9,0)&field=DHSID:string(254,0)&field=DHSCC:string(254,0)&field=DHSYEAR:double(18,11)&field=DHSCLUST:double(18,11)&field=CCFIPS:string(254,0)&field=ADM1FIPS:string(254,0)&field=ADM1FIPSNA:string(254,0)&field=ADM1SALBNA:string(254,0)&field=ADM1SALBCO:string(254,0)&field=ADM1DHS:double(18,11)&field=ADM1NAME:string(254,0)&field=DHSREGCO:double(18,11)&…	0
542	KE201400000544	KE	2014	544	KE	NULL	NULL	NULL	NULL	34	Tharaka-N	3	Eastern	CEN	R	-0.262807	37.8503	4.21347e+06	888	WGS84	0	Rural buffer	MultiPolygon?crs=EPSG:3395&field=OBJECTID:integer(9,0)&field=DHSID:string(254,0)&field=DHSCC:string(254,0)&field=DHSYEAR:double(18,11)&field=DHSCLUST:double(18,11)&field=CCFIPS:string(254,0)&field=ADM1FIPS:string(254,0)&field=ADM1FIPSNA:string(254,0)&field=ADM1SALBNA:string(254,0)&field=ADM1SALBCO:string(254,0)&field=ADM1DHS:double(18,11)&field=ADM1NAME:string(254,0)&field=DHSREGCO:double(18,11)&…	1
543	KE201400000545	KE	2014	545	KE	NULL	NULL	NULL	NULL	34	Tharaka-N	3	Eastern	CEN	R	-0.247145	37.5988	4.18548e+06	1583	WGS84	0	Rural buffer	MultiPolygon?crs=EPSG:3395&field=OBJECTID:integer(9,0)&field=DHSID:string(254,0)&field=DHSCC:string(254,0)&field=DHSYEAR:double(18,11)&field=DHSCLUST:double(18,11)&field=CCFIPS:string(254,0)&field=ADM1FIPS:string(254,0)&field=ADM1FIPSNA:string(254,0)&field=ADM1SALBNA:string(254,0)&field=ADM1SALBCO:string(254,0)&field=ADM1DHS:double(18,11)&field=ADM1NAME:string(254,0)&field=DHSREGCO:double(18,11)&…	1
544	KE201400000546	KE	2014	546	KE	NULL	NULL	NULL	NULL	34	Tharaka-N	3	Eastern	CEN	R	-0.317768	37.7183	4.19878e+06	1070	WGS84	0	Rural buffer	MultiPolygon?crs=EPSG:3395&field=OBJECTID:integer(9,0)&field=DHSID:string(254,0)&field=DHSCC:string(254,0)&field=DHSYEAR:double(18,11)&field=DHSCLUST:double(18,11)&field=CCFIPS:string(254,0)&field=ADM1FIPS:string(254,0)&field=ADM1FIPSNA:string(254,0)&field=ADM1SALBNA:string(254,0)&field=ADM1SALBCO:string(254,0)&field=ADM1DHS:double(18,11)&field=ADM1NAME:string(254,0)&field=DHSREGCO:double(18,11)&…	1
545	KE201400000547	KE	2014	547	KE	NULL	NULL	NULL	NULL	34	Tharaka-N	3	Eastern	CEN	R	-0.261945	37.6347	4.18947e+06	1360	WGS84	0	Rural buffer	MultiPolygon?crs=EPSG:3395&field=OBJECTID:integer(9,0)&field=DHSID:string(254,0)&field=DHSCC:string(254,0)&field=DHSYEAR:double(18,11)&field=DHSCLUST:double(18,11)&field=CCFIPS:string(254,0)&field=ADM1FIPS:string(254,0)&field=ADM1FIPSNA:string(254,0)&field=ADM1SALBNA:string(254,0)&field=ADM1SALBCO:string(254,0)&field=ADM1DHS:double(18,11)&field=ADM1NAME:string(254,0)&field=DHSREGCO:double(18,11)&…	2
547	KE201400000549	KE	2014	549	KE	NULL	NULL	NULL	NULL	34	Tharaka-N	3	Eastern	CEN	R	-0.228338	37.75	4.20231e+06	1228	WGS84	0	Rural buffer	MultiPolygon?crs=EPSG:3395&field=OBJECTID:integer(9,0)&field=DHSID:string(254,0)&field=DHSCC:string(254,0)&field=DHSYEAR:double(18,11)&field=DHSCLUST:double(18,11)&field=CCFIPS:string(254,0)&field=ADM1FIPS:string(254,0)&field=ADM1FIPSNA:string(254,0)&field=ADM1SALBNA:string(254,0)&field=ADM1SALBCO:string(254,0)&field=ADM1DHS:double(18,11)&field=ADM1NAME:string(254,0)&field=DHSREGCO:double(18,11)&…	0
550	KE201400000552	KE	2014	552	KE	NULL	NULL	NULL	NULL	34	Tharaka-N	3	Eastern	CEN	R	-0.26312	37.7262	4.19966e+06	1194	WGS84	0	Rural buffer	MultiPolygon?crs=EPSG:3395&field=OBJECTID:integer(9,0)&field=DHSID:string(254,0)&field=DHSCC:string(254,0)&field=DHSYEAR:double(18,11)&field=DHSCLUST:double(18,11)&field=CCFIPS:string(254,0)&field=ADM1FIPS:string(254,0)&field=ADM1FIPSNA:string(254,0)&field=ADM1SALBNA:string(254,0)&field=ADM1SALBCO:string(254,0)&field=ADM1DHS:double(18,11)&field=ADM1NAME:string(254,0)&field=DHSREGCO:double(18,11)&…	0
551	KE201400000553	KE	2014	553	KE	NULL	NULL	NULL	NULL	34	Tharaka-N	3	Eastern	CEN	R	-0.29045	37.7227	4.19927e+06	1195	WGS84	0	Rural buffer	MultiPolygon?crs=EPSG:3395&field=OBJECTID:integer(9,0)&field=DHSID:string(254,0)&field=DHSCC:string(254,0)&field=DHSYEAR:double(18,11)&field=DHSCLUST:double(18,11)&field=CCFIPS:string(254,0)&field=ADM1FIPS:string(254,0)&field=ADM1FIPSNA:string(254,0)&field=ADM1SALBNA:string(254,0)&field=ADM1SALBCO:string(254,0)&field=ADM1DHS:double(18,11)&field=ADM1NAME:string(254,0)&field=DHSREGCO:double(18,11)&…	1
552	KE201400000554	KE	2014	554	KE	NULL	NULL	NULL	NULL	34	Tharaka-N	3	Eastern	CEN	R	-0.263505	37.6525	4.19145e+06	1391	WGS84	0	Rural buffer	MultiPolygon?crs=EPSG:3395&field=OBJECTID:integer(9,0)&field=DHSID:string(254,0)&field=DHSCC:string(254,0)&field=DHSYEAR:double(18,11)&field=DHSCLUST:double(18,11)&field=CCFIPS:string(254,0)&field=ADM1FIPS:string(254,0)&field=ADM1FIPSNA:string(254,0)&field=ADM1SALBNA:string(254,0)&field=ADM1SALBCO:string(254,0)&field=ADM1DHS:double(18,11)&field=ADM1NAME:string(254,0)&field=DHSREGCO:double(18,11)&…	2
554	KE201400000556	KE	2014	556	KE	NULL	NULL	NULL	NULL	34	Tharaka-N	3	Eastern	CEN	R	-0.037748	38.002	4.23037e+06	753	WGS84	0	Rural buffer	MultiPolygon?crs=EPSG:3395&field=OBJECTID:integer(9,0)&field=DHSID:string(254,0)&field=DHSCC:string(254,0)&field=DHSYEAR:double(18,11)&field=DHSCLUST:double(18,11)&field=CCFIPS:string(254,0)&field=ADM1FIPS:string(254,0)&field=ADM1FIPSNA:string(254,0)&field=ADM1SALBNA:string(254,0)&field=ADM1SALBCO:string(254,0)&field=ADM1DHS:double(18,11)&field=ADM1NAME:string(254,0)&field=DHSREGCO:double(18,11)&…	0
555	KE201400000557	KE	2014	557	KE	NULL	NULL	NULL	NULL	34	Tharaka-N	3	Eastern	CEN	R	-0.040081	37.9207	4.22131e+06	744	WGS84	0	Rural buffer	MultiPolygon?crs=EPSG:3395&field=OBJECTID:integer(9,0)&field=DHSID:string(254,0)&field=DHSCC:string(254,0)&field=DHSYEAR:double(18,11)&field=DHSCLUST:double(18,11)&field=CCFIPS:string(254,0)&field=ADM1FIPS:string(254,0)&field=ADM1FIPSNA:string(254,0)&field=ADM1SALBNA:string(254,0)&field=ADM1SALBCO:string(254,0)&field=ADM1DHS:double(18,11)&field=ADM1NAME:string(254,0)&field=DHSREGCO:double(18,11)&…	0
556	KE201400000558	KE	2014	558	KE	NULL	NULL	NULL	NULL	34	Tharaka-N	3	Eastern	CEN	R	-0.13089	38.0573	4.23652e+06	625	WGS84	0	Rural buffer	MultiPolygon?crs=EPSG:3395&field=OBJECTID:integer(9,0)&field=DHSID:string(254,0)&field=DHSCC:string(254,0)&field=DHSYEAR:double(18,11)&field=DHSCLUST:double(18,11)&field=CCFIPS:string(254,0)&field=ADM1FIPS:string(254,0)&field=ADM1FIPSNA:string(254,0)&field=ADM1SALBNA:string(254,0)&field=ADM1SALBCO:string(254,0)&field=ADM1DHS:double(18,11)&field=ADM1NAME:string(254,0)&field=DHSREGCO:double(18,11)&…	0
557	KE201400000559	KE	2014	559	KE	NULL	NULL	NULL	NULL	34	Tharaka-N	3	Eastern	CEN	R	0.000568	37.9926	4.22932e+06	742	WGS84	0	Rural buffer	MultiPolygon?crs=EPSG:3395&field=OBJECTID:integer(9,0)&field=DHSID:string(254,0)&field=DHSCC:string(254,0)&field=DHSYEAR:double(18,11)&field=DHSCLUST:double(18,11)&field=CCFIPS:string(254,0)&field=ADM1FIPS:string(254,0)&field=ADM1FIPSNA:string(254,0)&field=ADM1SALBNA:string(254,0)&field=ADM1SALBCO:string(254,0)&field=ADM1DHS:double(18,11)&field=ADM1NAME:string(254,0)&field=DHSREGCO:double(18,11)&…	0
558	KE201400000560	KE	2014	560	KE	NULL	NULL	NULL	NULL	34	Tharaka-N	3	Eastern	CEN	R	0.021916	38.0464	4.23531e+06	682	WGS84	0	Rural buffer	MultiPolygon?crs=EPSG:3395&field=OBJECTID:integer(9,0)&field=DHSID:string(254,0)&field=DHSCC:string(254,0)&field=DHSYEAR:double(18,11)&field=DHSCLUST:double(18,11)&field=CCFIPS:string(254,0)&field=ADM1FIPS:string(254,0)&field=ADM1FIPSNA:string(254,0)&field=ADM1SALBNA:string(254,0)&field=ADM1SALBCO:string(254,0)&field=ADM1DHS:double(18,11)&field=ADM1NAME:string(254,0)&field=DHSREGCO:double(18,11)&…	0
559	KE201400000561	KE	2014	561	KE	NULL	NULL	NULL	NULL	34	Tharaka-N	3	Eastern	CEN	R	-0.14879	37.8485	4.21328e+06	757	WGS84	0	Rural buffer	MultiPolygon?crs=EPSG:3395&field=OBJECTID:integer(9,0)&field=DHSID:string(254,0)&field=DHSCC:string(254,0)&field=DHSYEAR:double(18,11)&field=DHSCLUST:double(18,11)&field=CCFIPS:string(254,0)&field=ADM1FIPS:string(254,0)&field=ADM1FIPSNA:string(254,0)&field=ADM1SALBNA:string(254,0)&field=ADM1SALBCO:string(254,0)&field=ADM1DHS:double(18,11)&field=ADM1NAME:string(254,0)&field=DHSREGCO:double(18,11)&…	0
560	KE201400000562	KE	2014	562	KE	NULL	NULL	NULL	NULL	34	Tharaka-N	3	Eastern	CEN	R	-0.326295	37.8787	4.21664e+06	754	WGS84	0	Rural buffer	MultiPolygon?crs=EPSG:3395&field=OBJECTID:integer(9,0)&field=DHSID:string(254,0)&field=DHSCC:string(254,0)&field=DHSYEAR:double(18,11)&field=DHSCLUST:double(18,11)&field=CCFIPS:string(254,0)&field=ADM1FIPS:string(254,0)&field=ADM1FIPSNA:string(254,0)&field=ADM1SALBNA:string(254,0)&field=ADM1SALBCO:string(254,0)&field=ADM1DHS:double(18,11)&field=ADM1NAME:string(254,0)&field=DHSREGCO:double(18,11)&…	1
561	KE201400000563	KE	2014	563	KE	NULL	NULL	NULL	NULL	34	Tharaka-N	3	Eastern	CEN	R	-0.186193	37.8833	4.21715e+06	819	WGS84	0	Rural buffer	MultiPolygon?crs=EPSG:3395&field=OBJECTID:integer(9,0)&field=DHSID:string(254,0)&field=DHSCC:string(254,0)&field=DHSYEAR:double(18,11)&field=DHSCLUST:double(18,11)&field=CCFIPS:string(254,0)&field=ADM1FIPS:string(254,0)&field=ADM1FIPSNA:string(254,0)&field=ADM1SALBNA:string(254,0)&field=ADM1SALBCO:string(254,0)&field=ADM1DHS:double(18,11)&field=ADM1NAME:string(254,0)&field=DHSREGCO:double(18,11)&…	0
569	KE201400000571	KE	2014	571	KE	NULL	NULL	NULL	NULL	35	Embu	3	Eastern	CEN	R	-0.421793	37.4756	4.17177e+06	1708	WGS84	0	Rural buffer	MultiPolygon?crs=EPSG:3395&field=OBJECTID:integer(9,0)&field=DHSID:string(254,0)&field=DHSCC:string(254,0)&field=DHSYEAR:double(18,11)&field=DHSCLUST:double(18,11)&field=CCFIPS:string(254,0)&field=ADM1FIPS:string(254,0)&field=ADM1FIPSNA:string(254,0)&field=ADM1SALBNA:string(254,0)&field=ADM1SALBCO:string(254,0)&field=ADM1DHS:double(18,11)&field=ADM1NAME:string(254,0)&field=DHSREGCO:double(18,11)&…	1
570	KE201400000572	KE	2014	572	KE	NULL	NULL	NULL	NULL	35	Embu	3	Eastern	CEN	R	-0.423025	37.4825	4.17253e+06	1712	WGS84	0	Rural buffer	MultiPolygon?crs=EPSG:3395&field=OBJECTID:integer(9,0)&field=DHSID:string(254,0)&field=DHSCC:string(254,0)&field=DHSYEAR:double(18,11)&field=DHSCLUST:double(18,11)&field=CCFIPS:string(254,0)&field=ADM1FIPS:string(254,0)&field=ADM1FIPSNA:string(254,0)&field=ADM1SALBNA:string(254,0)&field=ADM1SALBCO:string(254,0)&field=ADM1DHS:double(18,11)&field=ADM1NAME:string(254,0)&field=DHSREGCO:double(18,11)&…	1
571	KE201400000573	KE	2014	573	KE	NULL	NULL	NULL	NULL	35	Embu	3	Eastern	CEN	R	-0.441669	37.5547	4.18057e+06	1768	WGS84	0	Rural buffer	MultiPolygon?crs=EPSG:3395&field=OBJECTID:integer(9,0)&field=DHSID:string(254,0)&field=DHSCC:string(254,0)&field=DHSYEAR:double(18,11)&field=DHSCLUST:double(18,11)&field=CCFIPS:string(254,0)&field=ADM1FIPS:string(254,0)&field=ADM1FIPSNA:string(254,0)&field=ADM1SALBNA:string(254,0)&field=ADM1SALBCO:string(254,0)&field=ADM1DHS:double(18,11)&field=ADM1NAME:string(254,0)&field=DHSREGCO:double(18,11)&…	1
572	KE201400000574	KE	2014	574	KE	NULL	NULL	NULL	NULL	35	Embu	3	Eastern	CEN	R	-0.477462	37.4486	4.16876e+06	1519	WGS84	0	Rural buffer	MultiPolygon?crs=EPSG:3395&field=OBJECTID:integer(9,0)&field=DHSID:string(254,0)&field=DHSCC:string(254,0)&field=DHSYEAR:double(18,11)&field=DHSCLUST:double(18,11)&field=CCFIPS:string(254,0)&field=ADM1FIPS:string(254,0)&field=ADM1FIPSNA:string(254,0)&field=ADM1SALBNA:string(254,0)&field=ADM1SALBCO:string(254,0)&field=ADM1DHS:double(18,11)&field=ADM1NAME:string(254,0)&field=DHSREGCO:double(18,11)&…	2
573	KE201400000575	KE	2014	575	KE	NULL	NULL	NULL	NULL	35	Embu	3	Eastern	CEN	R	-0.476645	37.4848	4.17278e+06	1576	WGS84	0	Rural buffer	MultiPolygon?crs=EPSG:3395&field=OBJECTID:integer(9,0)&field=DHSID:string(254,0)&field=DHSCC:string(254,0)&field=DHSYEAR:double(18,11)&field=DHSCLUST:double(18,11)&field=CCFIPS:string(254,0)&field=ADM1FIPS:string(254,0)&field=ADM1FIPSNA:string(254,0)&field=ADM1SALBNA:string(254,0)&field=ADM1SALBCO:string(254,0)&field=ADM1DHS:double(18,11)&field=ADM1NAME:string(254,0)&field=DHSREGCO:double(18,11)&…	3
574	KE201400000576	KE	2014	576	KE	NULL	NULL	NULL	NULL	35	Embu	3	Eastern	CEN	R	-0.444713	37.6468	4.19082e+06	1276	WGS84	0	Rural buffer	MultiPolygon?crs=EPSG:3395&field=OBJECTID:integer(9,0)&field=DHSID:string(254,0)&field=DHSCC:string(254,0)&field=DHSYEAR:double(18,11)&field=DHSCLUST:double(18,11)&field=CCFIPS:string(254,0)&field=ADM1FIPS:string(254,0)&field=ADM1FIPSNA:string(254,0)&field=ADM1SALBNA:string(254,0)&field=ADM1SALBCO:string(254,0)&field=ADM1DHS:double(18,11)&field=ADM1NAME:string(254,0)&field=DHSREGCO:double(18,11)&…	0
576	KE201400000578	KE	2014	578	KE	NULL	NULL	NULL	NULL	35	Embu	3	Eastern	CEN	R	-0.412308	37.6118	4.18692e+06	1426	WGS84	0	Rural buffer	MultiPolygon?crs=EPSG:3395&field=OBJECTID:integer(9,0)&field=DHSID:string(254,0)&field=DHSCC:string(254,0)&field=DHSYEAR:double(18,11)&field=DHSCLUST:double(18,11)&field=CCFIPS:string(254,0)&field=ADM1FIPS:string(254,0)&field=ADM1FIPSNA:string(254,0)&field=ADM1SALBNA:string(254,0)&field=ADM1SALBCO:string(254,0)&field=ADM1DHS:double(18,11)&field=ADM1NAME:string(254,0)&field=DHSREGCO:double(18,11)&…	0
577	KE201400000579	KE	2014	579	KE	NULL	NULL	NULL	NULL	35	Embu	3	Eastern	CEN	R	-0.484662	37.6239	4.18827e+06	1193	WGS84	0	Rural buffer	MultiPolygon?crs=EPSG:3395&field=OBJECTID:integer(9,0)&field=DHSID:string(254,0)&field=DHSCC:string(254,0)&field=DHSYEAR:double(18,11)&field=DHSCLUST:double(18,11)&field=CCFIPS:string(254,0)&field=ADM1FIPS:string(254,0)&field=ADM1FIPSNA:string(254,0)&field=ADM1SALBNA:string(254,0)&field=ADM1SALBCO:string(254,0)&field=ADM1DHS:double(18,11)&field=ADM1NAME:string(254,0)&field=DHSREGCO:double(18,11)&…	0
580	KE201400000582	KE	2014	582	KE	NULL	NULL	NULL	NULL	35	Embu	3	Eastern	CEN	R	-0.435796	37.5544	4.18053e+06	1469	WGS84	0	Rural buffer	MultiPolygon?crs=EPSG:3395&field=OBJECTID:integer(9,0)&field=DHSID:string(254,0)&field=DHSCC:string(254,0)&field=DHSYEAR:double(18,11)&field=DHSCLUST:double(18,11)&field=CCFIPS:string(254,0)&field=ADM1FIPS:string(254,0)&field=ADM1FIPSNA:string(254,0)&field=ADM1SALBNA:string(254,0)&field=ADM1SALBCO:string(254,0)&field=ADM1DHS:double(18,11)&field=ADM1NAME:string(254,0)&field=DHSREGCO:double(18,11)&…	1
581	KE201400000583	KE	2014	583	KE	NULL	NULL	NULL	NULL	35	Embu	3	Eastern	CEN	R	-0.41061	37.5399	4.17893e+06	1656	WGS84	0	Rural buffer	MultiPolygon?crs=EPSG:3395&field=OBJECTID:integer(9,0)&field=DHSID:string(254,0)&field=DHSCC:string(254,0)&field=DHSYEAR:double(18,11)&field=DHSCLUST:double(18,11)&field=CCFIPS:string(254,0)&field=ADM1FIPS:string(254,0)&field=ADM1FIPSNA:string(254,0)&field=ADM1SALBNA:string(254,0)&field=ADM1SALBCO:string(254,0)&field=ADM1DHS:double(18,11)&field=ADM1NAME:string(254,0)&field=DHSREGCO:double(18,11)&…	1
582	KE201400000584	KE	2014	584	KE	NULL	NULL	NULL	NULL	35	Embu	3	Eastern	CEN	R	-0.543542	37.5412	4.17907e+06	1281	WGS84	0	Rural buffer	MultiPolygon?crs=EPSG:3395&field=OBJECTID:integer(9,0)&field=DHSID:string(254,0)&field=DHSCC:string(254,0)&field=DHSYEAR:double(18,11)&field=DHSCLUST:double(18,11)&field=CCFIPS:string(254,0)&field=ADM1FIPS:string(254,0)&field=ADM1FIPSNA:string(254,0)&field=ADM1SALBNA:string(254,0)&field=ADM1SALBCO:string(254,0)&field=ADM1DHS:double(18,11)&field=ADM1NAME:string(254,0)&field=DHSREGCO:double(18,11)&…	0
583	KE201400000585	KE	2014	585	KE	NULL	NULL	NULL	NULL	35	Embu	3	Eastern	CEN	R	-0.475182	37.4777	4.172e+06	1549	WGS84	0	Rural buffer	MultiPolygon?crs=EPSG:3395&field=OBJECTID:integer(9,0)&field=DHSID:string(254,0)&field=DHSCC:string(254,0)&field=DHSYEAR:double(18,11)&field=DHSCLUST:double(18,11)&field=CCFIPS:string(254,0)&field=ADM1FIPS:string(254,0)&field=ADM1FIPSNA:string(254,0)&field=ADM1SALBNA:string(254,0)&field=ADM1SALBCO:string(254,0)&field=ADM1DHS:double(18,11)&field=ADM1NAME:string(254,0)&field=DHSREGCO:double(18,11)&…	3
584	KE201400000586	KE	2014	586	KE	NULL	NULL	NULL	NULL	35	Embu	3	Eastern	CEN	R	-0.482088	37.7929	4.20708e+06	814	WGS84	0	Rural buffer	MultiPolygon?crs=EPSG:3395&field=OBJECTID:integer(9,0)&field=DHSID:string(254,0)&field=DHSCC:string(254,0)&field=DHSYEAR:double(18,11)&field=DHSCLUST:double(18,11)&field=CCFIPS:string(254,0)&field=ADM1FIPS:string(254,0)&field=ADM1FIPSNA:string(254,0)&field=ADM1SALBNA:string(254,0)&field=ADM1SALBCO:string(254,0)&field=ADM1DHS:double(18,11)&field=ADM1NAME:string(254,0)&field=DHSREGCO:double(18,11)&…	0
585	KE201400000587	KE	2014	587	KE	NULL	NULL	NULL	NULL	35	Embu	3	Eastern	CEN	R	-0.449393	37.7822	4.2059e+06	1082	WGS84	0	Rural buffer	MultiPolygon?crs=EPSG:3395&field=OBJECTID:integer(9,0)&field=DHSID:string(254,0)&field=DHSCC:string(254,0)&field=DHSYEAR:double(18,11)&field=DHSCLUST:double(18,11)&field=CCFIPS:string(254,0)&field=ADM1FIPS:string(254,0)&field=ADM1FIPSNA:string(254,0)&field=ADM1SALBNA:string(254,0)&field=ADM1SALBCO:string(254,0)&field=ADM1DHS:double(18,11)&field=ADM1NAME:string(254,0)&field=DHSREGCO:double(18,11)&…	0
586	KE201400000588	KE	2014	588	KE	NULL	NULL	NULL	NULL	35	Embu	3	Eastern	CEN	R	-0.591828	37.5837	4.1838e+06	1196	WGS84	0	Rural buffer	MultiPolygon?crs=EPSG:3395&field=OBJECTID:integer(9,0)&field=DHSID:string(254,0)&field=DHSCC:string(254,0)&field=DHSYEAR:double(18,11)&field=DHSCLUST:double(18,11)&field=CCFIPS:string(254,0)&field=ADM1FIPS:string(254,0)&field=ADM1FIPSNA:string(254,0)&field=ADM1SALBNA:string(254,0)&field=ADM1SALBCO:string(254,0)&field=ADM1DHS:double(18,11)&field=ADM1NAME:string(254,0)&field=DHSREGCO:double(18,11)&…	1
587	KE201400000589	KE	2014	589	KE	NULL	NULL	NULL	NULL	35	Embu	3	Eastern	CEN	R	-0.733167	37.5201	4.17672e+06	1086	WGS84	0	Rural buffer	MultiPolygon?crs=EPSG:3395&field=OBJECTID:integer(9,0)&field=DHSID:string(254,0)&field=DHSCC:string(254,0)&field=DHSYEAR:double(18,11)&field=DHSCLUST:double(18,11)&field=CCFIPS:string(254,0)&field=ADM1FIPS:string(254,0)&field=ADM1FIPSNA:string(254,0)&field=ADM1SALBNA:string(254,0)&field=ADM1SALBCO:string(254,0)&field=ADM1DHS:double(18,11)&field=ADM1NAME:string(254,0)&field=DHSREGCO:double(18,11)&…	0
588	KE201400000590	KE	2014	590	KE	NULL	NULL	NULL	NULL	35	Embu	3	Eastern	CEN	R	-0.79375	37.4009	4.16345e+06	1123	WGS84	0	Rural buffer	MultiPolygon?crs=EPSG:3395&field=OBJECTID:integer(9,0)&field=DHSID:string(254,0)&field=DHSCC:string(254,0)&field=DHSYEAR:double(18,11)&field=DHSCLUST:double(18,11)&field=CCFIPS:string(254,0)&field=ADM1FIPS:string(254,0)&field=ADM1FIPSNA:string(254,0)&field=ADM1SALBNA:string(254,0)&field=ADM1SALBCO:string(254,0)&field=ADM1DHS:double(18,11)&field=ADM1NAME:string(254,0)&field=DHSREGCO:double(18,11)&…	0
589	KE201400000591	KE	2014	591	KE	NULL	NULL	NULL	NULL	35	Embu	3	Eastern	CEN	R	-0.817949	37.423	4.16591e+06	1103	WGS84	0	Rural buffer	MultiPolygon?crs=EPSG:3395&field=OBJECTID:integer(9,0)&field=DHSID:string(254,0)&field=DHSCC:string(254,0)&field=DHSYEAR:double(18,11)&field=DHSCLUST:double(18,11)&field=CCFIPS:string(254,0)&field=ADM1FIPS:string(254,0)&field=ADM1FIPSNA:string(254,0)&field=ADM1SALBNA:string(254,0)&field=ADM1SALBCO:string(254,0)&field=ADM1DHS:double(18,11)&field=ADM1NAME:string(254,0)&field=DHSREGCO:double(18,11)&…	0
590	KE201400000592	KE	2014	592	KE	NULL	NULL	NULL	NULL	35	Embu	3	Eastern	CEN	R	-0.684338	37.5624	4.18143e+06	1103	WGS84	0	Rural buffer	MultiPolygon?crs=EPSG:3395&field=OBJECTID:integer(9,0)&field=DHSID:string(254,0)&field=DHSCC:string(254,0)&field=DHSYEAR:double(18,11)&field=DHSCLUST:double(18,11)&field=CCFIPS:string(254,0)&field=ADM1FIPS:string(254,0)&field=ADM1FIPSNA:string(254,0)&field=ADM1SALBNA:string(254,0)&field=ADM1SALBCO:string(254,0)&field=ADM1DHS:double(18,11)&field=ADM1NAME:string(254,0)&field=DHSREGCO:double(18,11)&…	0
591	KE201400000593	KE	2014	593	KE	NULL	NULL	NULL	NULL	35	Embu	3	Eastern	CEN	R	-0.641143	37.614	4.18717e+06	1285	WGS84	0	Rural buffer	MultiPolygon?crs=EPSG:3395&field=OBJECTID:integer(9,0)&field=DHSID:string(254,0)&field=DHSCC:string(254,0)&field=DHSYEAR:double(18,11)&field=DHSCLUST:double(18,11)&field=CCFIPS:string(254,0)&field=ADM1FIPS:string(254,0)&field=ADM1FIPSNA:string(254,0)&field=ADM1SALBNA:string(254,0)&field=ADM1SALBCO:string(254,0)&field=ADM1DHS:double(18,11)&field=ADM1NAME:string(254,0)&field=DHSREGCO:double(18,11)&…	1
592	KE201400000594	KE	2014	594	KE	NULL	NULL	NULL	NULL	35	Embu	3	Eastern	CEN	R	-0.760206	37.6697	4.19337e+06	996	WGS84	0	Rural buffer	MultiPolygon?crs=EPSG:3395&field=OBJECTID:integer(9,0)&field=DHSID:string(254,0)&field=DHSCC:string(254,0)&field=DHSYEAR:double(18,11)&field=DHSCLUST:double(18,11)&field=CCFIPS:string(254,0)&field=ADM1FIPS:string(254,0)&field=ADM1FIPSNA:string(254,0)&field=ADM1SALBNA:string(254,0)&field=ADM1SALBCO:string(254,0)&field=ADM1DHS:double(18,11)&field=ADM1NAME:string(254,0)&field=DHSREGCO:double(18,11)&…	0
593	KE201400000595	KE	2014	595	KE	NULL	NULL	NULL	NULL	35	Embu	3	Eastern	CEN	R	-0.707665	37.7188	4.19884e+06	1083	WGS84	0	Rural buffer	MultiPolygon?crs=EPSG:3395&field=OBJECTID:integer(9,0)&field=DHSID:string(254,0)&field=DHSCC:string(254,0)&field=DHSYEAR:double(18,11)&field=DHSCLUST:double(18,11)&field=CCFIPS:string(254,0)&field=ADM1FIPS:string(254,0)&field=ADM1FIPSNA:string(254,0)&field=ADM1SALBNA:string(254,0)&field=ADM1SALBCO:string(254,0)&field=ADM1DHS:double(18,11)&field=ADM1NAME:string(254,0)&field=DHSREGCO:double(18,11)&…	0
599	KE201400000601	KE	2014	601	KE	NULL	NULL	NULL	NULL	36	Kitui	3	Eastern	CEN	R	-1.2324	38.078	4.23882e+06	956	WGS84	0	Rural buffer	MultiPolygon?crs=EPSG:3395&field=OBJECTID:integer(9,0)&field=DHSID:string(254,0)&field=DHSCC:string(254,0)&field=DHSYEAR:double(18,11)&field=DHSCLUST:double(18,11)&field=CCFIPS:string(254,0)&field=ADM1FIPS:string(254,0)&field=ADM1FIPSNA:string(254,0)&field=ADM1SALBNA:string(254,0)&field=ADM1SALBCO:string(254,0)&field=ADM1DHS:double(18,11)&field=ADM1NAME:string(254,0)&field=DHSREGCO:double(18,11)&…	0
600	KE201400000602	KE	2014	602	KE	NULL	NULL	NULL	NULL	36	Kitui	3	Eastern	CEN	R	-1.32803	37.9707	4.22688e+06	1165	WGS84	0	Rural buffer	MultiPolygon?crs=EPSG:3395&field=OBJECTID:integer(9,0)&field=DHSID:string(254,0)&field=DHSCC:string(254,0)&field=DHSYEAR:double(18,11)&field=DHSCLUST:double(18,11)&field=CCFIPS:string(254,0)&field=ADM1FIPS:string(254,0)&field=ADM1FIPSNA:string(254,0)&field=ADM1SALBNA:string(254,0)&field=ADM1SALBCO:string(254,0)&field=ADM1DHS:double(18,11)&field=ADM1NAME:string(254,0)&field=DHSREGCO:double(18,11)&…	0
601	KE201400000603	KE	2014	603	KE	NULL	NULL	NULL	NULL	36	Kitui	3	Eastern	CEN	R	-1.27315	37.9799	4.2279e+06	1218	WGS84	0	Rural buffer	MultiPolygon?crs=EPSG:3395&field=OBJECTID:integer(9,0)&field=DHSID:string(254,0)&field=DHSCC:string(254,0)&field=DHSYEAR:double(18,11)&field=DHSCLUST:double(18,11)&field=CCFIPS:string(254,0)&field=ADM1FIPS:string(254,0)&field=ADM1FIPSNA:string(254,0)&field=ADM1SALBNA:string(254,0)&field=ADM1SALBCO:string(254,0)&field=ADM1DHS:double(18,11)&field=ADM1NAME:string(254,0)&field=DHSREGCO:double(18,11)&…	0
603	KE201400000605	KE	2014	605	KE	NULL	NULL	NULL	NULL	36	Kitui	3	Eastern	CEN	R	-1.2337	37.8594	4.21449e+06	1194	WGS84	0	Rural buffer	MultiPolygon?crs=EPSG:3395&field=OBJECTID:integer(9,0)&field=DHSID:string(254,0)&field=DHSCC:string(254,0)&field=DHSYEAR:double(18,11)&field=DHSCLUST:double(18,11)&field=CCFIPS:string(254,0)&field=ADM1FIPS:string(254,0)&field=ADM1FIPSNA:string(254,0)&field=ADM1SALBNA:string(254,0)&field=ADM1SALBCO:string(254,0)&field=ADM1DHS:double(18,11)&field=ADM1NAME:string(254,0)&field=DHSREGCO:double(18,11)&…	0
605	KE201400000607	KE	2014	607	KE	NULL	NULL	NULL	NULL	36	Kitui	3	Eastern	CEN	R	-1.51259	38.0682	4.23773e+06	997	WGS84	0	Rural buffer	MultiPolygon?crs=EPSG:3395&field=OBJECTID:integer(9,0)&field=DHSID:string(254,0)&field=DHSCC:string(254,0)&field=DHSYEAR:double(18,11)&field=DHSCLUST:double(18,11)&field=CCFIPS:string(254,0)&field=ADM1FIPS:string(254,0)&field=ADM1FIPSNA:string(254,0)&field=ADM1SALBNA:string(254,0)&field=ADM1SALBCO:string(254,0)&field=ADM1DHS:double(18,11)&field=ADM1NAME:string(254,0)&field=DHSREGCO:double(18,11)&…	0
607	KE201400000609	KE	2014	609	KE	NULL	NULL	NULL	NULL	36	Kitui	3	Eastern	CEN	R	-1.53499	38.0925	4.24044e+06	947	WGS84	0	Rural buffer	MultiPolygon?crs=EPSG:3395&field=OBJECTID:integer(9,0)&field=DHSID:string(254,0)&field=DHSCC:string(254,0)&field=DHSYEAR:double(18,11)&field=DHSCLUST:double(18,11)&field=CCFIPS:string(254,0)&field=ADM1FIPS:string(254,0)&field=ADM1FIPSNA:string(254,0)&field=ADM1SALBNA:string(254,0)&field=ADM1SALBCO:string(254,0)&field=ADM1DHS:double(18,11)&field=ADM1NAME:string(254,0)&field=DHSREGCO:double(18,11)&…	0
608	KE201400000610	KE	2014	610	KE	NULL	NULL	NULL	NULL	36	Kitui	3	Eastern	CEN	R	-1.78941	37.9112	4.22026e+06	1029	WGS84	0	Rural buffer	MultiPolygon?crs=EPSG:3395&field=OBJECTID:integer(9,0)&field=DHSID:string(254,0)&field=DHSCC:string(254,0)&field=DHSYEAR:double(18,11)&field=DHSCLUST:double(18,11)&field=CCFIPS:string(254,0)&field=ADM1FIPS:string(254,0)&field=ADM1FIPSNA:string(254,0)&field=ADM1SALBNA:string(254,0)&field=ADM1SALBCO:string(254,0)&field=ADM1DHS:double(18,11)&field=ADM1NAME:string(254,0)&field=DHSREGCO:double(18,11)&…	0
609	KE201400000611	KE	2014	611	KE	NULL	NULL	NULL	NULL	36	Kitui	3	Eastern	CEN	R	-1.84948	38.0131	4.2316e+06	851	WGS84	0	Rural buffer	MultiPolygon?crs=EPSG:3395&field=OBJECTID:integer(9,0)&field=DHSID:string(254,0)&field=DHSCC:string(254,0)&field=DHSYEAR:double(18,11)&field=DHSCLUST:double(18,11)&field=CCFIPS:string(254,0)&field=ADM1FIPS:string(254,0)&field=ADM1FIPSNA:string(254,0)&field=ADM1SALBNA:string(254,0)&field=ADM1SALBCO:string(254,0)&field=ADM1DHS:double(18,11)&field=ADM1NAME:string(254,0)&field=DHSREGCO:double(18,11)&…	0
610	KE201400000612	KE	2014	612	KE	NULL	NULL	NULL	NULL	36	Kitui	3	Eastern	CEN	R	-1.47876	38.1947	4.25181e+06	589	WGS84	0	Rural buffer	MultiPolygon?crs=EPSG:3395&field=OBJECTID:integer(9,0)&field=DHSID:string(254,0)&field=DHSCC:string(254,0)&field=DHSYEAR:double(18,11)&field=DHSCLUST:double(18,11)&field=CCFIPS:string(254,0)&field=ADM1FIPS:string(254,0)&field=ADM1FIPSNA:string(254,0)&field=ADM1SALBNA:string(254,0)&field=ADM1SALBCO:string(254,0)&field=ADM1DHS:double(18,11)&field=ADM1NAME:string(254,0)&field=DHSREGCO:double(18,11)&…	0
611	KE201400000613	KE	2014	613	KE	NULL	NULL	NULL	NULL	36	Kitui	3	Eastern	CEN	R	-1.7132	38.0783	4.23885e+06	857	WGS84	0	Rural buffer	MultiPolygon?crs=EPSG:3395&field=OBJECTID:integer(9,0)&field=DHSID:string(254,0)&field=DHSCC:string(254,0)&field=DHSYEAR:double(18,11)&field=DHSCLUST:double(18,11)&field=CCFIPS:string(254,0)&field=ADM1FIPS:string(254,0)&field=ADM1FIPSNA:string(254,0)&field=ADM1SALBNA:string(254,0)&field=ADM1SALBCO:string(254,0)&field=ADM1DHS:double(18,11)&field=ADM1NAME:string(254,0)&field=DHSREGCO:double(18,11)&…	0
612	KE201400000614	KE	2014	614	KE	NULL	NULL	NULL	NULL	36	Kitui	3	Eastern	CEN	R	-1.74515	38.0927	4.24046e+06	854	WGS84	0	Rural buffer	MultiPolygon?crs=EPSG:3395&field=OBJECTID:integer(9,0)&field=DHSID:string(254,0)&field=DHSCC:string(254,0)&field=DHSYEAR:double(18,11)&field=DHSCLUST:double(18,11)&field=CCFIPS:string(254,0)&field=ADM1FIPS:string(254,0)&field=ADM1FIPSNA:string(254,0)&field=ADM1SALBNA:string(254,0)&field=ADM1SALBCO:string(254,0)&field=ADM1DHS:double(18,11)&field=ADM1NAME:string(254,0)&field=DHSREGCO:double(18,11)&…	0
613	KE201400000615	KE	2014	615	KE	NULL	NULL	NULL	NULL	36	Kitui	3	Eastern	CEN	R	-1.58124	38.2368	4.2565e+06	591	WGS84	0	Rural buffer	MultiPolygon?crs=EPSG:3395&field=OBJECTID:integer(9,0)&field=DHSID:string(254,0)&field=DHSCC:string(254,0)&field=DHSYEAR:double(18,11)&field=DHSCLUST:double(18,11)&field=CCFIPS:string(254,0)&field=ADM1FIPS:string(254,0)&field=ADM1FIPSNA:string(254,0)&field=ADM1SALBNA:string(254,0)&field=ADM1SALBCO:string(254,0)&field=ADM1DHS:double(18,11)&field=ADM1NAME:string(254,0)&field=DHSREGCO:double(18,11)&…	0
614	KE201400000616	KE	2014	616	KE	NULL	NULL	NULL	NULL	36	Kitui	3	Eastern	CEN	R	-2.00636	38.4276	4.27774e+06	578	WGS84	0	Rural buffer	MultiPolygon?crs=EPSG:3395&field=OBJECTID:integer(9,0)&field=DHSID:string(254,0)&field=DHSCC:string(254,0)&field=DHSYEAR:double(18,11)&field=DHSCLUST:double(18,11)&field=CCFIPS:string(254,0)&field=ADM1FIPS:string(254,0)&field=ADM1FIPSNA:string(254,0)&field=ADM1SALBNA:string(254,0)&field=ADM1SALBCO:string(254,0)&field=ADM1DHS:double(18,11)&field=ADM1NAME:string(254,0)&field=DHSREGCO:double(18,11)&…	0
615	KE201400000617	KE	2014	617	KE	NULL	NULL	NULL	NULL	36	Kitui	3	Eastern	CEN	R	-2.15575	38.2951	4.263e+06	663	WGS84	0	Rural buffer	MultiPolygon?crs=EPSG:3395&field=OBJECTID:integer(9,0)&field=DHSID:string(254,0)&field=DHSCC:string(254,0)&field=DHSYEAR:double(18,11)&field=DHSCLUST:double(18,11)&field=CCFIPS:string(254,0)&field=ADM1FIPS:string(254,0)&field=ADM1FIPSNA:string(254,0)&field=ADM1SALBNA:string(254,0)&field=ADM1SALBCO:string(254,0)&field=ADM1DHS:double(18,11)&field=ADM1NAME:string(254,0)&field=DHSREGCO:double(18,11)&…	0
618	KE201400000620	KE	2014	620	KE	NULL	NULL	NULL	NULL	36	Kitui	3	Eastern	CEN	R	-0.876089	37.9551	4.22514e+06	1071	WGS84	0	Rural buffer	MultiPolygon?crs=EPSG:3395&field=OBJECTID:integer(9,0)&field=DHSID:string(254,0)&field=DHSCC:string(254,0)&field=DHSYEAR:double(18,11)&field=DHSCLUST:double(18,11)&field=CCFIPS:string(254,0)&field=ADM1FIPS:string(254,0)&field=ADM1FIPSNA:string(254,0)&field=ADM1SALBNA:string(254,0)&field=ADM1SALBCO:string(254,0)&field=ADM1DHS:double(18,11)&field=ADM1NAME:string(254,0)&field=DHSREGCO:double(18,11)&…	0
619	KE201400000621	KE	2014	621	KE	NULL	NULL	NULL	NULL	36	Kitui	3	Eastern	CEN	R	-0.797989	38.1373	4.24543e+06	918	WGS84	0	Rural buffer	MultiPolygon?crs=EPSG:3395&field=OBJECTID:integer(9,0)&field=DHSID:string(254,0)&field=DHSCC:string(254,0)&field=DHSYEAR:double(18,11)&field=DHSCLUST:double(18,11)&field=CCFIPS:string(254,0)&field=ADM1FIPS:string(254,0)&field=ADM1FIPSNA:string(254,0)&field=ADM1SALBNA:string(254,0)&field=ADM1SALBCO:string(254,0)&field=ADM1DHS:double(18,11)&field=ADM1NAME:string(254,0)&field=DHSREGCO:double(18,11)&…	0
620	KE201400000622	KE	2014	622	KE	NULL	NULL	NULL	NULL	36	Kitui	3	Eastern	CEN	R	-0.786652	38.2903	4.26246e+06	650	WGS84	0	Rural buffer	MultiPolygon?crs=EPSG:3395&field=OBJECTID:integer(9,0)&field=DHSID:string(254,0)&field=DHSCC:string(254,0)&field=DHSYEAR:double(18,11)&field=DHSCLUST:double(18,11)&field=CCFIPS:string(254,0)&field=ADM1FIPS:string(254,0)&field=ADM1FIPSNA:string(254,0)&field=ADM1SALBNA:string(254,0)&field=ADM1SALBCO:string(254,0)&field=ADM1DHS:double(18,11)&field=ADM1NAME:string(254,0)&field=DHSREGCO:double(18,11)&…	0
621	KE201400000623	KE	2014	623	KE	NULL	NULL	NULL	NULL	36	Kitui	3	Eastern	CEN	R	-1.09282	38.026	4.23303e+06	1223	WGS84	0	Rural buffer	MultiPolygon?crs=EPSG:3395&field=OBJECTID:integer(9,0)&field=DHSID:string(254,0)&field=DHSCC:string(254,0)&field=DHSYEAR:double(18,11)&field=DHSCLUST:double(18,11)&field=CCFIPS:string(254,0)&field=ADM1FIPS:string(254,0)&field=ADM1FIPSNA:string(254,0)&field=ADM1SALBNA:string(254,0)&field=ADM1SALBCO:string(254,0)&field=ADM1DHS:double(18,11)&field=ADM1NAME:string(254,0)&field=DHSREGCO:double(18,11)&…	0
622	KE201400000624	KE	2014	624	KE	NULL	NULL	NULL	NULL	36	Kitui	3	Eastern	CEN	R	-1.02422	37.9891	4.22893e+06	1187	WGS84	0	Rural buffer	MultiPolygon?crs=EPSG:3395&field=OBJECTID:integer(9,0)&field=DHSID:string(254,0)&field=DHSCC:string(254,0)&field=DHSYEAR:double(18,11)&field=DHSCLUST:double(18,11)&field=CCFIPS:string(254,0)&field=ADM1FIPS:string(254,0)&field=ADM1FIPSNA:string(254,0)&field=ADM1SALBNA:string(254,0)&field=ADM1SALBCO:string(254,0)&field=ADM1DHS:double(18,11)&field=ADM1NAME:string(254,0)&field=DHSREGCO:double(18,11)&…	0
623	KE201400000625	KE	2014	625	KE	NULL	NULL	NULL	NULL	36	Kitui	3	Eastern	CEN	R	-0.905296	37.8686	4.21552e+06	1001	WGS84	0	Rural buffer	MultiPolygon?crs=EPSG:3395&field=OBJECTID:integer(9,0)&field=DHSID:string(254,0)&field=DHSCC:string(254,0)&field=DHSYEAR:double(18,11)&field=DHSCLUST:double(18,11)&field=CCFIPS:string(254,0)&field=ADM1FIPS:string(254,0)&field=ADM1FIPSNA:string(254,0)&field=ADM1SALBNA:string(254,0)&field=ADM1SALBCO:string(254,0)&field=ADM1DHS:double(18,11)&field=ADM1NAME:string(254,0)&field=DHSREGCO:double(18,11)&…	0
624	KE201400000626	KE	2014	626	KE	NULL	NULL	NULL	NULL	36	Kitui	3	Eastern	CEN	R	-0.626376	38.2268	4.25539e+06	861	WGS84	0	Rural buffer	MultiPolygon?crs=EPSG:3395&field=OBJECTID:integer(9,0)&field=DHSID:string(254,0)&field=DHSCC:string(254,0)&field=DHSYEAR:double(18,11)&field=DHSCLUST:double(18,11)&field=CCFIPS:string(254,0)&field=ADM1FIPS:string(254,0)&field=ADM1FIPSNA:string(254,0)&field=ADM1SALBNA:string(254,0)&field=ADM1SALBCO:string(254,0)&field=ADM1DHS:double(18,11)&field=ADM1NAME:string(254,0)&field=DHSREGCO:double(18,11)&…	0
625	KE201400000627	KE	2014	627	KE	NULL	NULL	NULL	NULL	36	Kitui	3	Eastern	CEN	R	-0.6154	38.5485	4.2912e+06	611	WGS84	0	Rural buffer	MultiPolygon?crs=EPSG:3395&field=OBJECTID:integer(9,0)&field=DHSID:string(254,0)&field=DHSCC:string(254,0)&field=DHSYEAR:double(18,11)&field=DHSCLUST:double(18,11)&field=CCFIPS:string(254,0)&field=ADM1FIPS:string(254,0)&field=ADM1FIPSNA:string(254,0)&field=ADM1SALBNA:string(254,0)&field=ADM1SALBCO:string(254,0)&field=ADM1DHS:double(18,11)&field=ADM1NAME:string(254,0)&field=DHSREGCO:double(18,11)&…	0
626	KE201400000628	KE	2014	628	KE	NULL	NULL	NULL	NULL	36	Kitui	3	Eastern	CEN	R	-0.531987	37.9529	4.2249e+06	648	WGS84	0	Rural buffer	MultiPolygon?crs=EPSG:3395&field=OBJECTID:integer(9,0)&field=DHSID:string(254,0)&field=DHSCC:string(254,0)&field=DHSYEAR:double(18,11)&field=DHSCLUST:double(18,11)&field=CCFIPS:string(254,0)&field=ADM1FIPS:string(254,0)&field=ADM1FIPSNA:string(254,0)&field=ADM1SALBNA:string(254,0)&field=ADM1SALBCO:string(254,0)&field=ADM1DHS:double(18,11)&field=ADM1NAME:string(254,0)&field=DHSREGCO:double(18,11)&…	0
627	KE201400000629	KE	2014	629	KE	NULL	NULL	NULL	NULL	36	Kitui	3	Eastern	CEN	R	-0.704131	38.0465	4.23532e+06	1040	WGS84	0	Rural buffer	MultiPolygon?crs=EPSG:3395&field=OBJECTID:integer(9,0)&field=DHSID:string(254,0)&field=DHSCC:string(254,0)&field=DHSYEAR:double(18,11)&field=DHSCLUST:double(18,11)&field=CCFIPS:string(254,0)&field=ADM1FIPS:string(254,0)&field=ADM1FIPSNA:string(254,0)&field=ADM1SALBNA:string(254,0)&field=ADM1SALBCO:string(254,0)&field=ADM1DHS:double(18,11)&field=ADM1NAME:string(254,0)&field=DHSREGCO:double(18,11)&…	0
638	KE201400000640	KE	2014	640	KE	NULL	NULL	NULL	NULL	37	Machakos	3	Eastern	CEN	R	-1.36106	37.2731	4.14923e+06	1448	WGS84	0	Rural buffer	MultiPolygon?crs=EPSG:3395&field=OBJECTID:integer(9,0)&field=DHSID:string(254,0)&field=DHSCC:string(254,0)&field=DHSYEAR:double(18,11)&field=DHSCLUST:double(18,11)&field=CCFIPS:string(254,0)&field=ADM1FIPS:string(254,0)&field=ADM1FIPSNA:string(254,0)&field=ADM1SALBNA:string(254,0)&field=ADM1SALBCO:string(254,0)&field=ADM1DHS:double(18,11)&field=ADM1NAME:string(254,0)&field=DHSREGCO:double(18,11)&…	0
640	KE201400000642	KE	2014	642	KE	NULL	NULL	NULL	NULL	37	Machakos	3	Eastern	CEN	R	-1.4136	37.3004	4.15226e+06	1735	WGS84	0	Rural buffer	MultiPolygon?crs=EPSG:3395&field=OBJECTID:integer(9,0)&field=DHSID:string(254,0)&field=DHSCC:string(254,0)&field=DHSYEAR:double(18,11)&field=DHSCLUST:double(18,11)&field=CCFIPS:string(254,0)&field=ADM1FIPS:string(254,0)&field=ADM1FIPSNA:string(254,0)&field=ADM1SALBNA:string(254,0)&field=ADM1SALBCO:string(254,0)&field=ADM1DHS:double(18,11)&field=ADM1NAME:string(254,0)&field=DHSREGCO:double(18,11)&…	0
641	KE201400000643	KE	2014	643	KE	NULL	NULL	NULL	NULL	37	Machakos	3	Eastern	CEN	R	-1.48385	37.3252	4.15502e+06	1782	WGS84	0	Rural buffer	MultiPolygon?crs=EPSG:3395&field=OBJECTID:integer(9,0)&field=DHSID:string(254,0)&field=DHSCC:string(254,0)&field=DHSYEAR:double(18,11)&field=DHSCLUST:double(18,11)&field=CCFIPS:string(254,0)&field=ADM1FIPS:string(254,0)&field=ADM1FIPSNA:string(254,0)&field=ADM1SALBNA:string(254,0)&field=ADM1SALBCO:string(254,0)&field=ADM1DHS:double(18,11)&field=ADM1NAME:string(254,0)&field=DHSREGCO:double(18,11)&…	0
642	KE201400000644	KE	2014	644	KE	NULL	NULL	NULL	NULL	37	Machakos	3	Eastern	CEN	R	-1.6122	37.3706	4.16008e+06	1619	WGS84	0	Rural buffer	MultiPolygon?crs=EPSG:3395&field=OBJECTID:integer(9,0)&field=DHSID:string(254,0)&field=DHSCC:string(254,0)&field=DHSYEAR:double(18,11)&field=DHSCLUST:double(18,11)&field=CCFIPS:string(254,0)&field=ADM1FIPS:string(254,0)&field=ADM1FIPSNA:string(254,0)&field=ADM1SALBNA:string(254,0)&field=ADM1SALBCO:string(254,0)&field=ADM1DHS:double(18,11)&field=ADM1NAME:string(254,0)&field=DHSREGCO:double(18,11)&…	0
643	KE201400000645	KE	2014	645	KE	NULL	NULL	NULL	NULL	37	Machakos	3	Eastern	CEN	R	-1.31764	37.3853	4.16171e+06	1262	WGS84	0	Rural buffer	MultiPolygon?crs=EPSG:3395&field=OBJECTID:integer(9,0)&field=DHSID:string(254,0)&field=DHSCC:string(254,0)&field=DHSYEAR:double(18,11)&field=DHSCLUST:double(18,11)&field=CCFIPS:string(254,0)&field=ADM1FIPS:string(254,0)&field=ADM1FIPSNA:string(254,0)&field=ADM1SALBNA:string(254,0)&field=ADM1SALBCO:string(254,0)&field=ADM1DHS:double(18,11)&field=ADM1NAME:string(254,0)&field=DHSREGCO:double(18,11)&…	0
644	KE201400000646	KE	2014	646	KE	NULL	NULL	NULL	NULL	37	Machakos	3	Eastern	CEN	R	-1.19676	37.356	4.15845e+06	1317	WGS84	0	Rural buffer	MultiPolygon?crs=EPSG:3395&field=OBJECTID:integer(9,0)&field=DHSID:string(254,0)&field=DHSCC:string(254,0)&field=DHSYEAR:double(18,11)&field=DHSCLUST:double(18,11)&field=CCFIPS:string(254,0)&field=ADM1FIPS:string(254,0)&field=ADM1FIPSNA:string(254,0)&field=ADM1SALBNA:string(254,0)&field=ADM1SALBCO:string(254,0)&field=ADM1DHS:double(18,11)&field=ADM1NAME:string(254,0)&field=DHSREGCO:double(18,11)&…	0
645	KE201400000647	KE	2014	647	KE	NULL	NULL	NULL	NULL	37	Machakos	3	Eastern	CEN	R	-1.41667	37.393	4.16257e+06	1455	WGS84	0	Rural buffer	MultiPolygon?crs=EPSG:3395&field=OBJECTID:integer(9,0)&field=DHSID:string(254,0)&field=DHSCC:string(254,0)&field=DHSYEAR:double(18,11)&field=DHSCLUST:double(18,11)&field=CCFIPS:string(254,0)&field=ADM1FIPS:string(254,0)&field=ADM1FIPSNA:string(254,0)&field=ADM1SALBNA:string(254,0)&field=ADM1SALBCO:string(254,0)&field=ADM1DHS:double(18,11)&field=ADM1NAME:string(254,0)&field=DHSREGCO:double(18,11)&…	0
646	KE201400000648	KE	2014	648	KE	NULL	NULL	NULL	NULL	37	Machakos	3	Eastern	CEN	R	-1.39295	37.4832	4.17261e+06	1272	WGS84	0	Rural buffer	MultiPolygon?crs=EPSG:3395&field=OBJECTID:integer(9,0)&field=DHSID:string(254,0)&field=DHSCC:string(254,0)&field=DHSYEAR:double(18,11)&field=DHSCLUST:double(18,11)&field=CCFIPS:string(254,0)&field=ADM1FIPS:string(254,0)&field=ADM1FIPSNA:string(254,0)&field=ADM1SALBNA:string(254,0)&field=ADM1SALBCO:string(254,0)&field=ADM1DHS:double(18,11)&field=ADM1NAME:string(254,0)&field=DHSREGCO:double(18,11)&…	0
647	KE201400000649	KE	2014	649	KE	NULL	NULL	NULL	NULL	37	Machakos	3	Eastern	CEN	R	-1.48012	37.5393	4.17886e+06	1226	WGS84	0	Rural buffer	MultiPolygon?crs=EPSG:3395&field=OBJECTID:integer(9,0)&field=DHSID:string(254,0)&field=DHSCC:string(254,0)&field=DHSYEAR:double(18,11)&field=DHSCLUST:double(18,11)&field=CCFIPS:string(254,0)&field=ADM1FIPS:string(254,0)&field=ADM1FIPSNA:string(254,0)&field=ADM1SALBNA:string(254,0)&field=ADM1SALBCO:string(254,0)&field=ADM1DHS:double(18,11)&field=ADM1NAME:string(254,0)&field=DHSREGCO:double(18,11)&…	0
648	KE201400000650	KE	2014	650	KE	NULL	NULL	NULL	NULL	37	Machakos	3	Eastern	CEN	R	-1.51618	37.6719	4.19362e+06	1137	WGS84	0	Rural buffer	MultiPolygon?crs=EPSG:3395&field=OBJECTID:integer(9,0)&field=DHSID:string(254,0)&field=DHSCC:string(254,0)&field=DHSYEAR:double(18,11)&field=DHSCLUST:double(18,11)&field=CCFIPS:string(254,0)&field=ADM1FIPS:string(254,0)&field=ADM1FIPSNA:string(254,0)&field=ADM1SALBNA:string(254,0)&field=ADM1SALBCO:string(254,0)&field=ADM1DHS:double(18,11)&field=ADM1NAME:string(254,0)&field=DHSREGCO:double(18,11)&…	0
649	KE201400000651	KE	2014	651	KE	NULL	NULL	NULL	NULL	37	Machakos	3	Eastern	CEN	R	-0.895003	37.7462	4.20189e+06	1098	WGS84	0	Rural buffer	MultiPolygon?crs=EPSG:3395&field=OBJECTID:integer(9,0)&field=DHSID:string(254,0)&field=DHSCC:string(254,0)&field=DHSYEAR:double(18,11)&field=DHSCLUST:double(18,11)&field=CCFIPS:string(254,0)&field=ADM1FIPS:string(254,0)&field=ADM1FIPSNA:string(254,0)&field=ADM1SALBNA:string(254,0)&field=ADM1SALBCO:string(254,0)&field=ADM1DHS:double(18,11)&field=ADM1NAME:string(254,0)&field=DHSREGCO:double(18,11)&…	0
650	KE201400000652	KE	2014	652	KE	NULL	NULL	NULL	NULL	37	Machakos	3	Eastern	CEN	R	-0.963075	37.6171	4.18751e+06	1150	WGS84	0	Rural buffer	MultiPolygon?crs=EPSG:3395&field=OBJECTID:integer(9,0)&field=DHSID:string(254,0)&field=DHSCC:string(254,0)&field=DHSYEAR:double(18,11)&field=DHSCLUST:double(18,11)&field=CCFIPS:string(254,0)&field=ADM1FIPS:string(254,0)&field=ADM1FIPSNA:string(254,0)&field=ADM1SALBNA:string(254,0)&field=ADM1SALBCO:string(254,0)&field=ADM1DHS:double(18,11)&field=ADM1NAME:string(254,0)&field=DHSREGCO:double(18,11)&…	0
651	KE201400000653	KE	2014	653	KE	NULL	NULL	NULL	NULL	37	Machakos	3	Eastern	CEN	R	-0.968931	37.3719	4.16022e+06	1398	WGS84	0	Rural buffer	MultiPolygon?crs=EPSG:3395&field=OBJECTID:integer(9,0)&field=DHSID:string(254,0)&field=DHSCC:string(254,0)&field=DHSYEAR:double(18,11)&field=DHSCLUST:double(18,11)&field=CCFIPS:string(254,0)&field=ADM1FIPS:string(254,0)&field=ADM1FIPSNA:string(254,0)&field=ADM1SALBNA:string(254,0)&field=ADM1SALBCO:string(254,0)&field=ADM1DHS:double(18,11)&field=ADM1NAME:string(254,0)&field=DHSREGCO:double(18,11)&…	0
652	KE201400000654	KE	2014	654	KE	NULL	NULL	NULL	NULL	37	Machakos	3	Eastern	CEN	R	-0.905137	37.3408	4.15676e+06	1415	WGS84	0	Rural buffer	MultiPolygon?crs=EPSG:3395&field=OBJECTID:integer(9,0)&field=DHSID:string(254,0)&field=DHSCC:string(254,0)&field=DHSYEAR:double(18,11)&field=DHSCLUST:double(18,11)&field=CCFIPS:string(254,0)&field=ADM1FIPS:string(254,0)&field=ADM1FIPSNA:string(254,0)&field=ADM1SALBNA:string(254,0)&field=ADM1SALBCO:string(254,0)&field=ADM1DHS:double(18,11)&field=ADM1NAME:string(254,0)&field=DHSREGCO:double(18,11)&…	0
655	KE201400000657	KE	2014	657	KE	NULL	NULL	NULL	NULL	37	Machakos	3	Eastern	CEN	R	-1.08382	37.4491	4.16881e+06	1155	WGS84	0	Rural buffer	MultiPolygon?crs=EPSG:3395&field=OBJECTID:integer(9,0)&field=DHSID:string(254,0)&field=DHSCC:string(254,0)&field=DHSYEAR:double(18,11)&field=DHSCLUST:double(18,11)&field=CCFIPS:string(254,0)&field=ADM1FIPS:string(254,0)&field=ADM1FIPSNA:string(254,0)&field=ADM1SALBNA:string(254,0)&field=ADM1SALBCO:string(254,0)&field=ADM1DHS:double(18,11)&field=ADM1NAME:string(254,0)&field=DHSREGCO:double(18,11)&…	0
656	KE201400000658	KE	2014	658	KE	NULL	NULL	NULL	NULL	37	Machakos	3	Eastern	CEN	R	-1.3521	37.6619	4.19251e+06	1189	WGS84	0	Rural buffer	MultiPolygon?crs=EPSG:3395&field=OBJECTID:integer(9,0)&field=DHSID:string(254,0)&field=DHSCC:string(254,0)&field=DHSYEAR:double(18,11)&field=DHSCLUST:double(18,11)&field=CCFIPS:string(254,0)&field=ADM1FIPS:string(254,0)&field=ADM1FIPSNA:string(254,0)&field=ADM1SALBNA:string(254,0)&field=ADM1SALBCO:string(254,0)&field=ADM1DHS:double(18,11)&field=ADM1NAME:string(254,0)&field=DHSREGCO:double(18,11)&…	0
657	KE201400000659	KE	2014	659	KE	NULL	NULL	NULL	NULL	37	Machakos	3	Eastern	CEN	R	-1.42282	37.7962	4.20745e+06	1081	WGS84	0	Rural buffer	MultiPolygon?crs=EPSG:3395&field=OBJECTID:integer(9,0)&field=DHSID:string(254,0)&field=DHSCC:string(254,0)&field=DHSYEAR:double(18,11)&field=DHSCLUST:double(18,11)&field=CCFIPS:string(254,0)&field=ADM1FIPS:string(254,0)&field=ADM1FIPSNA:string(254,0)&field=ADM1SALBNA:string(254,0)&field=ADM1SALBCO:string(254,0)&field=ADM1DHS:double(18,11)&field=ADM1NAME:string(254,0)&field=DHSREGCO:double(18,11)&…	0
665	KE201400000667	KE	2014	667	KE	NULL	NULL	NULL	NULL	38	Makueni	3	Eastern	CEN	R	-1.72132	37.2907	4.15118e+06	1577	WGS84	0	Rural buffer	MultiPolygon?crs=EPSG:3395&field=OBJECTID:integer(9,0)&field=DHSID:string(254,0)&field=DHSCC:string(254,0)&field=DHSYEAR:double(18,11)&field=DHSCLUST:double(18,11)&field=CCFIPS:string(254,0)&field=ADM1FIPS:string(254,0)&field=ADM1FIPSNA:string(254,0)&field=ADM1SALBNA:string(254,0)&field=ADM1SALBCO:string(254,0)&field=ADM1DHS:double(18,11)&field=ADM1NAME:string(254,0)&field=DHSREGCO:double(18,11)&…	0
666	KE201400000668	KE	2014	668	KE	NULL	NULL	NULL	NULL	38	Makueni	3	Eastern	CEN	R	-1.89035	37.4147	4.16499e+06	1628	WGS84	0	Rural buffer	MultiPolygon?crs=EPSG:3395&field=OBJECTID:integer(9,0)&field=DHSID:string(254,0)&field=DHSCC:string(254,0)&field=DHSYEAR:double(18,11)&field=DHSCLUST:double(18,11)&field=CCFIPS:string(254,0)&field=ADM1FIPS:string(254,0)&field=ADM1FIPSNA:string(254,0)&field=ADM1SALBNA:string(254,0)&field=ADM1SALBCO:string(254,0)&field=ADM1DHS:double(18,11)&field=ADM1NAME:string(254,0)&field=DHSREGCO:double(18,11)&…	0
667	KE201400000669	KE	2014	669	KE	NULL	NULL	NULL	NULL	38	Makueni	3	Eastern	CEN	R	-1.81239	37.3638	4.15931e+06	1855	WGS84	0	Rural buffer	MultiPolygon?crs=EPSG:3395&field=OBJECTID:integer(9,0)&field=DHSID:string(254,0)&field=DHSCC:string(254,0)&field=DHSYEAR:double(18,11)&field=DHSCLUST:double(18,11)&field=CCFIPS:string(254,0)&field=ADM1FIPS:string(254,0)&field=ADM1FIPSNA:string(254,0)&field=ADM1SALBNA:string(254,0)&field=ADM1SALBCO:string(254,0)&field=ADM1DHS:double(18,11)&field=ADM1NAME:string(254,0)&field=DHSREGCO:double(18,11)&…	1
669	KE201400000671	KE	2014	671	KE	NULL	NULL	NULL	NULL	38	Makueni	3	Eastern	CEN	R	-1.81384	37.4011	4.16348e+06	1803	WGS84	0	Rural buffer	MultiPolygon?crs=EPSG:3395&field=OBJECTID:integer(9,0)&field=DHSID:string(254,0)&field=DHSCC:string(254,0)&field=DHSYEAR:double(18,11)&field=DHSCLUST:double(18,11)&field=CCFIPS:string(254,0)&field=ADM1FIPS:string(254,0)&field=ADM1FIPSNA:string(254,0)&field=ADM1SALBNA:string(254,0)&field=ADM1SALBCO:string(254,0)&field=ADM1DHS:double(18,11)&field=ADM1NAME:string(254,0)&field=DHSREGCO:double(18,11)&…	1
674	KE201400000676	KE	2014	676	KE	NULL	NULL	NULL	NULL	38	Makueni	3	Eastern	CEN	R	-1.83218	37.8163	4.20969e+06	977	WGS84	0	Rural buffer	MultiPolygon?crs=EPSG:3395&field=OBJECTID:integer(9,0)&field=DHSID:string(254,0)&field=DHSCC:string(254,0)&field=DHSYEAR:double(18,11)&field=DHSCLUST:double(18,11)&field=CCFIPS:string(254,0)&field=ADM1FIPS:string(254,0)&field=ADM1FIPSNA:string(254,0)&field=ADM1SALBNA:string(254,0)&field=ADM1SALBCO:string(254,0)&field=ADM1DHS:double(18,11)&field=ADM1NAME:string(254,0)&field=DHSREGCO:double(18,11)&…	0
675	KE201400000677	KE	2014	677	KE	NULL	NULL	NULL	NULL	38	Makueni	3	Eastern	CEN	R	-1.67389	37.6923	4.19588e+06	1092	WGS84	0	Rural buffer	MultiPolygon?crs=EPSG:3395&field=OBJECTID:integer(9,0)&field=DHSID:string(254,0)&field=DHSCC:string(254,0)&field=DHSYEAR:double(18,11)&field=DHSCLUST:double(18,11)&field=CCFIPS:string(254,0)&field=ADM1FIPS:string(254,0)&field=ADM1FIPSNA:string(254,0)&field=ADM1SALBNA:string(254,0)&field=ADM1SALBCO:string(254,0)&field=ADM1DHS:double(18,11)&field=ADM1NAME:string(254,0)&field=DHSREGCO:double(18,11)&…	0
676	KE201400000678	KE	2014	678	KE	NULL	NULL	NULL	NULL	38	Makueni	3	Eastern	CEN	R	-1.6539	37.6345	4.18946e+06	1192	WGS84	0	Rural buffer	MultiPolygon?crs=EPSG:3395&field=OBJECTID:integer(9,0)&field=DHSID:string(254,0)&field=DHSCC:string(254,0)&field=DHSYEAR:double(18,11)&field=DHSCLUST:double(18,11)&field=CCFIPS:string(254,0)&field=ADM1FIPS:string(254,0)&field=ADM1FIPSNA:string(254,0)&field=ADM1SALBNA:string(254,0)&field=ADM1SALBCO:string(254,0)&field=ADM1DHS:double(18,11)&field=ADM1NAME:string(254,0)&field=DHSREGCO:double(18,11)&…	0
677	KE201400000679	KE	2014	679	KE	NULL	NULL	NULL	NULL	38	Makueni	3	Eastern	CEN	R	-1.52968	37.4638	4.17045e+06	1244	WGS84	0	Rural buffer	MultiPolygon?crs=EPSG:3395&field=OBJECTID:integer(9,0)&field=DHSID:string(254,0)&field=DHSCC:string(254,0)&field=DHSYEAR:double(18,11)&field=DHSCLUST:double(18,11)&field=CCFIPS:string(254,0)&field=ADM1FIPS:string(254,0)&field=ADM1FIPSNA:string(254,0)&field=ADM1SALBNA:string(254,0)&field=ADM1SALBCO:string(254,0)&field=ADM1DHS:double(18,11)&field=ADM1NAME:string(254,0)&field=DHSREGCO:double(18,11)&…	0
678	KE201400000680	KE	2014	680	KE	NULL	NULL	NULL	NULL	38	Makueni	3	Eastern	CEN	R	-1.54995	37.4074	4.16418e+06	1355	WGS84	0	Rural buffer	MultiPolygon?crs=EPSG:3395&field=OBJECTID:integer(9,0)&field=DHSID:string(254,0)&field=DHSCC:string(254,0)&field=DHSYEAR:double(18,11)&field=DHSCLUST:double(18,11)&field=CCFIPS:string(254,0)&field=ADM1FIPS:string(254,0)&field=ADM1FIPSNA:string(254,0)&field=ADM1SALBNA:string(254,0)&field=ADM1SALBCO:string(254,0)&field=ADM1DHS:double(18,11)&field=ADM1NAME:string(254,0)&field=DHSREGCO:double(18,11)&…	0
679	KE201400000681	KE	2014	681	KE	NULL	NULL	NULL	NULL	38	Makueni	3	Eastern	CEN	R	-1.64671	37.4941	4.17383e+06	1762	WGS84	0	Rural buffer	MultiPolygon?crs=EPSG:3395&field=OBJECTID:integer(9,0)&field=DHSID:string(254,0)&field=DHSCC:string(254,0)&field=DHSYEAR:double(18,11)&field=DHSCLUST:double(18,11)&field=CCFIPS:string(254,0)&field=ADM1FIPS:string(254,0)&field=ADM1FIPSNA:string(254,0)&field=ADM1SALBNA:string(254,0)&field=ADM1SALBCO:string(254,0)&field=ADM1DHS:double(18,11)&field=ADM1NAME:string(254,0)&field=DHSREGCO:double(18,11)&…	0
680	KE201400000682	KE	2014	682	KE	NULL	NULL	NULL	NULL	38	Makueni	3	Eastern	CEN	R	-1.75469	37.492	4.17359e+06	1342	WGS84	0	Rural buffer	MultiPolygon?crs=EPSG:3395&field=OBJECTID:integer(9,0)&field=DHSID:string(254,0)&field=DHSCC:string(254,0)&field=DHSYEAR:double(18,11)&field=DHSCLUST:double(18,11)&field=CCFIPS:string(254,0)&field=ADM1FIPS:string(254,0)&field=ADM1FIPSNA:string(254,0)&field=ADM1SALBNA:string(254,0)&field=ADM1SALBCO:string(254,0)&field=ADM1DHS:double(18,11)&field=ADM1NAME:string(254,0)&field=DHSREGCO:double(18,11)&…	0
682	KE201400000684	KE	2014	684	KE	NULL	NULL	NULL	NULL	38	Makueni	3	Eastern	CEN	R	-2.54541	38.111	4.2425e+06	791	WGS84	0	Rural buffer	MultiPolygon?crs=EPSG:3395&field=OBJECTID:integer(9,0)&field=DHSID:string(254,0)&field=DHSCC:string(254,0)&field=DHSYEAR:double(18,11)&field=DHSCLUST:double(18,11)&field=CCFIPS:string(254,0)&field=ADM1FIPS:string(254,0)&field=ADM1FIPSNA:string(254,0)&field=ADM1SALBNA:string(254,0)&field=ADM1SALBCO:string(254,0)&field=ADM1DHS:double(18,11)&field=ADM1NAME:string(254,0)&field=DHSREGCO:double(18,11)&…	0
683	KE201400000685	KE	2014	685	KE	NULL	NULL	NULL	NULL	38	Makueni	3	Eastern	CEN	R	-2.71611	38.0163	4.23195e+06	1028	WGS84	0	Rural buffer	MultiPolygon?crs=EPSG:3395&field=OBJECTID:integer(9,0)&field=DHSID:string(254,0)&field=DHSCC:string(254,0)&field=DHSYEAR:double(18,11)&field=DHSCLUST:double(18,11)&field=CCFIPS:string(254,0)&field=ADM1FIPS:string(254,0)&field=ADM1FIPSNA:string(254,0)&field=ADM1SALBNA:string(254,0)&field=ADM1SALBCO:string(254,0)&field=ADM1DHS:double(18,11)&field=ADM1NAME:string(254,0)&field=DHSREGCO:double(18,11)&…	0
684	KE201400000686	KE	2014	686	KE	NULL	NULL	NULL	NULL	38	Makueni	3	Eastern	CEN	R	-2.58693	38.1229	4.24382e+06	730	WGS84	0	Rural buffer	MultiPolygon?crs=EPSG:3395&field=OBJECTID:integer(9,0)&field=DHSID:string(254,0)&field=DHSCC:string(254,0)&field=DHSYEAR:double(18,11)&field=DHSCLUST:double(18,11)&field=CCFIPS:string(254,0)&field=ADM1FIPS:string(254,0)&field=ADM1FIPSNA:string(254,0)&field=ADM1SALBNA:string(254,0)&field=ADM1SALBCO:string(254,0)&field=ADM1DHS:double(18,11)&field=ADM1NAME:string(254,0)&field=DHSREGCO:double(18,11)&…	0
686	KE201400000688	KE	2014	688	KE	NULL	NULL	NULL	NULL	38	Makueni	3	Eastern	CEN	R	-2.3258	37.8549	4.21399e+06	1021	WGS84	0	Rural buffer	MultiPolygon?crs=EPSG:3395&field=OBJECTID:integer(9,0)&field=DHSID:string(254,0)&field=DHSCC:string(254,0)&field=DHSYEAR:double(18,11)&field=DHSCLUST:double(18,11)&field=CCFIPS:string(254,0)&field=ADM1FIPS:string(254,0)&field=ADM1FIPSNA:string(254,0)&field=ADM1SALBNA:string(254,0)&field=ADM1SALBCO:string(254,0)&field=ADM1DHS:double(18,11)&field=ADM1NAME:string(254,0)&field=DHSREGCO:double(18,11)&…	0
687	KE201400000689	KE	2014	689	KE	NULL	NULL	NULL	NULL	38	Makueni	3	Eastern	CEN	R	-2.52786	37.9624	4.22596e+06	1023	WGS84	0	Rural buffer	MultiPolygon?crs=EPSG:3395&field=OBJECTID:integer(9,0)&field=DHSID:string(254,0)&field=DHSCC:string(254,0)&field=DHSYEAR:double(18,11)&field=DHSCLUST:double(18,11)&field=CCFIPS:string(254,0)&field=ADM1FIPS:string(254,0)&field=ADM1FIPSNA:string(254,0)&field=ADM1SALBNA:string(254,0)&field=ADM1SALBCO:string(254,0)&field=ADM1DHS:double(18,11)&field=ADM1NAME:string(254,0)&field=DHSREGCO:double(18,11)&…	0
688	KE201400000690	KE	2014	690	KE	NULL	NULL	NULL	NULL	38	Makueni	3	Eastern	CEN	R	-2.5333	37.9302	4.22237e+06	1027	WGS84	0	Rural buffer	MultiPolygon?crs=EPSG:3395&field=OBJECTID:integer(9,0)&field=DHSID:string(254,0)&field=DHSCC:string(254,0)&field=DHSYEAR:double(18,11)&field=DHSCLUST:double(18,11)&field=CCFIPS:string(254,0)&field=ADM1FIPS:string(254,0)&field=ADM1FIPSNA:string(254,0)&field=ADM1SALBNA:string(254,0)&field=ADM1SALBCO:string(254,0)&field=ADM1DHS:double(18,11)&field=ADM1NAME:string(254,0)&field=DHSREGCO:double(18,11)&…	0
689	KE201400000691	KE	2014	691	KE	NULL	NULL	NULL	NULL	38	Makueni	3	Eastern	CEN	R	-2.17842	37.9677	4.22654e+06	790	WGS84	0	Rural buffer	MultiPolygon?crs=EPSG:3395&field=OBJECTID:integer(9,0)&field=DHSID:string(254,0)&field=DHSCC:string(254,0)&field=DHSYEAR:double(18,11)&field=DHSCLUST:double(18,11)&field=CCFIPS:string(254,0)&field=ADM1FIPS:string(254,0)&field=ADM1FIPSNA:string(254,0)&field=ADM1SALBNA:string(254,0)&field=ADM1SALBCO:string(254,0)&field=ADM1DHS:double(18,11)&field=ADM1NAME:string(254,0)&field=DHSREGCO:double(18,11)&…	0
690	KE201400000692	KE	2014	692	KE	NULL	NULL	NULL	NULL	38	Makueni	3	Eastern	CEN	R	-2.45241	38.0479	4.23547e+06	835	WGS84	0	Rural buffer	MultiPolygon?crs=EPSG:3395&field=OBJECTID:integer(9,0)&field=DHSID:string(254,0)&field=DHSCC:string(254,0)&field=DHSYEAR:double(18,11)&field=DHSCLUST:double(18,11)&field=CCFIPS:string(254,0)&field=ADM1FIPS:string(254,0)&field=ADM1FIPSNA:string(254,0)&field=ADM1SALBNA:string(254,0)&field=ADM1SALBCO:string(254,0)&field=ADM1DHS:double(18,11)&field=ADM1NAME:string(254,0)&field=DHSREGCO:double(18,11)&…	0
691	KE201400000693	KE	2014	693	KE	NULL	NULL	NULL	NULL	38	Makueni	3	Eastern	CEN	R	-1.90501	37.3585	4.15873e+06	1287	WGS84	0	Rural buffer	MultiPolygon?crs=EPSG:3395&field=OBJECTID:integer(9,0)&field=DHSID:string(254,0)&field=DHSCC:string(254,0)&field=DHSYEAR:double(18,11)&field=DHSCLUST:double(18,11)&field=CCFIPS:string(254,0)&field=ADM1FIPS:string(254,0)&field=ADM1FIPSNA:string(254,0)&field=ADM1SALBNA:string(254,0)&field=ADM1SALBCO:string(254,0)&field=ADM1DHS:double(18,11)&field=ADM1NAME:string(254,0)&field=DHSREGCO:double(18,11)&…	0
692	KE201400000694	KE	2014	694	KE	NULL	NULL	NULL	NULL	38	Makueni	3	Eastern	CEN	R	-1.94662	37.3205	4.1545e+06	1418	WGS84	0	Rural buffer	MultiPolygon?crs=EPSG:3395&field=OBJECTID:integer(9,0)&field=DHSID:string(254,0)&field=DHSCC:string(254,0)&field=DHSYEAR:double(18,11)&field=DHSCLUST:double(18,11)&field=CCFIPS:string(254,0)&field=ADM1FIPS:string(254,0)&field=ADM1FIPSNA:string(254,0)&field=ADM1SALBNA:string(254,0)&field=ADM1SALBCO:string(254,0)&field=ADM1DHS:double(18,11)&field=ADM1NAME:string(254,0)&field=DHSREGCO:double(18,11)&…	0
694	KE201400000696	KE	2014	696	KE	NULL	NULL	NULL	NULL	38	Makueni	3	Eastern	CEN	R	-1.98532	37.4221	4165806	1236	WGS84	0	Rural buffer	MultiPolygon?crs=EPSG:3395&field=OBJECTID:integer(9,0)&field=DHSID:string(254,0)&field=DHSCC:string(254,0)&field=DHSYEAR:double(18,11)&field=DHSCLUST:double(18,11)&field=CCFIPS:string(254,0)&field=ADM1FIPS:string(254,0)&field=ADM1FIPSNA:string(254,0)&field=ADM1SALBNA:string(254,0)&field=ADM1SALBCO:string(254,0)&field=ADM1DHS:double(18,11)&field=ADM1NAME:string(254,0)&field=DHSREGCO:double(18,11)&…	0
695	KE201400000697	KE	2014	697	KE	NULL	NULL	NULL	NULL	38	Makueni	3	Eastern	CEN	R	-2.08037	37.5309	4.17792e+06	1162	WGS84	0	Rural buffer	MultiPolygon?crs=EPSG:3395&field=OBJECTID:integer(9,0)&field=DHSID:string(254,0)&field=DHSCC:string(254,0)&field=DHSYEAR:double(18,11)&field=DHSCLUST:double(18,11)&field=CCFIPS:string(254,0)&field=ADM1FIPS:string(254,0)&field=ADM1FIPSNA:string(254,0)&field=ADM1SALBNA:string(254,0)&field=ADM1SALBCO:string(254,0)&field=ADM1DHS:double(18,11)&field=ADM1NAME:string(254,0)&field=DHSREGCO:double(18,11)&…	0
697	KE201400000699	KE	2014	699	KE	NULL	NULL	NULL	NULL	38	Makueni	3	Eastern	CEN	R	-2.12069	37.5671	4.18195e+06	1052	WGS84	0	Rural buffer	MultiPolygon?crs=EPSG:3395&field=OBJECTID:integer(9,0)&field=DHSID:string(254,0)&field=DHSCC:string(254,0)&field=DHSYEAR:double(18,11)&field=DHSCLUST:double(18,11)&field=CCFIPS:string(254,0)&field=ADM1FIPS:string(254,0)&field=ADM1FIPSNA:string(254,0)&field=ADM1SALBNA:string(254,0)&field=ADM1SALBCO:string(254,0)&field=ADM1DHS:double(18,11)&field=ADM1NAME:string(254,0)&field=DHSREGCO:double(18,11)&…	0
707	KE201400000709	KE	2014	709	KE	NULL	NULL	NULL	NULL	21	Garissa	2	North E	CEN	R	-0.058799	39.2753	4.3721e+06	258	WGS84	0	Rural buffer	MultiPolygon?crs=EPSG:3395&field=OBJECTID:integer(9,0)&field=DHSID:string(254,0)&field=DHSCC:string(254,0)&field=DHSYEAR:double(18,11)&field=DHSCLUST:double(18,11)&field=CCFIPS:string(254,0)&field=ADM1FIPS:string(254,0)&field=ADM1FIPSNA:string(254,0)&field=ADM1SALBNA:string(254,0)&field=ADM1SALBCO:string(254,0)&field=ADM1DHS:double(18,11)&field=ADM1NAME:string(254,0)&field=DHSREGCO:double(18,11)&…	0
708	KE201400000710	KE	2014	710	KE	NULL	NULL	NULL	NULL	21	Garissa	2	North E	CEN	R	-0.242516	39.4969	4.39677e+06	191	WGS84	0	Rural buffer	MultiPolygon?crs=EPSG:3395&field=OBJECTID:integer(9,0)&field=DHSID:string(254,0)&field=DHSCC:string(254,0)&field=DHSYEAR:double(18,11)&field=DHSCLUST:double(18,11)&field=CCFIPS:string(254,0)&field=ADM1FIPS:string(254,0)&field=ADM1FIPSNA:string(254,0)&field=ADM1SALBNA:string(254,0)&field=ADM1SALBCO:string(254,0)&field=ADM1DHS:double(18,11)&field=ADM1NAME:string(254,0)&field=DHSREGCO:double(18,11)&…	0
709	KE201400000712	KE	2014	712	KE	NULL	NULL	NULL	NULL	21	Garissa	2	North E	CEN	R	0.204568	38.8597	4.32584e+06	385	WGS84	0	Rural buffer	MultiPolygon?crs=EPSG:3395&field=OBJECTID:integer(9,0)&field=DHSID:string(254,0)&field=DHSCC:string(254,0)&field=DHSYEAR:double(18,11)&field=DHSCLUST:double(18,11)&field=CCFIPS:string(254,0)&field=ADM1FIPS:string(254,0)&field=ADM1FIPSNA:string(254,0)&field=ADM1SALBNA:string(254,0)&field=ADM1SALBCO:string(254,0)&field=ADM1DHS:double(18,11)&field=ADM1NAME:string(254,0)&field=DHSREGCO:double(18,11)&…	0
711	KE201400000714	KE	2014	714	KE	NULL	NULL	NULL	NULL	21	Garissa	2	North E	CEN	R	0.37825	38.7456	4.31314e+06	444	WGS84	0	Rural buffer	MultiPolygon?crs=EPSG:3395&field=OBJECTID:integer(9,0)&field=DHSID:string(254,0)&field=DHSCC:string(254,0)&field=DHSYEAR:double(18,11)&field=DHSCLUST:double(18,11)&field=CCFIPS:string(254,0)&field=ADM1FIPS:string(254,0)&field=ADM1FIPSNA:string(254,0)&field=ADM1SALBNA:string(254,0)&field=ADM1SALBCO:string(254,0)&field=ADM1DHS:double(18,11)&field=ADM1NAME:string(254,0)&field=DHSREGCO:double(18,11)&…	0
712	KE201400000715	KE	2014	715	KE	NULL	NULL	NULL	NULL	21	Garissa	2	North E	CEN	R	0.415822	39.2744	4.37201e+06	269	WGS84	0	Rural buffer	MultiPolygon?crs=EPSG:3395&field=OBJECTID:integer(9,0)&field=DHSID:string(254,0)&field=DHSCC:string(254,0)&field=DHSYEAR:double(18,11)&field=DHSCLUST:double(18,11)&field=CCFIPS:string(254,0)&field=ADM1FIPS:string(254,0)&field=ADM1FIPSNA:string(254,0)&field=ADM1SALBNA:string(254,0)&field=ADM1SALBCO:string(254,0)&field=ADM1DHS:double(18,11)&field=ADM1NAME:string(254,0)&field=DHSREGCO:double(18,11)&…	0
713	KE201400000716	KE	2014	716	KE	NULL	NULL	NULL	NULL	21	Garissa	2	North E	CEN	R	0.598073	39.1377	4.35679e+06	303	WGS84	0	Rural buffer	MultiPolygon?crs=EPSG:3395&field=OBJECTID:integer(9,0)&field=DHSID:string(254,0)&field=DHSCC:string(254,0)&field=DHSYEAR:double(18,11)&field=DHSCLUST:double(18,11)&field=CCFIPS:string(254,0)&field=ADM1FIPS:string(254,0)&field=ADM1FIPSNA:string(254,0)&field=ADM1SALBNA:string(254,0)&field=ADM1SALBCO:string(254,0)&field=ADM1DHS:double(18,11)&field=ADM1NAME:string(254,0)&field=DHSREGCO:double(18,11)&…	0
714	KE201400000717	KE	2014	717	KE	NULL	NULL	NULL	NULL	21	Garissa	2	North E	CEN	R	0.72355	39.1897	4.36258e+06	259	WGS84	0	Rural buffer	MultiPolygon?crs=EPSG:3395&field=OBJECTID:integer(9,0)&field=DHSID:string(254,0)&field=DHSCC:string(254,0)&field=DHSYEAR:double(18,11)&field=DHSCLUST:double(18,11)&field=CCFIPS:string(254,0)&field=ADM1FIPS:string(254,0)&field=ADM1FIPSNA:string(254,0)&field=ADM1SALBNA:string(254,0)&field=ADM1SALBCO:string(254,0)&field=ADM1DHS:double(18,11)&field=ADM1NAME:string(254,0)&field=DHSREGCO:double(18,11)&…	0
715	KE201400000718	KE	2014	718	KE	NULL	NULL	NULL	NULL	21	Garissa	2	North E	CEN	R	0.288989	39.5895	4.40709e+06	199	WGS84	0	Rural buffer	MultiPolygon?crs=EPSG:3395&field=OBJECTID:integer(9,0)&field=DHSID:string(254,0)&field=DHSCC:string(254,0)&field=DHSYEAR:double(18,11)&field=DHSCLUST:double(18,11)&field=CCFIPS:string(254,0)&field=ADM1FIPS:string(254,0)&field=ADM1FIPSNA:string(254,0)&field=ADM1SALBNA:string(254,0)&field=ADM1SALBCO:string(254,0)&field=ADM1DHS:double(18,11)&field=ADM1NAME:string(254,0)&field=DHSREGCO:double(18,11)&…	0
716	KE201400000719	KE	2014	719	KE	NULL	NULL	NULL	NULL	21	Garissa	2	North E	CEN	R	0.150229	39.6818	4.41736e+06	194	WGS84	0	Rural buffer	MultiPolygon?crs=EPSG:3395&field=OBJECTID:integer(9,0)&field=DHSID:string(254,0)&field=DHSCC:string(254,0)&field=DHSYEAR:double(18,11)&field=DHSCLUST:double(18,11)&field=CCFIPS:string(254,0)&field=ADM1FIPS:string(254,0)&field=ADM1FIPSNA:string(254,0)&field=ADM1SALBNA:string(254,0)&field=ADM1SALBCO:string(254,0)&field=ADM1DHS:double(18,11)&field=ADM1NAME:string(254,0)&field=DHSREGCO:double(18,11)&…	0
717	KE201400000720	KE	2014	720	KE	NULL	NULL	NULL	NULL	21	Garissa	2	North E	CEN	R	0.258031	40.187	4.47359e+06	132	WGS84	0	Rural buffer	MultiPolygon?crs=EPSG:3395&field=OBJECTID:integer(9,0)&field=DHSID:string(254,0)&field=DHSCC:string(254,0)&field=DHSYEAR:double(18,11)&field=DHSCLUST:double(18,11)&field=CCFIPS:string(254,0)&field=ADM1FIPS:string(254,0)&field=ADM1FIPSNA:string(254,0)&field=ADM1SALBNA:string(254,0)&field=ADM1SALBCO:string(254,0)&field=ADM1DHS:double(18,11)&field=ADM1NAME:string(254,0)&field=DHSREGCO:double(18,11)&…	0
719	KE201400000722	KE	2014	722	KE	NULL	NULL	NULL	NULL	21	Garissa	2	North E	CEN	R	0.155825	40.5063	4.50914e+06	116	WGS84	0	Rural buffer	MultiPolygon?crs=EPSG:3395&field=OBJECTID:integer(9,0)&field=DHSID:string(254,0)&field=DHSCC:string(254,0)&field=DHSYEAR:double(18,11)&field=DHSCLUST:double(18,11)&field=CCFIPS:string(254,0)&field=ADM1FIPS:string(254,0)&field=ADM1FIPSNA:string(254,0)&field=ADM1SALBNA:string(254,0)&field=ADM1SALBCO:string(254,0)&field=ADM1DHS:double(18,11)&field=ADM1NAME:string(254,0)&field=DHSREGCO:double(18,11)&…	0
720	KE201400000724	KE	2014	724	KE	NULL	NULL	NULL	NULL	21	Garissa	2	North E	CEN	R	-0.658514	40.0261	4.45569e+06	153	WGS84	0	Rural buffer	MultiPolygon?crs=EPSG:3395&field=OBJECTID:integer(9,0)&field=DHSID:string(254,0)&field=DHSCC:string(254,0)&field=DHSYEAR:double(18,11)&field=DHSCLUST:double(18,11)&field=CCFIPS:string(254,0)&field=ADM1FIPS:string(254,0)&field=ADM1FIPSNA:string(254,0)&field=ADM1SALBNA:string(254,0)&field=ADM1SALBCO:string(254,0)&field=ADM1DHS:double(18,11)&field=ADM1NAME:string(254,0)&field=DHSREGCO:double(18,11)&…	0
721	KE201400000726	KE	2014	726	KE	NULL	NULL	NULL	NULL	21	Garissa	2	North E	CEN	R	-0.185354	40.0222	4.45525e+06	164	WGS84	0	Rural buffer	MultiPolygon?crs=EPSG:3395&field=OBJECTID:integer(9,0)&field=DHSID:string(254,0)&field=DHSCC:string(254,0)&field=DHSYEAR:double(18,11)&field=DHSCLUST:double(18,11)&field=CCFIPS:string(254,0)&field=ADM1FIPS:string(254,0)&field=ADM1FIPSNA:string(254,0)&field=ADM1SALBNA:string(254,0)&field=ADM1SALBCO:string(254,0)&field=ADM1DHS:double(18,11)&field=ADM1NAME:string(254,0)&field=DHSREGCO:double(18,11)&…	0
722	KE201400000727	KE	2014	727	KE	NULL	NULL	NULL	NULL	21	Garissa	2	North E	CEN	R	-1.20098	41	4.5641e+06	74	WGS84	0	Rural buffer	MultiPolygon?crs=EPSG:3395&field=OBJECTID:integer(9,0)&field=DHSID:string(254,0)&field=DHSCC:string(254,0)&field=DHSYEAR:double(18,11)&field=DHSCLUST:double(18,11)&field=CCFIPS:string(254,0)&field=ADM1FIPS:string(254,0)&field=ADM1FIPSNA:string(254,0)&field=ADM1SALBNA:string(254,0)&field=ADM1SALBCO:string(254,0)&field=ADM1DHS:double(18,11)&field=ADM1NAME:string(254,0)&field=DHSREGCO:double(18,11)&…	0
723	KE201400000728	KE	2014	728	KE	NULL	NULL	NULL	NULL	21	Garissa	2	North E	CEN	R	-1.68593	40.5922	4.51871e+06	52	WGS84	0	Rural buffer	MultiPolygon?crs=EPSG:3395&field=OBJECTID:integer(9,0)&field=DHSID:string(254,0)&field=DHSCC:string(254,0)&field=DHSYEAR:double(18,11)&field=DHSCLUST:double(18,11)&field=CCFIPS:string(254,0)&field=ADM1FIPS:string(254,0)&field=ADM1FIPSNA:string(254,0)&field=ADM1SALBNA:string(254,0)&field=ADM1SALBCO:string(254,0)&field=ADM1DHS:double(18,11)&field=ADM1NAME:string(254,0)&field=DHSREGCO:double(18,11)&…	0
724	KE201400000729	KE	2014	729	KE	NULL	NULL	NULL	NULL	21	Garissa	2	North E	CEN	R	-1.31972	40.6904	4.52964e+06	76	WGS84	0	Rural buffer	MultiPolygon?crs=EPSG:3395&field=OBJECTID:integer(9,0)&field=DHSID:string(254,0)&field=DHSCC:string(254,0)&field=DHSYEAR:double(18,11)&field=DHSCLUST:double(18,11)&field=CCFIPS:string(254,0)&field=ADM1FIPS:string(254,0)&field=ADM1FIPSNA:string(254,0)&field=ADM1SALBNA:string(254,0)&field=ADM1SALBCO:string(254,0)&field=ADM1DHS:double(18,11)&field=ADM1NAME:string(254,0)&field=DHSREGCO:double(18,11)&…	0
727	KE201400000732	KE	2014	732	KE	NULL	NULL	NULL	NULL	21	Garissa	2	North E	CEN	R	-1.83408	40.1938	4.47436e+06	55	WGS84	0	Rural buffer	MultiPolygon?crs=EPSG:3395&field=OBJECTID:integer(9,0)&field=DHSID:string(254,0)&field=DHSCC:string(254,0)&field=DHSYEAR:double(18,11)&field=DHSCLUST:double(18,11)&field=CCFIPS:string(254,0)&field=ADM1FIPS:string(254,0)&field=ADM1FIPSNA:string(254,0)&field=ADM1SALBNA:string(254,0)&field=ADM1SALBCO:string(254,0)&field=ADM1DHS:double(18,11)&field=ADM1NAME:string(254,0)&field=DHSREGCO:double(18,11)&…	0
728	KE201400000733	KE	2014	733	KE	NULL	NULL	NULL	NULL	21	Garissa	2	North E	CEN	R	-1.64229	40.4226	4.49983e+06	71	WGS84	0	Rural buffer	MultiPolygon?crs=EPSG:3395&field=OBJECTID:integer(9,0)&field=DHSID:string(254,0)&field=DHSCC:string(254,0)&field=DHSYEAR:double(18,11)&field=DHSCLUST:double(18,11)&field=CCFIPS:string(254,0)&field=ADM1FIPS:string(254,0)&field=ADM1FIPSNA:string(254,0)&field=ADM1SALBNA:string(254,0)&field=ADM1SALBCO:string(254,0)&field=ADM1DHS:double(18,11)&field=ADM1NAME:string(254,0)&field=DHSREGCO:double(18,11)&…	0
729	KE201400000734	KE	2014	734	KE	NULL	NULL	NULL	NULL	22	Wajir	2	North E	CEN	R	1.50698	40.5257	4.5113e+06	185	WGS84	0	Rural buffer	MultiPolygon?crs=EPSG:3395&field=OBJECTID:integer(9,0)&field=DHSID:string(254,0)&field=DHSCC:string(254,0)&field=DHSYEAR:double(18,11)&field=DHSCLUST:double(18,11)&field=CCFIPS:string(254,0)&field=ADM1FIPS:string(254,0)&field=ADM1FIPSNA:string(254,0)&field=ADM1SALBNA:string(254,0)&field=ADM1SALBCO:string(254,0)&field=ADM1DHS:double(18,11)&field=ADM1NAME:string(254,0)&field=DHSREGCO:double(18,11)&…	0
730	KE201400000735	KE	2014	735	KE	NULL	NULL	NULL	NULL	22	Wajir	2	North E	CEN	R	0.906832	40.9332	4.55667e+06	95	WGS84	0	Rural buffer	MultiPolygon?crs=EPSG:3395&field=OBJECTID:integer(9,0)&field=DHSID:string(254,0)&field=DHSCC:string(254,0)&field=DHSYEAR:double(18,11)&field=DHSCLUST:double(18,11)&field=CCFIPS:string(254,0)&field=ADM1FIPS:string(254,0)&field=ADM1FIPSNA:string(254,0)&field=ADM1SALBNA:string(254,0)&field=ADM1SALBCO:string(254,0)&field=ADM1DHS:double(18,11)&field=ADM1NAME:string(254,0)&field=DHSREGCO:double(18,11)&…	0
731	KE201400000736	KE	2014	736	KE	NULL	NULL	NULL	NULL	22	Wajir	2	North E	CEN	R	0.614426	40.6197	4.52176e+06	94	WGS84	0	Rural buffer	MultiPolygon?crs=EPSG:3395&field=OBJECTID:integer(9,0)&field=DHSID:string(254,0)&field=DHSCC:string(254,0)&field=DHSYEAR:double(18,11)&field=DHSCLUST:double(18,11)&field=CCFIPS:string(254,0)&field=ADM1FIPS:string(254,0)&field=ADM1FIPSNA:string(254,0)&field=ADM1SALBNA:string(254,0)&field=ADM1SALBCO:string(254,0)&field=ADM1DHS:double(18,11)&field=ADM1NAME:string(254,0)&field=DHSREGCO:double(18,11)&…	0
732	KE201400000737	KE	2014	737	KE	NULL	NULL	NULL	NULL	22	Wajir	2	North E	CEN	R	0.270993	40.4372	4.50145e+06	116	WGS84	0	Rural buffer	MultiPolygon?crs=EPSG:3395&field=OBJECTID:integer(9,0)&field=DHSID:string(254,0)&field=DHSCC:string(254,0)&field=DHSYEAR:double(18,11)&field=DHSCLUST:double(18,11)&field=CCFIPS:string(254,0)&field=ADM1FIPS:string(254,0)&field=ADM1FIPSNA:string(254,0)&field=ADM1SALBNA:string(254,0)&field=ADM1SALBCO:string(254,0)&field=ADM1DHS:double(18,11)&field=ADM1NAME:string(254,0)&field=DHSREGCO:double(18,11)&…	0
733	KE201400000738	KE	2014	738	KE	NULL	NULL	NULL	NULL	22	Wajir	2	North E	CEN	R	0.637567	39.9016	4.44183e+06	207	WGS84	0	Rural buffer	MultiPolygon?crs=EPSG:3395&field=OBJECTID:integer(9,0)&field=DHSID:string(254,0)&field=DHSCC:string(254,0)&field=DHSYEAR:double(18,11)&field=DHSCLUST:double(18,11)&field=CCFIPS:string(254,0)&field=ADM1FIPS:string(254,0)&field=ADM1FIPSNA:string(254,0)&field=ADM1SALBNA:string(254,0)&field=ADM1SALBCO:string(254,0)&field=ADM1DHS:double(18,11)&field=ADM1NAME:string(254,0)&field=DHSREGCO:double(18,11)&…	0
735	KE201400000741	KE	2014	741	KE	NULL	NULL	NULL	NULL	22	Wajir	2	North E	CEN	R	3.26247	39.3448	4.37984e+06	622	WGS84	0	Rural buffer	MultiPolygon?crs=EPSG:3395&field=OBJECTID:integer(9,0)&field=DHSID:string(254,0)&field=DHSCC:string(254,0)&field=DHSYEAR:double(18,11)&field=DHSCLUST:double(18,11)&field=CCFIPS:string(254,0)&field=ADM1FIPS:string(254,0)&field=ADM1FIPSNA:string(254,0)&field=ADM1SALBNA:string(254,0)&field=ADM1SALBCO:string(254,0)&field=ADM1DHS:double(18,11)&field=ADM1NAME:string(254,0)&field=DHSREGCO:double(18,11)&…	0
736	KE201400000742	KE	2014	742	KE	NULL	NULL	NULL	NULL	22	Wajir	2	North E	CEN	R	2.82615	39.5354	4.40106e+06	494	WGS84	0	Rural buffer	MultiPolygon?crs=EPSG:3395&field=OBJECTID:integer(9,0)&field=DHSID:string(254,0)&field=DHSCC:string(254,0)&field=DHSYEAR:double(18,11)&field=DHSCLUST:double(18,11)&field=CCFIPS:string(254,0)&field=ADM1FIPS:string(254,0)&field=ADM1FIPSNA:string(254,0)&field=ADM1SALBNA:string(254,0)&field=ADM1SALBCO:string(254,0)&field=ADM1DHS:double(18,11)&field=ADM1NAME:string(254,0)&field=DHSREGCO:double(18,11)&…	0
737	KE201400000743	KE	2014	743	KE	NULL	NULL	NULL	NULL	22	Wajir	2	North E	CEN	R	2.52448	39.6108	4.40946e+06	427	WGS84	0	Rural buffer	MultiPolygon?crs=EPSG:3395&field=OBJECTID:integer(9,0)&field=DHSID:string(254,0)&field=DHSCC:string(254,0)&field=DHSYEAR:double(18,11)&field=DHSCLUST:double(18,11)&field=CCFIPS:string(254,0)&field=ADM1FIPS:string(254,0)&field=ADM1FIPSNA:string(254,0)&field=ADM1SALBNA:string(254,0)&field=ADM1SALBCO:string(254,0)&field=ADM1DHS:double(18,11)&field=ADM1NAME:string(254,0)&field=DHSREGCO:double(18,11)&…	0
738	KE201400000744	KE	2014	744	KE	NULL	NULL	NULL	NULL	22	Wajir	2	North E	CEN	R	3.23334	39.6394	4.41264e+06	701	WGS84	0	Rural buffer	MultiPolygon?crs=EPSG:3395&field=OBJECTID:integer(9,0)&field=DHSID:string(254,0)&field=DHSCC:string(254,0)&field=DHSYEAR:double(18,11)&field=DHSCLUST:double(18,11)&field=CCFIPS:string(254,0)&field=ADM1FIPS:string(254,0)&field=ADM1FIPSNA:string(254,0)&field=ADM1SALBNA:string(254,0)&field=ADM1SALBCO:string(254,0)&field=ADM1DHS:double(18,11)&field=ADM1NAME:string(254,0)&field=DHSREGCO:double(18,11)&…	0
739	KE201400000745	KE	2014	745	KE	NULL	NULL	NULL	NULL	22	Wajir	2	North E	CEN	R	3.33358	39.762	4.42628e+06	763	WGS84	0	Rural buffer	MultiPolygon?crs=EPSG:3395&field=OBJECTID:integer(9,0)&field=DHSID:string(254,0)&field=DHSCC:string(254,0)&field=DHSYEAR:double(18,11)&field=DHSCLUST:double(18,11)&field=CCFIPS:string(254,0)&field=ADM1FIPS:string(254,0)&field=ADM1FIPSNA:string(254,0)&field=ADM1SALBNA:string(254,0)&field=ADM1SALBCO:string(254,0)&field=ADM1DHS:double(18,11)&field=ADM1NAME:string(254,0)&field=DHSREGCO:double(18,11)&…	0
751	KE201400000757	KE	2014	757	KE	NULL	NULL	NULL	NULL	22	Wajir	2	North E	CEN	R	1.77159	40.2409	4.47959e+06	258	WGS84	0	Rural buffer	MultiPolygon?crs=EPSG:3395&field=OBJECTID:integer(9,0)&field=DHSID:string(254,0)&field=DHSCC:string(254,0)&field=DHSYEAR:double(18,11)&field=DHSCLUST:double(18,11)&field=CCFIPS:string(254,0)&field=ADM1FIPS:string(254,0)&field=ADM1FIPSNA:string(254,0)&field=ADM1SALBNA:string(254,0)&field=ADM1SALBCO:string(254,0)&field=ADM1DHS:double(18,11)&field=ADM1NAME:string(254,0)&field=DHSREGCO:double(18,11)&…	0
752	KE201400000760	KE	2014	760	KE	NULL	NULL	NULL	NULL	22	Wajir	2	North E	CEN	R	2.93156	40.2232	4.47763e+06	530	WGS84	0	Rural buffer	MultiPolygon?crs=EPSG:3395&field=OBJECTID:integer(9,0)&field=DHSID:string(254,0)&field=DHSCC:string(254,0)&field=DHSYEAR:double(18,11)&field=DHSCLUST:double(18,11)&field=CCFIPS:string(254,0)&field=ADM1FIPS:string(254,0)&field=ADM1FIPSNA:string(254,0)&field=ADM1SALBNA:string(254,0)&field=ADM1SALBCO:string(254,0)&field=ADM1DHS:double(18,11)&field=ADM1NAME:string(254,0)&field=DHSREGCO:double(18,11)&…	0
753	KE201400000761	KE	2014	761	KE	NULL	NULL	NULL	NULL	22	Wajir	2	North E	CEN	R	1.94436	40.3139	4.48773e+06	327	WGS84	0	Rural buffer	MultiPolygon?crs=EPSG:3395&field=OBJECTID:integer(9,0)&field=DHSID:string(254,0)&field=DHSCC:string(254,0)&field=DHSYEAR:double(18,11)&field=DHSCLUST:double(18,11)&field=CCFIPS:string(254,0)&field=ADM1FIPS:string(254,0)&field=ADM1FIPSNA:string(254,0)&field=ADM1SALBNA:string(254,0)&field=ADM1SALBCO:string(254,0)&field=ADM1DHS:double(18,11)&field=ADM1NAME:string(254,0)&field=DHSREGCO:double(18,11)&…	0
754	KE201400000762	KE	2014	762	KE	NULL	NULL	NULL	NULL	22	Wajir	2	North E	CEN	R	2.4301	39.2604	4.37044e+06	408	WGS84	0	Rural buffer	MultiPolygon?crs=EPSG:3395&field=OBJECTID:integer(9,0)&field=DHSID:string(254,0)&field=DHSCC:string(254,0)&field=DHSYEAR:double(18,11)&field=DHSCLUST:double(18,11)&field=CCFIPS:string(254,0)&field=ADM1FIPS:string(254,0)&field=ADM1FIPSNA:string(254,0)&field=ADM1SALBNA:string(254,0)&field=ADM1SALBCO:string(254,0)&field=ADM1DHS:double(18,11)&field=ADM1NAME:string(254,0)&field=DHSREGCO:double(18,11)&…	0
755	KE201400000764	KE	2014	764	KE	NULL	NULL	NULL	NULL	22	Wajir	2	North E	CEN	R	1.63977	39.8726	4.4386e+06	245	WGS84	0	Rural buffer	MultiPolygon?crs=EPSG:3395&field=OBJECTID:integer(9,0)&field=DHSID:string(254,0)&field=DHSCC:string(254,0)&field=DHSYEAR:double(18,11)&field=DHSCLUST:double(18,11)&field=CCFIPS:string(254,0)&field=ADM1FIPS:string(254,0)&field=ADM1FIPSNA:string(254,0)&field=ADM1SALBNA:string(254,0)&field=ADM1SALBCO:string(254,0)&field=ADM1DHS:double(18,11)&field=ADM1NAME:string(254,0)&field=DHSREGCO:double(18,11)&…	0
756	KE201400000766	KE	2014	766	KE	NULL	NULL	NULL	NULL	22	Wajir	2	North E	CEN	R	1.63829	39.4228	4.38853e+06	273	WGS84	0	Rural buffer	MultiPolygon?crs=EPSG:3395&field=OBJECTID:integer(9,0)&field=DHSID:string(254,0)&field=DHSCC:string(254,0)&field=DHSYEAR:double(18,11)&field=DHSCLUST:double(18,11)&field=CCFIPS:string(254,0)&field=ADM1FIPS:string(254,0)&field=ADM1FIPSNA:string(254,0)&field=ADM1SALBNA:string(254,0)&field=ADM1SALBCO:string(254,0)&field=ADM1DHS:double(18,11)&field=ADM1NAME:string(254,0)&field=DHSREGCO:double(18,11)&…	0
757	KE201400000768	KE	2014	768	KE	NULL	NULL	NULL	NULL	23	Mandera	2	North E	CEN	R	3.48595	40.9522	4.55878e+06	618	WGS84	0	Rural buffer	MultiPolygon?crs=EPSG:3395&field=OBJECTID:integer(9,0)&field=DHSID:string(254,0)&field=DHSCC:string(254,0)&field=DHSYEAR:double(18,11)&field=DHSCLUST:double(18,11)&field=CCFIPS:string(254,0)&field=ADM1FIPS:string(254,0)&field=ADM1FIPSNA:string(254,0)&field=ADM1SALBNA:string(254,0)&field=ADM1SALBCO:string(254,0)&field=ADM1DHS:double(18,11)&field=ADM1NAME:string(254,0)&field=DHSREGCO:double(18,11)&…	0
758	KE201400000769	KE	2014	769	KE	NULL	NULL	NULL	NULL	23	Mandera	2	North E	CEN	R	3.93332	40.7756	4.53912e+06	715	WGS84	0	Rural buffer	MultiPolygon?crs=EPSG:3395&field=OBJECTID:integer(9,0)&field=DHSID:string(254,0)&field=DHSCC:string(254,0)&field=DHSYEAR:double(18,11)&field=DHSCLUST:double(18,11)&field=CCFIPS:string(254,0)&field=ADM1FIPS:string(254,0)&field=ADM1FIPSNA:string(254,0)&field=ADM1SALBNA:string(254,0)&field=ADM1SALBCO:string(254,0)&field=ADM1DHS:double(18,11)&field=ADM1NAME:string(254,0)&field=DHSREGCO:double(18,11)&…	0
759	KE201400000770	KE	2014	770	KE	NULL	NULL	NULL	NULL	23	Mandera	2	North E	CEN	R	2.81625	40.9187	4.55505e+06	382	WGS84	0	Rural buffer	MultiPolygon?crs=EPSG:3395&field=OBJECTID:integer(9,0)&field=DHSID:string(254,0)&field=DHSCC:string(254,0)&field=DHSYEAR:double(18,11)&field=DHSCLUST:double(18,11)&field=CCFIPS:string(254,0)&field=ADM1FIPS:string(254,0)&field=ADM1FIPSNA:string(254,0)&field=ADM1SALBNA:string(254,0)&field=ADM1SALBCO:string(254,0)&field=ADM1DHS:double(18,11)&field=ADM1NAME:string(254,0)&field=DHSREGCO:double(18,11)&…	0
762	KE201400000773	KE	2014	773	KE	NULL	NULL	NULL	NULL	23	Mandera	2	North E	CEN	R	2.86225	40.8567	4.54815e+06	389	WGS84	0	Rural buffer	MultiPolygon?crs=EPSG:3395&field=OBJECTID:integer(9,0)&field=DHSID:string(254,0)&field=DHSCC:string(254,0)&field=DHSYEAR:double(18,11)&field=DHSCLUST:double(18,11)&field=CCFIPS:string(254,0)&field=ADM1FIPS:string(254,0)&field=ADM1FIPSNA:string(254,0)&field=ADM1SALBNA:string(254,0)&field=ADM1SALBCO:string(254,0)&field=ADM1DHS:double(18,11)&field=ADM1NAME:string(254,0)&field=DHSREGCO:double(18,11)&…	0
764	KE201400000775	KE	2014	775	KE	NULL	NULL	NULL	NULL	23	Mandera	2	North E	CEN	R	2.72222	40.7969	4.54149e+06	418	WGS84	0	Rural buffer	MultiPolygon?crs=EPSG:3395&field=OBJECTID:integer(9,0)&field=DHSID:string(254,0)&field=DHSCC:string(254,0)&field=DHSYEAR:double(18,11)&field=DHSCLUST:double(18,11)&field=CCFIPS:string(254,0)&field=ADM1FIPS:string(254,0)&field=ADM1FIPSNA:string(254,0)&field=ADM1SALBNA:string(254,0)&field=ADM1SALBCO:string(254,0)&field=ADM1DHS:double(18,11)&field=ADM1NAME:string(254,0)&field=DHSREGCO:double(18,11)&…	0
765	KE201400000776	KE	2014	776	KE	NULL	NULL	NULL	NULL	23	Mandera	2	North E	CEN	R	2.53529	40.8906	4.55192e+06	415	WGS84	0	Rural buffer	MultiPolygon?crs=EPSG:3395&field=OBJECTID:integer(9,0)&field=DHSID:string(254,0)&field=DHSCC:string(254,0)&field=DHSYEAR:double(18,11)&field=DHSCLUST:double(18,11)&field=CCFIPS:string(254,0)&field=ADM1FIPS:string(254,0)&field=ADM1FIPSNA:string(254,0)&field=ADM1SALBNA:string(254,0)&field=ADM1SALBCO:string(254,0)&field=ADM1DHS:double(18,11)&field=ADM1NAME:string(254,0)&field=DHSREGCO:double(18,11)&…	0
766	KE201400000777	KE	2014	777	KE	NULL	NULL	NULL	NULL	23	Mandera	2	North E	CEN	R	2.63934	40.6805	4.52853e+06	389	WGS84	0	Rural buffer	MultiPolygon?crs=EPSG:3395&field=OBJECTID:integer(9,0)&field=DHSID:string(254,0)&field=DHSCC:string(254,0)&field=DHSYEAR:double(18,11)&field=DHSCLUST:double(18,11)&field=CCFIPS:string(254,0)&field=ADM1FIPS:string(254,0)&field=ADM1FIPSNA:string(254,0)&field=ADM1SALBNA:string(254,0)&field=ADM1SALBCO:string(254,0)&field=ADM1DHS:double(18,11)&field=ADM1NAME:string(254,0)&field=DHSREGCO:double(18,11)&…	0
768	KE201400000779	KE	2014	779	KE	NULL	NULL	NULL	NULL	23	Mandera	2	North E	CEN	R	3.94167	40.8816	4.55092e+06	631	WGS84	0	Rural buffer	MultiPolygon?crs=EPSG:3395&field=OBJECTID:integer(9,0)&field=DHSID:string(254,0)&field=DHSCC:string(254,0)&field=DHSYEAR:double(18,11)&field=DHSCLUST:double(18,11)&field=CCFIPS:string(254,0)&field=ADM1FIPS:string(254,0)&field=ADM1FIPSNA:string(254,0)&field=ADM1SALBNA:string(254,0)&field=ADM1SALBCO:string(254,0)&field=ADM1DHS:double(18,11)&field=ADM1NAME:string(254,0)&field=DHSREGCO:double(18,11)&…	0
769	KE201400000780	KE	2014	780	KE	NULL	NULL	NULL	NULL	23	Mandera	2	North E	CEN	R	2.95397	40.377	4.49474e+06	478	WGS84	0	Rural buffer	MultiPolygon?crs=EPSG:3395&field=OBJECTID:integer(9,0)&field=DHSID:string(254,0)&field=DHSCC:string(254,0)&field=DHSYEAR:double(18,11)&field=DHSCLUST:double(18,11)&field=CCFIPS:string(254,0)&field=ADM1FIPS:string(254,0)&field=ADM1FIPSNA:string(254,0)&field=ADM1SALBNA:string(254,0)&field=ADM1SALBCO:string(254,0)&field=ADM1DHS:double(18,11)&field=ADM1NAME:string(254,0)&field=DHSREGCO:double(18,11)&…	0
770	KE201400000781	KE	2014	781	KE	NULL	NULL	NULL	NULL	23	Mandera	2	North E	CEN	R	3.02255	40.4448	4.50229e+06	487	WGS84	0	Rural buffer	MultiPolygon?crs=EPSG:3395&field=OBJECTID:integer(9,0)&field=DHSID:string(254,0)&field=DHSCC:string(254,0)&field=DHSYEAR:double(18,11)&field=DHSCLUST:double(18,11)&field=CCFIPS:string(254,0)&field=ADM1FIPS:string(254,0)&field=ADM1FIPSNA:string(254,0)&field=ADM1SALBNA:string(254,0)&field=ADM1SALBCO:string(254,0)&field=ADM1DHS:double(18,11)&field=ADM1NAME:string(254,0)&field=DHSREGCO:double(18,11)&…	0
771	KE201400000782	KE	2014	782	KE	NULL	NULL	NULL	NULL	23	Mandera	2	North E	CEN	R	2.95422	40.8008	4.54192e+06	400	WGS84	0	Rural buffer	MultiPolygon?crs=EPSG:3395&field=OBJECTID:integer(9,0)&field=DHSID:string(254,0)&field=DHSCC:string(254,0)&field=DHSYEAR:double(18,11)&field=DHSCLUST:double(18,11)&field=CCFIPS:string(254,0)&field=ADM1FIPS:string(254,0)&field=ADM1FIPSNA:string(254,0)&field=ADM1SALBNA:string(254,0)&field=ADM1SALBCO:string(254,0)&field=ADM1DHS:double(18,11)&field=ADM1NAME:string(254,0)&field=DHSREGCO:double(18,11)&…	0
772	KE201400000783	KE	2014	783	KE	NULL	NULL	NULL	NULL	23	Mandera	2	North E	CEN	R	3.16276	41.0723	4.57214e+06	469	WGS84	0	Rural buffer	MultiPolygon?crs=EPSG:3395&field=OBJECTID:integer(9,0)&field=DHSID:string(254,0)&field=DHSCC:string(254,0)&field=DHSYEAR:double(18,11)&field=DHSCLUST:double(18,11)&field=CCFIPS:string(254,0)&field=ADM1FIPS:string(254,0)&field=ADM1FIPSNA:string(254,0)&field=ADM1SALBNA:string(254,0)&field=ADM1SALBCO:string(254,0)&field=ADM1DHS:double(18,11)&field=ADM1NAME:string(254,0)&field=DHSREGCO:double(18,11)&…	0
773	KE201400000784	KE	2014	784	KE	NULL	NULL	NULL	NULL	23	Mandera	2	North E	CEN	R	3.22606	41.2945	4.59689e+06	430	WGS84	0	Rural buffer	MultiPolygon?crs=EPSG:3395&field=OBJECTID:integer(9,0)&field=DHSID:string(254,0)&field=DHSCC:string(254,0)&field=DHSYEAR:double(18,11)&field=DHSCLUST:double(18,11)&field=CCFIPS:string(254,0)&field=ADM1FIPS:string(254,0)&field=ADM1FIPSNA:string(254,0)&field=ADM1SALBNA:string(254,0)&field=ADM1SALBCO:string(254,0)&field=ADM1DHS:double(18,11)&field=ADM1NAME:string(254,0)&field=DHSREGCO:double(18,11)&…	0
774	KE201400000785	KE	2014	785	KE	NULL	NULL	NULL	NULL	23	Mandera	2	North E	CEN	R	3.42533	40.944	4.55786e+06	593	WGS84	0	Rural buffer	MultiPolygon?crs=EPSG:3395&field=OBJECTID:integer(9,0)&field=DHSID:string(254,0)&field=DHSCC:string(254,0)&field=DHSYEAR:double(18,11)&field=DHSCLUST:double(18,11)&field=CCFIPS:string(254,0)&field=ADM1FIPS:string(254,0)&field=ADM1FIPSNA:string(254,0)&field=ADM1SALBNA:string(254,0)&field=ADM1SALBCO:string(254,0)&field=ADM1DHS:double(18,11)&field=ADM1NAME:string(254,0)&field=DHSREGCO:double(18,11)&…	0
775	KE201400000786	KE	2014	786	KE	NULL	NULL	NULL	NULL	23	Mandera	2	North E	CEN	R	3.57092	41.5539	4.62576e+06	387	WGS84	0	Rural buffer	MultiPolygon?crs=EPSG:3395&field=OBJECTID:integer(9,0)&field=DHSID:string(254,0)&field=DHSCC:string(254,0)&field=DHSYEAR:double(18,11)&field=DHSCLUST:double(18,11)&field=CCFIPS:string(254,0)&field=ADM1FIPS:string(254,0)&field=ADM1FIPSNA:string(254,0)&field=ADM1SALBNA:string(254,0)&field=ADM1SALBCO:string(254,0)&field=ADM1DHS:double(18,11)&field=ADM1NAME:string(254,0)&field=DHSREGCO:double(18,11)&…	0
776	KE201400000787	KE	2014	787	KE	NULL	NULL	NULL	NULL	23	Mandera	2	North E	CEN	R	3.82042	41.4208	4.61094e+06	354	WGS84	0	Rural buffer	MultiPolygon?crs=EPSG:3395&field=OBJECTID:integer(9,0)&field=DHSID:string(254,0)&field=DHSCC:string(254,0)&field=DHSYEAR:double(18,11)&field=DHSCLUST:double(18,11)&field=CCFIPS:string(254,0)&field=ADM1FIPS:string(254,0)&field=ADM1FIPSNA:string(254,0)&field=ADM1SALBNA:string(254,0)&field=ADM1SALBCO:string(254,0)&field=ADM1DHS:double(18,11)&field=ADM1NAME:string(254,0)&field=DHSREGCO:double(18,11)&…	0
777	KE201400000788	KE	2014	788	KE	NULL	NULL	NULL	NULL	23	Mandera	2	North E	CEN	R	3.92792	41.5908	4.62987e+06	243	WGS84	0	Rural buffer	MultiPolygon?crs=EPSG:3395&field=OBJECTID:integer(9,0)&field=DHSID:string(254,0)&field=DHSCC:string(254,0)&field=DHSYEAR:double(18,11)&field=DHSCLUST:double(18,11)&field=CCFIPS:string(254,0)&field=ADM1FIPS:string(254,0)&field=ADM1FIPSNA:string(254,0)&field=ADM1SALBNA:string(254,0)&field=ADM1SALBCO:string(254,0)&field=ADM1DHS:double(18,11)&field=ADM1NAME:string(254,0)&field=DHSREGCO:double(18,11)&…	0
783	KE201400000794	KE	2014	794	KE	NULL	NULL	NULL	NULL	23	Mandera	2	North E	CEN	R	3.91865	40.3759	4.49463e+06	925	WGS84	0	Rural buffer	MultiPolygon?crs=EPSG:3395&field=OBJECTID:integer(9,0)&field=DHSID:string(254,0)&field=DHSCC:string(254,0)&field=DHSYEAR:double(18,11)&field=DHSCLUST:double(18,11)&field=CCFIPS:string(254,0)&field=ADM1FIPS:string(254,0)&field=ADM1FIPSNA:string(254,0)&field=ADM1SALBNA:string(254,0)&field=ADM1SALBCO:string(254,0)&field=ADM1DHS:double(18,11)&field=ADM1NAME:string(254,0)&field=DHSREGCO:double(18,11)&…	0
784	KE201400000795	KE	2014	795	KE	NULL	NULL	NULL	NULL	23	Mandera	2	North E	CEN	R	3.88351	40.166	4.47126e+06	812	WGS84	0	Rural buffer	MultiPolygon?crs=EPSG:3395&field=OBJECTID:integer(9,0)&field=DHSID:string(254,0)&field=DHSCC:string(254,0)&field=DHSYEAR:double(18,11)&field=DHSCLUST:double(18,11)&field=CCFIPS:string(254,0)&field=ADM1FIPS:string(254,0)&field=ADM1FIPSNA:string(254,0)&field=ADM1SALBNA:string(254,0)&field=ADM1SALBCO:string(254,0)&field=ADM1DHS:double(18,11)&field=ADM1NAME:string(254,0)&field=DHSREGCO:double(18,11)&…	0
785	KE201400000796	KE	2014	796	KE	NULL	NULL	NULL	NULL	23	Mandera	2	North E	CEN	R	3.85059	39.9937	4.45207e+06	737	WGS84	0	Rural buffer	MultiPolygon?crs=EPSG:3395&field=OBJECTID:integer(9,0)&field=DHSID:string(254,0)&field=DHSCC:string(254,0)&field=DHSYEAR:double(18,11)&field=DHSCLUST:double(18,11)&field=CCFIPS:string(254,0)&field=ADM1FIPS:string(254,0)&field=ADM1FIPSNA:string(254,0)&field=ADM1SALBNA:string(254,0)&field=ADM1SALBCO:string(254,0)&field=ADM1DHS:double(18,11)&field=ADM1NAME:string(254,0)&field=DHSREGCO:double(18,11)&…	0
786	KE201400000797	KE	2014	797	KE	NULL	NULL	NULL	NULL	23	Mandera	2	North E	CEN	R	3.51314	39.8018	4.43072e+06	768	WGS84	0	Rural buffer	MultiPolygon?crs=EPSG:3395&field=OBJECTID:integer(9,0)&field=DHSID:string(254,0)&field=DHSCC:string(254,0)&field=DHSYEAR:double(18,11)&field=DHSCLUST:double(18,11)&field=CCFIPS:string(254,0)&field=ADM1FIPS:string(254,0)&field=ADM1FIPSNA:string(254,0)&field=ADM1SALBNA:string(254,0)&field=ADM1SALBCO:string(254,0)&field=ADM1DHS:double(18,11)&field=ADM1NAME:string(254,0)&field=DHSREGCO:double(18,11)&…	0
787	KE201400000798	KE	2014	798	KE	NULL	NULL	NULL	NULL	23	Mandera	2	North E	CEN	R	3.71339	39.9605	4.44838e+06	755	WGS84	0	Rural buffer	MultiPolygon?crs=EPSG:3395&field=OBJECTID:integer(9,0)&field=DHSID:string(254,0)&field=DHSCC:string(254,0)&field=DHSYEAR:double(18,11)&field=DHSCLUST:double(18,11)&field=CCFIPS:string(254,0)&field=ADM1FIPS:string(254,0)&field=ADM1FIPSNA:string(254,0)&field=ADM1SALBNA:string(254,0)&field=ADM1SALBCO:string(254,0)&field=ADM1DHS:double(18,11)&field=ADM1NAME:string(254,0)&field=DHSREGCO:double(18,11)&…	0
788	KE201400000799	KE	2014	799	KE	NULL	NULL	NULL	NULL	23	Mandera	2	North E	CEN	R	4.18457	40.6888	4.52946e+06	795	WGS84	0	Rural buffer	MultiPolygon?crs=EPSG:3395&field=OBJECTID:integer(9,0)&field=DHSID:string(254,0)&field=DHSCC:string(254,0)&field=DHSYEAR:double(18,11)&field=DHSCLUST:double(18,11)&field=CCFIPS:string(254,0)&field=ADM1FIPS:string(254,0)&field=ADM1FIPSNA:string(254,0)&field=ADM1SALBNA:string(254,0)&field=ADM1SALBCO:string(254,0)&field=ADM1DHS:double(18,11)&field=ADM1NAME:string(254,0)&field=DHSREGCO:double(18,11)&…	0
790	KE201400000802	KE	2014	802	KE	NULL	NULL	NULL	NULL	81	Siaya	8	Nyanza	CEN	R	0.138749	34.2298	3.81044e+06	1239	WGS84	0	Rural buffer	MultiPolygon?crs=EPSG:3395&field=OBJECTID:integer(9,0)&field=DHSID:string(254,0)&field=DHSCC:string(254,0)&field=DHSYEAR:double(18,11)&field=DHSCLUST:double(18,11)&field=CCFIPS:string(254,0)&field=ADM1FIPS:string(254,0)&field=ADM1FIPSNA:string(254,0)&field=ADM1SALBNA:string(254,0)&field=ADM1SALBCO:string(254,0)&field=ADM1DHS:double(18,11)&field=ADM1NAME:string(254,0)&field=DHSREGCO:double(18,11)&…	0
791	KE201400000803	KE	2014	803	KE	NULL	NULL	NULL	NULL	81	Siaya	8	Nyanza	CEN	R	0.143366	34.2999	3.81825e+06	1235	WGS84	0	Rural buffer	MultiPolygon?crs=EPSG:3395&field=OBJECTID:integer(9,0)&field=DHSID:string(254,0)&field=DHSCC:string(254,0)&field=DHSYEAR:double(18,11)&field=DHSCLUST:double(18,11)&field=CCFIPS:string(254,0)&field=ADM1FIPS:string(254,0)&field=ADM1FIPSNA:string(254,0)&field=ADM1SALBNA:string(254,0)&field=ADM1SALBCO:string(254,0)&field=ADM1DHS:double(18,11)&field=ADM1NAME:string(254,0)&field=DHSREGCO:double(18,11)&…	0
795	KE201400000807	KE	2014	807	KE	NULL	NULL	NULL	NULL	81	Siaya	8	Nyanza	CEN	R	0.02778	34.3061	3.81894e+06	1358	WGS84	0	Rural buffer	MultiPolygon?crs=EPSG:3395&field=OBJECTID:integer(9,0)&field=DHSID:string(254,0)&field=DHSCC:string(254,0)&field=DHSYEAR:double(18,11)&field=DHSCLUST:double(18,11)&field=CCFIPS:string(254,0)&field=ADM1FIPS:string(254,0)&field=ADM1FIPSNA:string(254,0)&field=ADM1SALBNA:string(254,0)&field=ADM1SALBCO:string(254,0)&field=ADM1DHS:double(18,11)&field=ADM1NAME:string(254,0)&field=DHSREGCO:double(18,11)&…	0
796	KE201400000808	KE	2014	808	KE	NULL	NULL	NULL	NULL	81	Siaya	8	Nyanza	CEN	R	-0.045949	34.2979	3.81802e+06	1252	WGS84	0	Rural buffer	MultiPolygon?crs=EPSG:3395&field=OBJECTID:integer(9,0)&field=DHSID:string(254,0)&field=DHSCC:string(254,0)&field=DHSYEAR:double(18,11)&field=DHSCLUST:double(18,11)&field=CCFIPS:string(254,0)&field=ADM1FIPS:string(254,0)&field=ADM1FIPSNA:string(254,0)&field=ADM1SALBNA:string(254,0)&field=ADM1SALBCO:string(254,0)&field=ADM1DHS:double(18,11)&field=ADM1NAME:string(254,0)&field=DHSREGCO:double(18,11)&…	0
797	KE201400000809	KE	2014	809	KE	NULL	NULL	NULL	NULL	81	Siaya	8	Nyanza	CEN	R	0.085733	34.1675	3.80351e+06	1236	WGS84	0	Rural buffer	MultiPolygon?crs=EPSG:3395&field=OBJECTID:integer(9,0)&field=DHSID:string(254,0)&field=DHSCC:string(254,0)&field=DHSYEAR:double(18,11)&field=DHSCLUST:double(18,11)&field=CCFIPS:string(254,0)&field=ADM1FIPS:string(254,0)&field=ADM1FIPSNA:string(254,0)&field=ADM1SALBNA:string(254,0)&field=ADM1SALBCO:string(254,0)&field=ADM1DHS:double(18,11)&field=ADM1NAME:string(254,0)&field=DHSREGCO:double(18,11)&…	0
798	KE201400000810	KE	2014	810	KE	NULL	NULL	NULL	NULL	81	Siaya	8	Nyanza	CEN	R	0.123982	34.1007	3.79607e+06	1151	WGS84	0	Rural buffer	MultiPolygon?crs=EPSG:3395&field=OBJECTID:integer(9,0)&field=DHSID:string(254,0)&field=DHSCC:string(254,0)&field=DHSYEAR:double(18,11)&field=DHSCLUST:double(18,11)&field=CCFIPS:string(254,0)&field=ADM1FIPS:string(254,0)&field=ADM1FIPSNA:string(254,0)&field=ADM1SALBNA:string(254,0)&field=ADM1SALBCO:string(254,0)&field=ADM1DHS:double(18,11)&field=ADM1NAME:string(254,0)&field=DHSREGCO:double(18,11)&…	0
799	KE201400000811	KE	2014	811	KE	NULL	NULL	NULL	NULL	81	Siaya	8	Nyanza	CEN	R	0.266462	34.1541	3.80202e+06	1273	WGS84	0	Rural buffer	MultiPolygon?crs=EPSG:3395&field=OBJECTID:integer(9,0)&field=DHSID:string(254,0)&field=DHSCC:string(254,0)&field=DHSYEAR:double(18,11)&field=DHSCLUST:double(18,11)&field=CCFIPS:string(254,0)&field=ADM1FIPS:string(254,0)&field=ADM1FIPSNA:string(254,0)&field=ADM1SALBNA:string(254,0)&field=ADM1SALBCO:string(254,0)&field=ADM1DHS:double(18,11)&field=ADM1NAME:string(254,0)&field=DHSREGCO:double(18,11)&…	1
800	KE201400000812	KE	2014	812	KE	NULL	NULL	NULL	NULL	81	Siaya	8	Nyanza	CEN	R	0.282645	34.234	3.81091e+06	1278	WGS84	0	Rural buffer	MultiPolygon?crs=EPSG:3395&field=OBJECTID:integer(9,0)&field=DHSID:string(254,0)&field=DHSCC:string(254,0)&field=DHSYEAR:double(18,11)&field=DHSCLUST:double(18,11)&field=CCFIPS:string(254,0)&field=ADM1FIPS:string(254,0)&field=ADM1FIPSNA:string(254,0)&field=ADM1SALBNA:string(254,0)&field=ADM1SALBCO:string(254,0)&field=ADM1DHS:double(18,11)&field=ADM1NAME:string(254,0)&field=DHSREGCO:double(18,11)&…	1
801	KE201400000813	KE	2014	813	KE	NULL	NULL	NULL	NULL	81	Siaya	8	Nyanza	CEN	R	0.161909	34.2744	3.8154e+06	1222	WGS84	0	Rural buffer	MultiPolygon?crs=EPSG:3395&field=OBJECTID:integer(9,0)&field=DHSID:string(254,0)&field=DHSCC:string(254,0)&field=DHSYEAR:double(18,11)&field=DHSCLUST:double(18,11)&field=CCFIPS:string(254,0)&field=ADM1FIPS:string(254,0)&field=ADM1FIPSNA:string(254,0)&field=ADM1SALBNA:string(254,0)&field=ADM1SALBCO:string(254,0)&field=ADM1DHS:double(18,11)&field=ADM1NAME:string(254,0)&field=DHSREGCO:double(18,11)&…	0
802	KE201400000814	KE	2014	814	KE	NULL	NULL	NULL	NULL	81	Siaya	8	Nyanza	CEN	R	0.137155	34.2553	3.81328e+06	1211	WGS84	0	Rural buffer	MultiPolygon?crs=EPSG:3395&field=OBJECTID:integer(9,0)&field=DHSID:string(254,0)&field=DHSCC:string(254,0)&field=DHSYEAR:double(18,11)&field=DHSCLUST:double(18,11)&field=CCFIPS:string(254,0)&field=ADM1FIPS:string(254,0)&field=ADM1FIPSNA:string(254,0)&field=ADM1SALBNA:string(254,0)&field=ADM1SALBCO:string(254,0)&field=ADM1DHS:double(18,11)&field=ADM1NAME:string(254,0)&field=DHSREGCO:double(18,11)&…	0
803	KE201400000815	KE	2014	815	KE	NULL	NULL	NULL	NULL	81	Siaya	8	Nyanza	CEN	R	0.162692	34.2767	3.81566e+06	1213	WGS84	0	Rural buffer	MultiPolygon?crs=EPSG:3395&field=OBJECTID:integer(9,0)&field=DHSID:string(254,0)&field=DHSCC:string(254,0)&field=DHSYEAR:double(18,11)&field=DHSCLUST:double(18,11)&field=CCFIPS:string(254,0)&field=ADM1FIPS:string(254,0)&field=ADM1FIPSNA:string(254,0)&field=ADM1SALBNA:string(254,0)&field=ADM1SALBCO:string(254,0)&field=ADM1DHS:double(18,11)&field=ADM1NAME:string(254,0)&field=DHSREGCO:double(18,11)&…	0
805	KE201400000817	KE	2014	817	KE	NULL	NULL	NULL	NULL	81	Siaya	8	Nyanza	CEN	R	0.241883	34.3658	3.82559e+06	1291	WGS84	0	Rural buffer	MultiPolygon?crs=EPSG:3395&field=OBJECTID:integer(9,0)&field=DHSID:string(254,0)&field=DHSCC:string(254,0)&field=DHSYEAR:double(18,11)&field=DHSCLUST:double(18,11)&field=CCFIPS:string(254,0)&field=ADM1FIPS:string(254,0)&field=ADM1FIPSNA:string(254,0)&field=ADM1SALBNA:string(254,0)&field=ADM1SALBCO:string(254,0)&field=ADM1DHS:double(18,11)&field=ADM1NAME:string(254,0)&field=DHSREGCO:double(18,11)&…	0
806	KE201400000818	KE	2014	818	KE	NULL	NULL	NULL	NULL	81	Siaya	8	Nyanza	CEN	R	0.079429	34.5285	3.8437e+06	1374	WGS84	0	Rural buffer	MultiPolygon?crs=EPSG:3395&field=OBJECTID:integer(9,0)&field=DHSID:string(254,0)&field=DHSCC:string(254,0)&field=DHSYEAR:double(18,11)&field=DHSCLUST:double(18,11)&field=CCFIPS:string(254,0)&field=ADM1FIPS:string(254,0)&field=ADM1FIPSNA:string(254,0)&field=ADM1SALBNA:string(254,0)&field=ADM1SALBCO:string(254,0)&field=ADM1DHS:double(18,11)&field=ADM1NAME:string(254,0)&field=DHSREGCO:double(18,11)&…	0
807	KE201400000819	KE	2014	819	KE	NULL	NULL	NULL	NULL	81	Siaya	8	Nyanza	CEN	R	0.116886	34.434	3.83317e+06	1360	WGS84	0	Rural buffer	MultiPolygon?crs=EPSG:3395&field=OBJECTID:integer(9,0)&field=DHSID:string(254,0)&field=DHSCC:string(254,0)&field=DHSYEAR:double(18,11)&field=DHSCLUST:double(18,11)&field=CCFIPS:string(254,0)&field=ADM1FIPS:string(254,0)&field=ADM1FIPSNA:string(254,0)&field=ADM1SALBNA:string(254,0)&field=ADM1SALBCO:string(254,0)&field=ADM1DHS:double(18,11)&field=ADM1NAME:string(254,0)&field=DHSREGCO:double(18,11)&…	1
808	KE201400000820	KE	2014	820	KE	NULL	NULL	NULL	NULL	81	Siaya	8	Nyanza	CEN	R	0.064366	34.4975	3.84025e+06	1402	WGS84	0	Rural buffer	MultiPolygon?crs=EPSG:3395&field=OBJECTID:integer(9,0)&field=DHSID:string(254,0)&field=DHSCC:string(254,0)&field=DHSYEAR:double(18,11)&field=DHSCLUST:double(18,11)&field=CCFIPS:string(254,0)&field=ADM1FIPS:string(254,0)&field=ADM1FIPSNA:string(254,0)&field=ADM1SALBNA:string(254,0)&field=ADM1SALBCO:string(254,0)&field=ADM1DHS:double(18,11)&field=ADM1NAME:string(254,0)&field=DHSREGCO:double(18,11)&…	0
809	KE201400000821	KE	2014	821	KE	NULL	NULL	NULL	NULL	81	Siaya	8	Nyanza	CEN	R	0.024582	34.4063	3.83009e+06	1261	WGS84	0	Rural buffer	MultiPolygon?crs=EPSG:3395&field=OBJECTID:integer(9,0)&field=DHSID:string(254,0)&field=DHSCC:string(254,0)&field=DHSYEAR:double(18,11)&field=DHSCLUST:double(18,11)&field=CCFIPS:string(254,0)&field=ADM1FIPS:string(254,0)&field=ADM1FIPSNA:string(254,0)&field=ADM1SALBNA:string(254,0)&field=ADM1SALBCO:string(254,0)&field=ADM1DHS:double(18,11)&field=ADM1NAME:string(254,0)&field=DHSREGCO:double(18,11)&…	0
813	KE201400000825	KE	2014	825	KE	NULL	NULL	NULL	NULL	81	Siaya	8	Nyanza	CEN	R	-0.076695	34.2344	3.81095e+06	1262	WGS84	0	Rural buffer	MultiPolygon?crs=EPSG:3395&field=OBJECTID:integer(9,0)&field=DHSID:string(254,0)&field=DHSCC:string(254,0)&field=DHSYEAR:double(18,11)&field=DHSCLUST:double(18,11)&field=CCFIPS:string(254,0)&field=ADM1FIPS:string(254,0)&field=ADM1FIPSNA:string(254,0)&field=ADM1SALBNA:string(254,0)&field=ADM1SALBCO:string(254,0)&field=ADM1DHS:double(18,11)&field=ADM1NAME:string(254,0)&field=DHSREGCO:double(18,11)&…	1
814	KE201400000826	KE	2014	826	KE	NULL	NULL	NULL	NULL	81	Siaya	8	Nyanza	CEN	R	-0.139794	34.2425	3.81186e+06	1195	WGS84	0	Rural buffer	MultiPolygon?crs=EPSG:3395&field=OBJECTID:integer(9,0)&field=DHSID:string(254,0)&field=DHSCC:string(254,0)&field=DHSYEAR:double(18,11)&field=DHSCLUST:double(18,11)&field=CCFIPS:string(254,0)&field=ADM1FIPS:string(254,0)&field=ADM1FIPSNA:string(254,0)&field=ADM1SALBNA:string(254,0)&field=ADM1SALBCO:string(254,0)&field=ADM1DHS:double(18,11)&field=ADM1NAME:string(254,0)&field=DHSREGCO:double(18,11)&…	1
815	KE201400000827	KE	2014	827	KE	NULL	NULL	NULL	NULL	81	Siaya	8	Nyanza	CEN	R	-0.044115	34.0624	3.79181e+06	1142	WGS84	0	Rural buffer	MultiPolygon?crs=EPSG:3395&field=OBJECTID:integer(9,0)&field=DHSID:string(254,0)&field=DHSCC:string(254,0)&field=DHSYEAR:double(18,11)&field=DHSCLUST:double(18,11)&field=CCFIPS:string(254,0)&field=ADM1FIPS:string(254,0)&field=ADM1FIPSNA:string(254,0)&field=ADM1SALBNA:string(254,0)&field=ADM1SALBCO:string(254,0)&field=ADM1DHS:double(18,11)&field=ADM1NAME:string(254,0)&field=DHSREGCO:double(18,11)&…	0
816	KE201400000828	KE	2014	828	KE	NULL	NULL	NULL	NULL	81	Siaya	8	Nyanza	CEN	R	-0.022987	34.0763	3.79335e+06	1166	WGS84	0	Rural buffer	MultiPolygon?crs=EPSG:3395&field=OBJECTID:integer(9,0)&field=DHSID:string(254,0)&field=DHSCC:string(254,0)&field=DHSYEAR:double(18,11)&field=DHSCLUST:double(18,11)&field=CCFIPS:string(254,0)&field=ADM1FIPS:string(254,0)&field=ADM1FIPSNA:string(254,0)&field=ADM1SALBNA:string(254,0)&field=ADM1SALBCO:string(254,0)&field=ADM1DHS:double(18,11)&field=ADM1NAME:string(254,0)&field=DHSREGCO:double(18,11)&…	0
818	KE201400000830	KE	2014	830	KE	NULL	NULL	NULL	NULL	81	Siaya	8	Nyanza	CEN	R	-0.174675	34.3881	3.82806e+06	1186	WGS84	0	Rural buffer	MultiPolygon?crs=EPSG:3395&field=OBJECTID:integer(9,0)&field=DHSID:string(254,0)&field=DHSCC:string(254,0)&field=DHSYEAR:double(18,11)&field=DHSCLUST:double(18,11)&field=CCFIPS:string(254,0)&field=ADM1FIPS:string(254,0)&field=ADM1FIPSNA:string(254,0)&field=ADM1SALBNA:string(254,0)&field=ADM1SALBCO:string(254,0)&field=ADM1DHS:double(18,11)&field=ADM1NAME:string(254,0)&field=DHSREGCO:double(18,11)&…	0
820	KE201400000832	KE	2014	832	KE	NULL	NULL	NULL	NULL	81	Siaya	8	Nyanza	CEN	R	-0.184669	34.3958	3.82892e+06	1176	WGS84	0	Rural buffer	MultiPolygon?crs=EPSG:3395&field=OBJECTID:integer(9,0)&field=DHSID:string(254,0)&field=DHSCC:string(254,0)&field=DHSYEAR:double(18,11)&field=DHSCLUST:double(18,11)&field=CCFIPS:string(254,0)&field=ADM1FIPS:string(254,0)&field=ADM1FIPSNA:string(254,0)&field=ADM1SALBNA:string(254,0)&field=ADM1SALBCO:string(254,0)&field=ADM1DHS:double(18,11)&field=ADM1NAME:string(254,0)&field=DHSREGCO:double(18,11)&…	0
821	KE201400000833	KE	2014	833	KE	NULL	NULL	NULL	NULL	81	Siaya	8	Nyanza	CEN	R	-0.121991	34.3334	3.82197e+06	1259	WGS84	0	Rural buffer	MultiPolygon?crs=EPSG:3395&field=OBJECTID:integer(9,0)&field=DHSID:string(254,0)&field=DHSCC:string(254,0)&field=DHSYEAR:double(18,11)&field=DHSCLUST:double(18,11)&field=CCFIPS:string(254,0)&field=ADM1FIPS:string(254,0)&field=ADM1FIPSNA:string(254,0)&field=ADM1SALBNA:string(254,0)&field=ADM1SALBCO:string(254,0)&field=ADM1DHS:double(18,11)&field=ADM1NAME:string(254,0)&field=DHSREGCO:double(18,11)&…	0
822	KE201400000834	KE	2014	834	KE	NULL	NULL	NULL	NULL	81	Siaya	8	Nyanza	CEN	R	-0.267824	34.3684	3.82587e+06	1224	WGS84	0	Rural buffer	MultiPolygon?crs=EPSG:3395&field=OBJECTID:integer(9,0)&field=DHSID:string(254,0)&field=DHSCC:string(254,0)&field=DHSYEAR:double(18,11)&field=DHSCLUST:double(18,11)&field=CCFIPS:string(254,0)&field=ADM1FIPS:string(254,0)&field=ADM1FIPSNA:string(254,0)&field=ADM1SALBNA:string(254,0)&field=ADM1SALBCO:string(254,0)&field=ADM1DHS:double(18,11)&field=ADM1NAME:string(254,0)&field=DHSREGCO:double(18,11)&…	0
823	KE201400000835	KE	2014	835	KE	NULL	NULL	NULL	NULL	81	Siaya	8	Nyanza	CEN	R	-0.394181	34.3003	3.81829e+06	1148	WGS84	0	Rural buffer	MultiPolygon?crs=EPSG:3395&field=OBJECTID:integer(9,0)&field=DHSID:string(254,0)&field=DHSCC:string(254,0)&field=DHSYEAR:double(18,11)&field=DHSCLUST:double(18,11)&field=CCFIPS:string(254,0)&field=ADM1FIPS:string(254,0)&field=ADM1FIPSNA:string(254,0)&field=ADM1SALBNA:string(254,0)&field=ADM1SALBCO:string(254,0)&field=ADM1DHS:double(18,11)&field=ADM1NAME:string(254,0)&field=DHSREGCO:double(18,11)&…	0
837	KE201400000849	KE	2014	849	KE	NULL	NULL	NULL	NULL	82	Kisumu	8	Nyanza	CEN	R	-0.232065	34.8157	3.87567e+06	1140	WGS84	0	Rural buffer	MultiPolygon?crs=EPSG:3395&field=OBJECTID:integer(9,0)&field=DHSID:string(254,0)&field=DHSCC:string(254,0)&field=DHSYEAR:double(18,11)&field=DHSCLUST:double(18,11)&field=CCFIPS:string(254,0)&field=ADM1FIPS:string(254,0)&field=ADM1FIPSNA:string(254,0)&field=ADM1SALBNA:string(254,0)&field=ADM1SALBCO:string(254,0)&field=ADM1DHS:double(18,11)&field=ADM1NAME:string(254,0)&field=DHSREGCO:double(18,11)&…	0
838	KE201400000850	KE	2014	850	KE	NULL	NULL	NULL	NULL	82	Kisumu	8	Nyanza	CEN	R	-0.164401	34.826	3.87682e+06	1145	WGS84	0	Rural buffer	MultiPolygon?crs=EPSG:3395&field=OBJECTID:integer(9,0)&field=DHSID:string(254,0)&field=DHSCC:string(254,0)&field=DHSYEAR:double(18,11)&field=DHSCLUST:double(18,11)&field=CCFIPS:string(254,0)&field=ADM1FIPS:string(254,0)&field=ADM1FIPSNA:string(254,0)&field=ADM1SALBNA:string(254,0)&field=ADM1SALBCO:string(254,0)&field=ADM1DHS:double(18,11)&field=ADM1NAME:string(254,0)&field=DHSREGCO:double(18,11)&…	0
839	KE201400000851	KE	2014	851	KE	NULL	NULL	NULL	NULL	82	Kisumu	8	Nyanza	CEN	R	-0.009652	34.6412	3.85624e+06	1508	WGS84	0	Rural buffer	MultiPolygon?crs=EPSG:3395&field=OBJECTID:integer(9,0)&field=DHSID:string(254,0)&field=DHSCC:string(254,0)&field=DHSYEAR:double(18,11)&field=DHSCLUST:double(18,11)&field=CCFIPS:string(254,0)&field=ADM1FIPS:string(254,0)&field=ADM1FIPSNA:string(254,0)&field=ADM1SALBNA:string(254,0)&field=ADM1SALBCO:string(254,0)&field=ADM1DHS:double(18,11)&field=ADM1NAME:string(254,0)&field=DHSREGCO:double(18,11)&…	0
840	KE201400000852	KE	2014	852	KE	NULL	NULL	NULL	NULL	82	Kisumu	8	Nyanza	CEN	R	-0.133366	34.617	3.85355e+06	1296	WGS84	0	Rural buffer	MultiPolygon?crs=EPSG:3395&field=OBJECTID:integer(9,0)&field=DHSID:string(254,0)&field=DHSCC:string(254,0)&field=DHSYEAR:double(18,11)&field=DHSCLUST:double(18,11)&field=CCFIPS:string(254,0)&field=ADM1FIPS:string(254,0)&field=ADM1FIPSNA:string(254,0)&field=ADM1SALBNA:string(254,0)&field=ADM1SALBCO:string(254,0)&field=ADM1DHS:double(18,11)&field=ADM1NAME:string(254,0)&field=DHSREGCO:double(18,11)&…	0
841	KE201400000853	KE	2014	853	KE	NULL	NULL	NULL	NULL	82	Kisumu	8	Nyanza	CEN	R	-0.043547	34.6406	3.85617e+06	1354	WGS84	0	Rural buffer	MultiPolygon?crs=EPSG:3395&field=OBJECTID:integer(9,0)&field=DHSID:string(254,0)&field=DHSCC:string(254,0)&field=DHSYEAR:double(18,11)&field=DHSCLUST:double(18,11)&field=CCFIPS:string(254,0)&field=ADM1FIPS:string(254,0)&field=ADM1FIPSNA:string(254,0)&field=ADM1SALBNA:string(254,0)&field=ADM1SALBCO:string(254,0)&field=ADM1DHS:double(18,11)&field=ADM1NAME:string(254,0)&field=DHSREGCO:double(18,11)&…	0
842	KE201400000854	KE	2014	854	KE	NULL	NULL	NULL	NULL	82	Kisumu	8	Nyanza	CEN	R	-0.074951	34.4982	3.84033e+06	1355	WGS84	0	Rural buffer	MultiPolygon?crs=EPSG:3395&field=OBJECTID:integer(9,0)&field=DHSID:string(254,0)&field=DHSCC:string(254,0)&field=DHSYEAR:double(18,11)&field=DHSCLUST:double(18,11)&field=CCFIPS:string(254,0)&field=ADM1FIPS:string(254,0)&field=ADM1FIPSNA:string(254,0)&field=ADM1SALBNA:string(254,0)&field=ADM1SALBCO:string(254,0)&field=ADM1DHS:double(18,11)&field=ADM1NAME:string(254,0)&field=DHSREGCO:double(18,11)&…	2
843	KE201400000855	KE	2014	855	KE	NULL	NULL	NULL	NULL	82	Kisumu	8	Nyanza	CEN	R	-0.13303	34.47	3.83718e+06	1275	WGS84	0	Rural buffer	MultiPolygon?crs=EPSG:3395&field=OBJECTID:integer(9,0)&field=DHSID:string(254,0)&field=DHSCC:string(254,0)&field=DHSYEAR:double(18,11)&field=DHSCLUST:double(18,11)&field=CCFIPS:string(254,0)&field=ADM1FIPS:string(254,0)&field=ADM1FIPSNA:string(254,0)&field=ADM1SALBNA:string(254,0)&field=ADM1SALBCO:string(254,0)&field=ADM1DHS:double(18,11)&field=ADM1NAME:string(254,0)&field=DHSREGCO:double(18,11)&…	2
844	KE201400000856	KE	2014	856	KE	NULL	NULL	NULL	NULL	82	Kisumu	8	Nyanza	CEN	R	-0.11811	34.5232	3.8431e+06	1173	WGS84	0	Rural buffer	MultiPolygon?crs=EPSG:3395&field=OBJECTID:integer(9,0)&field=DHSID:string(254,0)&field=DHSCC:string(254,0)&field=DHSYEAR:double(18,11)&field=DHSCLUST:double(18,11)&field=CCFIPS:string(254,0)&field=ADM1FIPS:string(254,0)&field=ADM1FIPSNA:string(254,0)&field=ADM1SALBNA:string(254,0)&field=ADM1SALBCO:string(254,0)&field=ADM1DHS:double(18,11)&field=ADM1NAME:string(254,0)&field=DHSREGCO:double(18,11)&…	1
845	KE201400000857	KE	2014	857	KE	NULL	NULL	NULL	NULL	82	Kisumu	8	Nyanza	CEN	R	-0.138341	34.9864	3.89467e+06	1170	WGS84	0	Rural buffer	MultiPolygon?crs=EPSG:3395&field=OBJECTID:integer(9,0)&field=DHSID:string(254,0)&field=DHSCC:string(254,0)&field=DHSYEAR:double(18,11)&field=DHSCLUST:double(18,11)&field=CCFIPS:string(254,0)&field=ADM1FIPS:string(254,0)&field=ADM1FIPSNA:string(254,0)&field=ADM1SALBNA:string(254,0)&field=ADM1SALBCO:string(254,0)&field=ADM1DHS:double(18,11)&field=ADM1NAME:string(254,0)&field=DHSREGCO:double(18,11)&…	0
846	KE201400000858	KE	2014	858	KE	NULL	NULL	NULL	NULL	82	Kisumu	8	Nyanza	CEN	R	-0.1185	35.017	3.89807e+06	1177	WGS84	0	Rural buffer	MultiPolygon?crs=EPSG:3395&field=OBJECTID:integer(9,0)&field=DHSID:string(254,0)&field=DHSCC:string(254,0)&field=DHSYEAR:double(18,11)&field=DHSCLUST:double(18,11)&field=CCFIPS:string(254,0)&field=ADM1FIPS:string(254,0)&field=ADM1FIPSNA:string(254,0)&field=ADM1SALBNA:string(254,0)&field=ADM1SALBCO:string(254,0)&field=ADM1DHS:double(18,11)&field=ADM1NAME:string(254,0)&field=DHSREGCO:double(18,11)&…	0
847	KE201400000859	KE	2014	859	KE	NULL	NULL	NULL	NULL	82	Kisumu	8	Nyanza	CEN	R	-0.132399	34.9268	3.88804e+06	1157	WGS84	0	Rural buffer	MultiPolygon?crs=EPSG:3395&field=OBJECTID:integer(9,0)&field=DHSID:string(254,0)&field=DHSCC:string(254,0)&field=DHSYEAR:double(18,11)&field=DHSCLUST:double(18,11)&field=CCFIPS:string(254,0)&field=ADM1FIPS:string(254,0)&field=ADM1FIPSNA:string(254,0)&field=ADM1SALBNA:string(254,0)&field=ADM1SALBCO:string(254,0)&field=ADM1DHS:double(18,11)&field=ADM1NAME:string(254,0)&field=DHSREGCO:double(18,11)&…	0
850	KE201400000862	KE	2014	862	KE	NULL	NULL	NULL	NULL	82	Kisumu	8	Nyanza	CEN	R	-0.091254	35.174	3.91556e+06	1302	WGS84	0	Rural buffer	MultiPolygon?crs=EPSG:3395&field=OBJECTID:integer(9,0)&field=DHSID:string(254,0)&field=DHSCC:string(254,0)&field=DHSYEAR:double(18,11)&field=DHSCLUST:double(18,11)&field=CCFIPS:string(254,0)&field=ADM1FIPS:string(254,0)&field=ADM1FIPSNA:string(254,0)&field=ADM1SALBNA:string(254,0)&field=ADM1SALBCO:string(254,0)&field=ADM1DHS:double(18,11)&field=ADM1NAME:string(254,0)&field=DHSREGCO:double(18,11)&…	0
853	KE201400000865	KE	2014	865	KE	NULL	NULL	NULL	NULL	82	Kisumu	8	Nyanza	CEN	R	-0.309905	34.7988	3.87378e+06	1163	WGS84	0	Rural buffer	MultiPolygon?crs=EPSG:3395&field=OBJECTID:integer(9,0)&field=DHSID:string(254,0)&field=DHSCC:string(254,0)&field=DHSYEAR:double(18,11)&field=DHSCLUST:double(18,11)&field=CCFIPS:string(254,0)&field=ADM1FIPS:string(254,0)&field=ADM1FIPSNA:string(254,0)&field=ADM1SALBNA:string(254,0)&field=ADM1SALBCO:string(254,0)&field=ADM1DHS:double(18,11)&field=ADM1NAME:string(254,0)&field=DHSREGCO:double(18,11)&…	0
854	KE201400000866	KE	2014	866	KE	NULL	NULL	NULL	NULL	82	Kisumu	8	Nyanza	CEN	R	-0.360366	34.931	3.8885e+06	1496	WGS84	0	Rural buffer	MultiPolygon?crs=EPSG:3395&field=OBJECTID:integer(9,0)&field=DHSID:string(254,0)&field=DHSCC:string(254,0)&field=DHSYEAR:double(18,11)&field=DHSCLUST:double(18,11)&field=CCFIPS:string(254,0)&field=ADM1FIPS:string(254,0)&field=ADM1FIPSNA:string(254,0)&field=ADM1SALBNA:string(254,0)&field=ADM1SALBCO:string(254,0)&field=ADM1DHS:double(18,11)&field=ADM1NAME:string(254,0)&field=DHSREGCO:double(18,11)&…	0
855	KE201400000867	KE	2014	867	KE	NULL	NULL	NULL	NULL	82	Kisumu	8	Nyanza	CEN	R	-0.330903	34.7963	3.87351e+06	1150	WGS84	0	Rural buffer	MultiPolygon?crs=EPSG:3395&field=OBJECTID:integer(9,0)&field=DHSID:string(254,0)&field=DHSCC:string(254,0)&field=DHSYEAR:double(18,11)&field=DHSCLUST:double(18,11)&field=CCFIPS:string(254,0)&field=ADM1FIPS:string(254,0)&field=ADM1FIPSNA:string(254,0)&field=ADM1SALBNA:string(254,0)&field=ADM1SALBCO:string(254,0)&field=ADM1DHS:double(18,11)&field=ADM1NAME:string(254,0)&field=DHSREGCO:double(18,11)&…	0
856	KE201400000868	KE	2014	868	KE	NULL	NULL	NULL	NULL	82	Kisumu	8	Nyanza	CEN	R	-0.236609	34.8644	3.88108e+06	1149	WGS84	0	Rural buffer	MultiPolygon?crs=EPSG:3395&field=OBJECTID:integer(9,0)&field=DHSID:string(254,0)&field=DHSCC:string(254,0)&field=DHSYEAR:double(18,11)&field=DHSCLUST:double(18,11)&field=CCFIPS:string(254,0)&field=ADM1FIPS:string(254,0)&field=ADM1FIPSNA:string(254,0)&field=ADM1SALBNA:string(254,0)&field=ADM1SALBCO:string(254,0)&field=ADM1DHS:double(18,11)&field=ADM1NAME:string(254,0)&field=DHSREGCO:double(18,11)&…	0
857	KE201400000869	KE	2014	869	KE	NULL	NULL	NULL	NULL	82	Kisumu	8	Nyanza	CEN	R	-0.243409	34.9204	3.88732e+06	1148	WGS84	0	Rural buffer	MultiPolygon?crs=EPSG:3395&field=OBJECTID:integer(9,0)&field=DHSID:string(254,0)&field=DHSCC:string(254,0)&field=DHSYEAR:double(18,11)&field=DHSCLUST:double(18,11)&field=CCFIPS:string(254,0)&field=ADM1FIPS:string(254,0)&field=ADM1FIPSNA:string(254,0)&field=ADM1SALBNA:string(254,0)&field=ADM1SALBCO:string(254,0)&field=ADM1DHS:double(18,11)&field=ADM1NAME:string(254,0)&field=DHSREGCO:double(18,11)&…	0
860	KE201400000872	KE	2014	872	KE	NULL	NULL	NULL	NULL	84	Migori	8	Nyanza	CEN	R	-1.0939	34.5187	3.8426e+06	1498	WGS84	0	Rural buffer	MultiPolygon?crs=EPSG:3395&field=OBJECTID:integer(9,0)&field=DHSID:string(254,0)&field=DHSCC:string(254,0)&field=DHSYEAR:double(18,11)&field=DHSCLUST:double(18,11)&field=CCFIPS:string(254,0)&field=ADM1FIPS:string(254,0)&field=ADM1FIPSNA:string(254,0)&field=ADM1SALBNA:string(254,0)&field=ADM1SALBCO:string(254,0)&field=ADM1DHS:double(18,11)&field=ADM1NAME:string(254,0)&field=DHSREGCO:double(18,11)&…	0
864	KE201400000876	KE	2014	876	KE	NULL	NULL	NULL	NULL	84	Migori	8	Nyanza	CEN	R	-1.05754	34.2678	3.81467e+06	1292	WGS84	0	Rural buffer	MultiPolygon?crs=EPSG:3395&field=OBJECTID:integer(9,0)&field=DHSID:string(254,0)&field=DHSCC:string(254,0)&field=DHSYEAR:double(18,11)&field=DHSCLUST:double(18,11)&field=CCFIPS:string(254,0)&field=ADM1FIPS:string(254,0)&field=ADM1FIPSNA:string(254,0)&field=ADM1SALBNA:string(254,0)&field=ADM1SALBCO:string(254,0)&field=ADM1DHS:double(18,11)&field=ADM1NAME:string(254,0)&field=DHSREGCO:double(18,11)&…	0
865	KE201400000877	KE	2014	877	KE	NULL	NULL	NULL	NULL	84	Migori	8	Nyanza	CEN	R	-1.10501	34.3924	3.82854e+06	1365	WGS84	0	Rural buffer	MultiPolygon?crs=EPSG:3395&field=OBJECTID:integer(9,0)&field=DHSID:string(254,0)&field=DHSCC:string(254,0)&field=DHSYEAR:double(18,11)&field=DHSCLUST:double(18,11)&field=CCFIPS:string(254,0)&field=ADM1FIPS:string(254,0)&field=ADM1FIPSNA:string(254,0)&field=ADM1SALBNA:string(254,0)&field=ADM1SALBCO:string(254,0)&field=ADM1DHS:double(18,11)&field=ADM1NAME:string(254,0)&field=DHSREGCO:double(18,11)&…	0
866	KE201400000878	KE	2014	878	KE	NULL	NULL	NULL	NULL	84	Migori	8	Nyanza	CEN	R	-0.944094	34.2993	3.81818e+06	1250	WGS84	0	Rural buffer	MultiPolygon?crs=EPSG:3395&field=OBJECTID:integer(9,0)&field=DHSID:string(254,0)&field=DHSCC:string(254,0)&field=DHSYEAR:double(18,11)&field=DHSCLUST:double(18,11)&field=CCFIPS:string(254,0)&field=ADM1FIPS:string(254,0)&field=ADM1FIPSNA:string(254,0)&field=ADM1SALBNA:string(254,0)&field=ADM1SALBCO:string(254,0)&field=ADM1DHS:double(18,11)&field=ADM1NAME:string(254,0)&field=DHSREGCO:double(18,11)&…	0
867	KE201400000879	KE	2014	879	KE	NULL	NULL	NULL	NULL	84	Migori	8	Nyanza	CEN	R	-0.939973	34.1415	3.80062e+06	1191	WGS84	0	Rural buffer	MultiPolygon?crs=EPSG:3395&field=OBJECTID:integer(9,0)&field=DHSID:string(254,0)&field=DHSCC:string(254,0)&field=DHSYEAR:double(18,11)&field=DHSCLUST:double(18,11)&field=CCFIPS:string(254,0)&field=ADM1FIPS:string(254,0)&field=ADM1FIPSNA:string(254,0)&field=ADM1SALBNA:string(254,0)&field=ADM1SALBCO:string(254,0)&field=ADM1DHS:double(18,11)&field=ADM1NAME:string(254,0)&field=DHSREGCO:double(18,11)&…	0
868	KE201400000880	KE	2014	880	KE	NULL	NULL	NULL	NULL	84	Migori	8	Nyanza	CEN	R	-1.053	34.2544	3.81319e+06	1237	WGS84	0	Rural buffer	MultiPolygon?crs=EPSG:3395&field=OBJECTID:integer(9,0)&field=DHSID:string(254,0)&field=DHSCC:string(254,0)&field=DHSYEAR:double(18,11)&field=DHSCLUST:double(18,11)&field=CCFIPS:string(254,0)&field=ADM1FIPS:string(254,0)&field=ADM1FIPSNA:string(254,0)&field=ADM1SALBNA:string(254,0)&field=ADM1SALBCO:string(254,0)&field=ADM1DHS:double(18,11)&field=ADM1NAME:string(254,0)&field=DHSREGCO:double(18,11)&…	0
869	KE201400000881	KE	2014	881	KE	NULL	NULL	NULL	NULL	84	Migori	8	Nyanza	CEN	R	-0.848447	34.2879	3.81691e+06	1293	WGS84	0	Rural buffer	MultiPolygon?crs=EPSG:3395&field=OBJECTID:integer(9,0)&field=DHSID:string(254,0)&field=DHSCC:string(254,0)&field=DHSYEAR:double(18,11)&field=DHSCLUST:double(18,11)&field=CCFIPS:string(254,0)&field=ADM1FIPS:string(254,0)&field=ADM1FIPSNA:string(254,0)&field=ADM1SALBNA:string(254,0)&field=ADM1SALBCO:string(254,0)&field=ADM1DHS:double(18,11)&field=ADM1NAME:string(254,0)&field=DHSREGCO:double(18,11)&…	0
872	KE201400000884	KE	2014	884	KE	NULL	NULL	NULL	NULL	84	Migori	8	Nyanza	CEN	R	-0.885667	34.6076	3.8525e+06	1530	WGS84	0	Rural buffer	MultiPolygon?crs=EPSG:3395&field=OBJECTID:integer(9,0)&field=DHSID:string(254,0)&field=DHSCC:string(254,0)&field=DHSYEAR:double(18,11)&field=DHSCLUST:double(18,11)&field=CCFIPS:string(254,0)&field=ADM1FIPS:string(254,0)&field=ADM1FIPSNA:string(254,0)&field=ADM1SALBNA:string(254,0)&field=ADM1SALBCO:string(254,0)&field=ADM1DHS:double(18,11)&field=ADM1NAME:string(254,0)&field=DHSREGCO:double(18,11)&…	1
874	KE201400000886	KE	2014	886	KE	NULL	NULL	NULL	NULL	84	Migori	8	Nyanza	CEN	R	-0.920352	34.6068	3.85241e+06	1547	WGS84	0	Rural buffer	MultiPolygon?crs=EPSG:3395&field=OBJECTID:integer(9,0)&field=DHSID:string(254,0)&field=DHSCC:string(254,0)&field=DHSYEAR:double(18,11)&field=DHSCLUST:double(18,11)&field=CCFIPS:string(254,0)&field=ADM1FIPS:string(254,0)&field=ADM1FIPSNA:string(254,0)&field=ADM1SALBNA:string(254,0)&field=ADM1SALBCO:string(254,0)&field=ADM1DHS:double(18,11)&field=ADM1NAME:string(254,0)&field=DHSREGCO:double(18,11)&…	1
877	KE201400000889	KE	2014	889	KE	NULL	NULL	NULL	NULL	84	Migori	8	Nyanza	CEN	R	-1.04351	34.5272	3.84356e+06	1489	WGS84	0	Rural buffer	MultiPolygon?crs=EPSG:3395&field=OBJECTID:integer(9,0)&field=DHSID:string(254,0)&field=DHSCC:string(254,0)&field=DHSYEAR:double(18,11)&field=DHSCLUST:double(18,11)&field=CCFIPS:string(254,0)&field=ADM1FIPS:string(254,0)&field=ADM1FIPSNA:string(254,0)&field=ADM1SALBNA:string(254,0)&field=ADM1SALBCO:string(254,0)&field=ADM1DHS:double(18,11)&field=ADM1NAME:string(254,0)&field=DHSREGCO:double(18,11)&…	0
878	KE201400000890	KE	2014	890	KE	NULL	NULL	NULL	NULL	84	Migori	8	Nyanza	CEN	R	-0.926897	34.4794	3.83823e+06	1459	WGS84	0	Rural buffer	MultiPolygon?crs=EPSG:3395&field=OBJECTID:integer(9,0)&field=DHSID:string(254,0)&field=DHSCC:string(254,0)&field=DHSYEAR:double(18,11)&field=DHSCLUST:double(18,11)&field=CCFIPS:string(254,0)&field=ADM1FIPS:string(254,0)&field=ADM1FIPSNA:string(254,0)&field=ADM1SALBNA:string(254,0)&field=ADM1SALBCO:string(254,0)&field=ADM1DHS:double(18,11)&field=ADM1NAME:string(254,0)&field=DHSREGCO:double(18,11)&…	1
879	KE201400000891	KE	2014	891	KE	NULL	NULL	NULL	NULL	84	Migori	8	Nyanza	CEN	R	-0.933037	34.4578	3.83582e+06	1395	WGS84	0	Rural buffer	MultiPolygon?crs=EPSG:3395&field=OBJECTID:integer(9,0)&field=DHSID:string(254,0)&field=DHSCC:string(254,0)&field=DHSYEAR:double(18,11)&field=DHSCLUST:double(18,11)&field=CCFIPS:string(254,0)&field=ADM1FIPS:string(254,0)&field=ADM1FIPSNA:string(254,0)&field=ADM1SALBNA:string(254,0)&field=ADM1SALBCO:string(254,0)&field=ADM1DHS:double(18,11)&field=ADM1NAME:string(254,0)&field=DHSREGCO:double(18,11)&…	1
880	KE201400000892	KE	2014	892	KE	NULL	NULL	NULL	NULL	84	Migori	8	Nyanza	CEN	R	-0.979191	34.3699	3.82604e+06	1433	WGS84	0	Rural buffer	MultiPolygon?crs=EPSG:3395&field=OBJECTID:integer(9,0)&field=DHSID:string(254,0)&field=DHSCC:string(254,0)&field=DHSYEAR:double(18,11)&field=DHSCLUST:double(18,11)&field=CCFIPS:string(254,0)&field=ADM1FIPS:string(254,0)&field=ADM1FIPSNA:string(254,0)&field=ADM1SALBNA:string(254,0)&field=ADM1SALBCO:string(254,0)&field=ADM1DHS:double(18,11)&field=ADM1NAME:string(254,0)&field=DHSREGCO:double(18,11)&…	0
887	KE201400000899	KE	2014	899	KE	NULL	NULL	NULL	NULL	84	Migori	8	Nyanza	CEN	R	-1.2242	34.514	3.84209e+06	1588	WGS84	0	Rural buffer	MultiPolygon?crs=EPSG:3395&field=OBJECTID:integer(9,0)&field=DHSID:string(254,0)&field=DHSCC:string(254,0)&field=DHSYEAR:double(18,11)&field=DHSCLUST:double(18,11)&field=CCFIPS:string(254,0)&field=ADM1FIPS:string(254,0)&field=ADM1FIPSNA:string(254,0)&field=ADM1SALBNA:string(254,0)&field=ADM1SALBCO:string(254,0)&field=ADM1DHS:double(18,11)&field=ADM1NAME:string(254,0)&field=DHSREGCO:double(18,11)&…	0
888	KE201400000900	KE	2014	900	KE	NULL	NULL	NULL	NULL	84	Migori	8	Nyanza	CEN	R	-1.2407	34.5013	3.84067e+06	1569	WGS84	0	Rural buffer	MultiPolygon?crs=EPSG:3395&field=OBJECTID:integer(9,0)&field=DHSID:string(254,0)&field=DHSCC:string(254,0)&field=DHSYEAR:double(18,11)&field=DHSCLUST:double(18,11)&field=CCFIPS:string(254,0)&field=ADM1FIPS:string(254,0)&field=ADM1FIPSNA:string(254,0)&field=ADM1SALBNA:string(254,0)&field=ADM1SALBCO:string(254,0)&field=ADM1DHS:double(18,11)&field=ADM1NAME:string(254,0)&field=DHSREGCO:double(18,11)&…	0
889	KE201400000901	KE	2014	901	KE	NULL	NULL	NULL	NULL	84	Migori	8	Nyanza	CEN	R	-1.23764	34.5852	3.85001e+06	1517	WGS84	0	Rural buffer	MultiPolygon?crs=EPSG:3395&field=OBJECTID:integer(9,0)&field=DHSID:string(254,0)&field=DHSCC:string(254,0)&field=DHSYEAR:double(18,11)&field=DHSCLUST:double(18,11)&field=CCFIPS:string(254,0)&field=ADM1FIPS:string(254,0)&field=ADM1FIPSNA:string(254,0)&field=ADM1SALBNA:string(254,0)&field=ADM1SALBCO:string(254,0)&field=ADM1DHS:double(18,11)&field=ADM1NAME:string(254,0)&field=DHSREGCO:double(18,11)&…	0
890	KE201400000902	KE	2014	902	KE	NULL	NULL	NULL	NULL	84	Migori	8	Nyanza	CEN	R	-1.21061	34.4368	3.83349e+06	1455	WGS84	0	Rural buffer	MultiPolygon?crs=EPSG:3395&field=OBJECTID:integer(9,0)&field=DHSID:string(254,0)&field=DHSCC:string(254,0)&field=DHSYEAR:double(18,11)&field=DHSCLUST:double(18,11)&field=CCFIPS:string(254,0)&field=ADM1FIPS:string(254,0)&field=ADM1FIPSNA:string(254,0)&field=ADM1SALBNA:string(254,0)&field=ADM1SALBCO:string(254,0)&field=ADM1DHS:double(18,11)&field=ADM1NAME:string(254,0)&field=DHSREGCO:double(18,11)&…	0
891	KE201400000903	KE	2014	903	KE	NULL	NULL	NULL	NULL	84	Migori	8	Nyanza	CEN	R	-1.19936	34.4745	3.83768e+06	1445	WGS84	0	Rural buffer	MultiPolygon?crs=EPSG:3395&field=OBJECTID:integer(9,0)&field=DHSID:string(254,0)&field=DHSCC:string(254,0)&field=DHSYEAR:double(18,11)&field=DHSCLUST:double(18,11)&field=CCFIPS:string(254,0)&field=ADM1FIPS:string(254,0)&field=ADM1FIPSNA:string(254,0)&field=ADM1SALBNA:string(254,0)&field=ADM1SALBCO:string(254,0)&field=ADM1DHS:double(18,11)&field=ADM1NAME:string(254,0)&field=DHSREGCO:double(18,11)&…	0
892	KE201400000904	KE	2014	904	KE	NULL	NULL	NULL	NULL	84	Migori	8	Nyanza	CEN	R	-1.37717	34.7185	3.86484e+06	1839	WGS84	0	Rural buffer	MultiPolygon?crs=EPSG:3395&field=OBJECTID:integer(9,0)&field=DHSID:string(254,0)&field=DHSCC:string(254,0)&field=DHSYEAR:double(18,11)&field=DHSCLUST:double(18,11)&field=CCFIPS:string(254,0)&field=ADM1FIPS:string(254,0)&field=ADM1FIPSNA:string(254,0)&field=ADM1SALBNA:string(254,0)&field=ADM1SALBCO:string(254,0)&field=ADM1DHS:double(18,11)&field=ADM1NAME:string(254,0)&field=DHSREGCO:double(18,11)&…	0
893	KE201400000905	KE	2014	905	KE	NULL	NULL	NULL	NULL	84	Migori	8	Nyanza	CEN	R	-1.30179	34.6954	3.86228e+06	1673	WGS84	0	Rural buffer	MultiPolygon?crs=EPSG:3395&field=OBJECTID:integer(9,0)&field=DHSID:string(254,0)&field=DHSCC:string(254,0)&field=DHSYEAR:double(18,11)&field=DHSCLUST:double(18,11)&field=CCFIPS:string(254,0)&field=ADM1FIPS:string(254,0)&field=ADM1FIPSNA:string(254,0)&field=ADM1SALBNA:string(254,0)&field=ADM1SALBCO:string(254,0)&field=ADM1DHS:double(18,11)&field=ADM1NAME:string(254,0)&field=DHSREGCO:double(18,11)&…	0
898	KE201400000910	KE	2014	910	KE	NULL	NULL	NULL	NULL	83	Homa Bay	8	Nyanza	CEN	R	-0.598406	34.568	3.84809e+06	1338	WGS84	0	Rural buffer	MultiPolygon?crs=EPSG:3395&field=OBJECTID:integer(9,0)&field=DHSID:string(254,0)&field=DHSCC:string(254,0)&field=DHSYEAR:double(18,11)&field=DHSCLUST:double(18,11)&field=CCFIPS:string(254,0)&field=ADM1FIPS:string(254,0)&field=ADM1FIPSNA:string(254,0)&field=ADM1SALBNA:string(254,0)&field=ADM1SALBCO:string(254,0)&field=ADM1DHS:double(18,11)&field=ADM1NAME:string(254,0)&field=DHSREGCO:double(18,11)&…	0
899	KE201400000911	KE	2014	911	KE	NULL	NULL	NULL	NULL	83	Homa Bay	8	Nyanza	CEN	R	-0.534778	34.5754	3.84892e+06	1211	WGS84	0	Rural buffer	MultiPolygon?crs=EPSG:3395&field=OBJECTID:integer(9,0)&field=DHSID:string(254,0)&field=DHSCC:string(254,0)&field=DHSYEAR:double(18,11)&field=DHSCLUST:double(18,11)&field=CCFIPS:string(254,0)&field=ADM1FIPS:string(254,0)&field=ADM1FIPSNA:string(254,0)&field=ADM1SALBNA:string(254,0)&field=ADM1SALBCO:string(254,0)&field=ADM1DHS:double(18,11)&field=ADM1NAME:string(254,0)&field=DHSREGCO:double(18,11)&…	0
900	KE201400000912	KE	2014	912	KE	NULL	NULL	NULL	NULL	83	Homa Bay	8	Nyanza	CEN	R	-0.513423	34.5869	3.8502e+06	1224	WGS84	0	Rural buffer	MultiPolygon?crs=EPSG:3395&field=OBJECTID:integer(9,0)&field=DHSID:string(254,0)&field=DHSCC:string(254,0)&field=DHSYEAR:double(18,11)&field=DHSCLUST:double(18,11)&field=CCFIPS:string(254,0)&field=ADM1FIPS:string(254,0)&field=ADM1FIPSNA:string(254,0)&field=ADM1SALBNA:string(254,0)&field=ADM1SALBCO:string(254,0)&field=ADM1DHS:double(18,11)&field=ADM1NAME:string(254,0)&field=DHSREGCO:double(18,11)&…	0
901	KE201400000913	KE	2014	913	KE	NULL	NULL	NULL	NULL	83	Homa Bay	8	Nyanza	CEN	R	-0.760167	34.2957	3.81778e+06	1407	WGS84	0	Rural buffer	MultiPolygon?crs=EPSG:3395&field=OBJECTID:integer(9,0)&field=DHSID:string(254,0)&field=DHSCC:string(254,0)&field=DHSYEAR:double(18,11)&field=DHSCLUST:double(18,11)&field=CCFIPS:string(254,0)&field=ADM1FIPS:string(254,0)&field=ADM1FIPSNA:string(254,0)&field=ADM1SALBNA:string(254,0)&field=ADM1SALBCO:string(254,0)&field=ADM1DHS:double(18,11)&field=ADM1NAME:string(254,0)&field=DHSREGCO:double(18,11)&…	2
902	KE201400000914	KE	2014	914	KE	NULL	NULL	NULL	NULL	83	Homa Bay	8	Nyanza	CEN	R	-0.820224	34.2918	3.81735e+06	1442	WGS84	0	Rural buffer	MultiPolygon?crs=EPSG:3395&field=OBJECTID:integer(9,0)&field=DHSID:string(254,0)&field=DHSCC:string(254,0)&field=DHSYEAR:double(18,11)&field=DHSCLUST:double(18,11)&field=CCFIPS:string(254,0)&field=ADM1FIPS:string(254,0)&field=ADM1FIPSNA:string(254,0)&field=ADM1SALBNA:string(254,0)&field=ADM1SALBCO:string(254,0)&field=ADM1DHS:double(18,11)&field=ADM1NAME:string(254,0)&field=DHSREGCO:double(18,11)&…	0
903	KE201400000915	KE	2014	915	KE	NULL	NULL	NULL	NULL	83	Homa Bay	8	Nyanza	CEN	R	-0.807209	34.2877	3.81689e+06	1366	WGS84	0	Rural buffer	MultiPolygon?crs=EPSG:3395&field=OBJECTID:integer(9,0)&field=DHSID:string(254,0)&field=DHSCC:string(254,0)&field=DHSYEAR:double(18,11)&field=DHSCLUST:double(18,11)&field=CCFIPS:string(254,0)&field=ADM1FIPS:string(254,0)&field=ADM1FIPSNA:string(254,0)&field=ADM1SALBNA:string(254,0)&field=ADM1SALBCO:string(254,0)&field=ADM1DHS:double(18,11)&field=ADM1NAME:string(254,0)&field=DHSREGCO:double(18,11)&…	0
904	KE201400000916	KE	2014	916	KE	NULL	NULL	NULL	NULL	83	Homa Bay	8	Nyanza	CEN	R	-0.708812	34.3534	3.82421e+06	1383	WGS84	0	Rural buffer	MultiPolygon?crs=EPSG:3395&field=OBJECTID:integer(9,0)&field=DHSID:string(254,0)&field=DHSCC:string(254,0)&field=DHSYEAR:double(18,11)&field=DHSCLUST:double(18,11)&field=CCFIPS:string(254,0)&field=ADM1FIPS:string(254,0)&field=ADM1FIPSNA:string(254,0)&field=ADM1SALBNA:string(254,0)&field=ADM1SALBCO:string(254,0)&field=ADM1DHS:double(18,11)&field=ADM1NAME:string(254,0)&field=DHSREGCO:double(18,11)&…	2
905	KE201400000917	KE	2014	917	KE	NULL	NULL	NULL	NULL	83	Homa Bay	8	Nyanza	CEN	R	-0.725429	34.4375	3.83357e+06	1354	WGS84	0	Rural buffer	MultiPolygon?crs=EPSG:3395&field=OBJECTID:integer(9,0)&field=DHSID:string(254,0)&field=DHSCC:string(254,0)&field=DHSYEAR:double(18,11)&field=DHSCLUST:double(18,11)&field=CCFIPS:string(254,0)&field=ADM1FIPS:string(254,0)&field=ADM1FIPSNA:string(254,0)&field=ADM1SALBNA:string(254,0)&field=ADM1SALBCO:string(254,0)&field=ADM1DHS:double(18,11)&field=ADM1NAME:string(254,0)&field=DHSREGCO:double(18,11)&…	2
906	KE201400000918	KE	2014	918	KE	NULL	NULL	NULL	NULL	83	Homa Bay	8	Nyanza	CEN	R	-0.601865	34.3923	3.82853e+06	1293	WGS84	0	Rural buffer	MultiPolygon?crs=EPSG:3395&field=OBJECTID:integer(9,0)&field=DHSID:string(254,0)&field=DHSCC:string(254,0)&field=DHSYEAR:double(18,11)&field=DHSCLUST:double(18,11)&field=CCFIPS:string(254,0)&field=ADM1FIPS:string(254,0)&field=ADM1FIPSNA:string(254,0)&field=ADM1SALBNA:string(254,0)&field=ADM1SALBCO:string(254,0)&field=ADM1DHS:double(18,11)&field=ADM1NAME:string(254,0)&field=DHSREGCO:double(18,11)&…	0
907	KE201400000919	KE	2014	919	KE	NULL	NULL	NULL	NULL	83	Homa Bay	8	Nyanza	CEN	R	-0.723708	34.4378	3.8336e+06	1311	WGS84	0	Rural buffer	MultiPolygon?crs=EPSG:3395&field=OBJECTID:integer(9,0)&field=DHSID:string(254,0)&field=DHSCC:string(254,0)&field=DHSYEAR:double(18,11)&field=DHSCLUST:double(18,11)&field=CCFIPS:string(254,0)&field=ADM1FIPS:string(254,0)&field=ADM1FIPSNA:string(254,0)&field=ADM1SALBNA:string(254,0)&field=ADM1SALBCO:string(254,0)&field=ADM1DHS:double(18,11)&field=ADM1NAME:string(254,0)&field=DHSREGCO:double(18,11)&…	2
908	KE201400000920	KE	2014	920	KE	NULL	NULL	NULL	NULL	83	Homa Bay	8	Nyanza	CEN	R	-0.378583	34.1669	3.80344e+06	1148	WGS84	0	Rural buffer	MultiPolygon?crs=EPSG:3395&field=OBJECTID:integer(9,0)&field=DHSID:string(254,0)&field=DHSCC:string(254,0)&field=DHSYEAR:double(18,11)&field=DHSCLUST:double(18,11)&field=CCFIPS:string(254,0)&field=ADM1FIPS:string(254,0)&field=ADM1FIPSNA:string(254,0)&field=ADM1SALBNA:string(254,0)&field=ADM1SALBCO:string(254,0)&field=ADM1DHS:double(18,11)&field=ADM1NAME:string(254,0)&field=DHSREGCO:double(18,11)&…	0
910	KE201400000922	KE	2014	922	KE	NULL	NULL	NULL	NULL	83	Homa Bay	8	Nyanza	CEN	R	-0.534054	34.4021	3.82963e+06	1250	WGS84	0	Rural buffer	MultiPolygon?crs=EPSG:3395&field=OBJECTID:integer(9,0)&field=DHSID:string(254,0)&field=DHSCC:string(254,0)&field=DHSYEAR:double(18,11)&field=DHSCLUST:double(18,11)&field=CCFIPS:string(254,0)&field=ADM1FIPS:string(254,0)&field=ADM1FIPSNA:string(254,0)&field=ADM1SALBNA:string(254,0)&field=ADM1SALBCO:string(254,0)&field=ADM1DHS:double(18,11)&field=ADM1NAME:string(254,0)&field=DHSREGCO:double(18,11)&…	0
911	KE201400000923	KE	2014	923	KE	NULL	NULL	NULL	NULL	83	Homa Bay	8	Nyanza	CEN	R	-0.667493	34.1379	3.80022e+06	1409	WGS84	0	Rural buffer	MultiPolygon?crs=EPSG:3395&field=OBJECTID:integer(9,0)&field=DHSID:string(254,0)&field=DHSCC:string(254,0)&field=DHSYEAR:double(18,11)&field=DHSCLUST:double(18,11)&field=CCFIPS:string(254,0)&field=ADM1FIPS:string(254,0)&field=ADM1FIPSNA:string(254,0)&field=ADM1SALBNA:string(254,0)&field=ADM1SALBCO:string(254,0)&field=ADM1DHS:double(18,11)&field=ADM1NAME:string(254,0)&field=DHSREGCO:double(18,11)&…	0
912	KE201400000924	KE	2014	924	KE	NULL	NULL	NULL	NULL	83	Homa Bay	8	Nyanza	CEN	R	-0.598918	34.1323	3.79959e+06	1395	WGS84	0	Rural buffer	MultiPolygon?crs=EPSG:3395&field=OBJECTID:integer(9,0)&field=DHSID:string(254,0)&field=DHSCC:string(254,0)&field=DHSYEAR:double(18,11)&field=DHSCLUST:double(18,11)&field=CCFIPS:string(254,0)&field=ADM1FIPS:string(254,0)&field=ADM1FIPSNA:string(254,0)&field=ADM1SALBNA:string(254,0)&field=ADM1SALBCO:string(254,0)&field=ADM1DHS:double(18,11)&field=ADM1NAME:string(254,0)&field=DHSREGCO:double(18,11)&…	1
913	KE201400000925	KE	2014	925	KE	NULL	NULL	NULL	NULL	83	Homa Bay	8	Nyanza	CEN	R	-0.77303	34.0873	3.79458e+06	1349	WGS84	0	Rural buffer	MultiPolygon?crs=EPSG:3395&field=OBJECTID:integer(9,0)&field=DHSID:string(254,0)&field=DHSCC:string(254,0)&field=DHSYEAR:double(18,11)&field=DHSCLUST:double(18,11)&field=CCFIPS:string(254,0)&field=ADM1FIPS:string(254,0)&field=ADM1FIPSNA:string(254,0)&field=ADM1SALBNA:string(254,0)&field=ADM1SALBCO:string(254,0)&field=ADM1DHS:double(18,11)&field=ADM1NAME:string(254,0)&field=DHSREGCO:double(18,11)&…	1
915	KE201400000927	KE	2014	927	KE	NULL	NULL	NULL	NULL	83	Homa Bay	8	Nyanza	CEN	R	-0.594492	34.2691	3.81482e+06	1444	WGS84	0	Rural buffer	MultiPolygon?crs=EPSG:3395&field=OBJECTID:integer(9,0)&field=DHSID:string(254,0)&field=DHSCC:string(254,0)&field=DHSYEAR:double(18,11)&field=DHSCLUST:double(18,11)&field=CCFIPS:string(254,0)&field=ADM1FIPS:string(254,0)&field=ADM1FIPSNA:string(254,0)&field=ADM1SALBNA:string(254,0)&field=ADM1SALBCO:string(254,0)&field=ADM1DHS:double(18,11)&field=ADM1NAME:string(254,0)&field=DHSREGCO:double(18,11)&…	0
918	KE201400000930	KE	2014	930	KE	NULL	NULL	NULL	NULL	83	Homa Bay	8	Nyanza	CEN	R	-0.428329	34.6766	3.86018e+06	1287	WGS84	0	Rural buffer	MultiPolygon?crs=EPSG:3395&field=OBJECTID:integer(9,0)&field=DHSID:string(254,0)&field=DHSCC:string(254,0)&field=DHSYEAR:double(18,11)&field=DHSCLUST:double(18,11)&field=CCFIPS:string(254,0)&field=ADM1FIPS:string(254,0)&field=ADM1FIPSNA:string(254,0)&field=ADM1SALBNA:string(254,0)&field=ADM1SALBCO:string(254,0)&field=ADM1DHS:double(18,11)&field=ADM1NAME:string(254,0)&field=DHSREGCO:double(18,11)&…	0
919	KE201400000931	KE	2014	931	KE	NULL	NULL	NULL	NULL	83	Homa Bay	8	Nyanza	CEN	R	-0.41107	34.6421	3.85634e+06	1217	WGS84	0	Rural buffer	MultiPolygon?crs=EPSG:3395&field=OBJECTID:integer(9,0)&field=DHSID:string(254,0)&field=DHSCC:string(254,0)&field=DHSYEAR:double(18,11)&field=DHSCLUST:double(18,11)&field=CCFIPS:string(254,0)&field=ADM1FIPS:string(254,0)&field=ADM1FIPSNA:string(254,0)&field=ADM1SALBNA:string(254,0)&field=ADM1SALBCO:string(254,0)&field=ADM1DHS:double(18,11)&field=ADM1NAME:string(254,0)&field=DHSREGCO:double(18,11)&…	0
920	KE201400000932	KE	2014	932	KE	NULL	NULL	NULL	NULL	83	Homa Bay	8	Nyanza	CEN	R	-0.373621	34.5259	3.84341e+06	1229	WGS84	0	Rural buffer	MultiPolygon?crs=EPSG:3395&field=OBJECTID:integer(9,0)&field=DHSID:string(254,0)&field=DHSCC:string(254,0)&field=DHSYEAR:double(18,11)&field=DHSCLUST:double(18,11)&field=CCFIPS:string(254,0)&field=ADM1FIPS:string(254,0)&field=ADM1FIPSNA:string(254,0)&field=ADM1SALBNA:string(254,0)&field=ADM1SALBCO:string(254,0)&field=ADM1DHS:double(18,11)&field=ADM1NAME:string(254,0)&field=DHSREGCO:double(18,11)&…	0
921	KE201400000933	KE	2014	933	KE	NULL	NULL	NULL	NULL	83	Homa Bay	8	Nyanza	CEN	R	-0.353926	34.5631	3.84754e+06	1160	WGS84	0	Rural buffer	MultiPolygon?crs=EPSG:3395&field=OBJECTID:integer(9,0)&field=DHSID:string(254,0)&field=DHSCC:string(254,0)&field=DHSYEAR:double(18,11)&field=DHSCLUST:double(18,11)&field=CCFIPS:string(254,0)&field=ADM1FIPS:string(254,0)&field=ADM1FIPSNA:string(254,0)&field=ADM1SALBNA:string(254,0)&field=ADM1SALBCO:string(254,0)&field=ADM1DHS:double(18,11)&field=ADM1NAME:string(254,0)&field=DHSREGCO:double(18,11)&…	0
922	KE201400000934	KE	2014	934	KE	NULL	NULL	NULL	NULL	83	Homa Bay	8	Nyanza	CEN	R	-0.508201	34.832	3.87748e+06	1552	WGS84	0	Rural buffer	MultiPolygon?crs=EPSG:3395&field=OBJECTID:integer(9,0)&field=DHSID:string(254,0)&field=DHSCC:string(254,0)&field=DHSYEAR:double(18,11)&field=DHSCLUST:double(18,11)&field=CCFIPS:string(254,0)&field=ADM1FIPS:string(254,0)&field=ADM1FIPSNA:string(254,0)&field=ADM1SALBNA:string(254,0)&field=ADM1SALBCO:string(254,0)&field=ADM1DHS:double(18,11)&field=ADM1NAME:string(254,0)&field=DHSREGCO:double(18,11)&…	0
923	KE201400000935	KE	2014	935	KE	NULL	NULL	NULL	NULL	83	Homa Bay	8	Nyanza	CEN	R	-0.448916	34.7987	3.87377e+06	1386	WGS84	0	Rural buffer	MultiPolygon?crs=EPSG:3395&field=OBJECTID:integer(9,0)&field=DHSID:string(254,0)&field=DHSCC:string(254,0)&field=DHSYEAR:double(18,11)&field=DHSCLUST:double(18,11)&field=CCFIPS:string(254,0)&field=ADM1FIPS:string(254,0)&field=ADM1FIPSNA:string(254,0)&field=ADM1SALBNA:string(254,0)&field=ADM1SALBCO:string(254,0)&field=ADM1DHS:double(18,11)&field=ADM1NAME:string(254,0)&field=DHSREGCO:double(18,11)&…	2
924	KE201400000936	KE	2014	936	KE	NULL	NULL	NULL	NULL	83	Homa Bay	8	Nyanza	CEN	R	-0.433881	34.7234	3.86539e+06	1376	WGS84	0	Rural buffer	MultiPolygon?crs=EPSG:3395&field=OBJECTID:integer(9,0)&field=DHSID:string(254,0)&field=DHSCC:string(254,0)&field=DHSYEAR:double(18,11)&field=DHSCLUST:double(18,11)&field=CCFIPS:string(254,0)&field=ADM1FIPS:string(254,0)&field=ADM1FIPSNA:string(254,0)&field=ADM1SALBNA:string(254,0)&field=ADM1SALBCO:string(254,0)&field=ADM1DHS:double(18,11)&field=ADM1NAME:string(254,0)&field=DHSREGCO:double(18,11)&…	2
927	KE201400000939	KE	2014	939	KE	NULL	NULL	NULL	NULL	83	Homa Bay	8	Nyanza	CEN	R	-0.559482	34.6438	3.85653e+06	1374	WGS84	0	Rural buffer	MultiPolygon?crs=EPSG:3395&field=OBJECTID:integer(9,0)&field=DHSID:string(254,0)&field=DHSCC:string(254,0)&field=DHSYEAR:double(18,11)&field=DHSCLUST:double(18,11)&field=CCFIPS:string(254,0)&field=ADM1FIPS:string(254,0)&field=ADM1FIPSNA:string(254,0)&field=ADM1SALBNA:string(254,0)&field=ADM1SALBCO:string(254,0)&field=ADM1DHS:double(18,11)&field=ADM1NAME:string(254,0)&field=DHSREGCO:double(18,11)&…	1
928	KE201400000940	KE	2014	940	KE	NULL	NULL	NULL	NULL	85	Kisii	8	Nyanza	CEN	R	-0.758057	34.8743	3.88219e+06	1915	WGS84	0	Rural buffer	MultiPolygon?crs=EPSG:3395&field=OBJECTID:integer(9,0)&field=DHSID:string(254,0)&field=DHSCC:string(254,0)&field=DHSYEAR:double(18,11)&field=DHSCLUST:double(18,11)&field=CCFIPS:string(254,0)&field=ADM1FIPS:string(254,0)&field=ADM1FIPSNA:string(254,0)&field=ADM1SALBNA:string(254,0)&field=ADM1SALBCO:string(254,0)&field=ADM1DHS:double(18,11)&field=ADM1NAME:string(254,0)&field=DHSREGCO:double(18,11)&…	2
932	KE201400000944	KE	2014	944	KE	NULL	NULL	NULL	NULL	85	Kisii	8	Nyanza	CEN	R	-0.710276	34.8139	3.87546e+06	1797	WGS84	0	Rural buffer	MultiPolygon?crs=EPSG:3395&field=OBJECTID:integer(9,0)&field=DHSID:string(254,0)&field=DHSCC:string(254,0)&field=DHSYEAR:double(18,11)&field=DHSCLUST:double(18,11)&field=CCFIPS:string(254,0)&field=ADM1FIPS:string(254,0)&field=ADM1FIPSNA:string(254,0)&field=ADM1SALBNA:string(254,0)&field=ADM1SALBCO:string(254,0)&field=ADM1DHS:double(18,11)&field=ADM1NAME:string(254,0)&field=DHSREGCO:double(18,11)&…	4
933	KE201400000945	KE	2014	945	KE	NULL	NULL	NULL	NULL	85	Kisii	8	Nyanza	CEN	R	-0.525382	34.8519	3.87969e+06	1774	WGS84	0	Rural buffer	MultiPolygon?crs=EPSG:3395&field=OBJECTID:integer(9,0)&field=DHSID:string(254,0)&field=DHSCC:string(254,0)&field=DHSYEAR:double(18,11)&field=DHSCLUST:double(18,11)&field=CCFIPS:string(254,0)&field=ADM1FIPS:string(254,0)&field=ADM1FIPSNA:string(254,0)&field=ADM1SALBNA:string(254,0)&field=ADM1SALBCO:string(254,0)&field=ADM1DHS:double(18,11)&field=ADM1NAME:string(254,0)&field=DHSREGCO:double(18,11)&…	0
934	KE201400000946	KE	2014	946	KE	NULL	NULL	NULL	NULL	85	Kisii	8	Nyanza	CEN	R	-0.583811	34.7691	3.87048e+06	1558	WGS84	0	Rural buffer	MultiPolygon?crs=EPSG:3395&field=OBJECTID:integer(9,0)&field=DHSID:string(254,0)&field=DHSCC:string(254,0)&field=DHSYEAR:double(18,11)&field=DHSCLUST:double(18,11)&field=CCFIPS:string(254,0)&field=ADM1FIPS:string(254,0)&field=ADM1FIPSNA:string(254,0)&field=ADM1SALBNA:string(254,0)&field=ADM1SALBCO:string(254,0)&field=ADM1DHS:double(18,11)&field=ADM1NAME:string(254,0)&field=DHSREGCO:double(18,11)&…	6
935	KE201400000947	KE	2014	947	KE	NULL	NULL	NULL	NULL	85	Kisii	8	Nyanza	CEN	R	-0.60709	34.8776	3.88256e+06	1940	WGS84	0	Rural buffer	MultiPolygon?crs=EPSG:3395&field=OBJECTID:integer(9,0)&field=DHSID:string(254,0)&field=DHSCC:string(254,0)&field=DHSYEAR:double(18,11)&field=DHSCLUST:double(18,11)&field=CCFIPS:string(254,0)&field=ADM1FIPS:string(254,0)&field=ADM1FIPSNA:string(254,0)&field=ADM1SALBNA:string(254,0)&field=ADM1SALBCO:string(254,0)&field=ADM1DHS:double(18,11)&field=ADM1NAME:string(254,0)&field=DHSREGCO:double(18,11)&…	0
936	KE201400000948	KE	2014	948	KE	NULL	NULL	NULL	NULL	85	Kisii	8	Nyanza	CEN	R	-0.611955	34.7177	3.86475e+06	1468	WGS84	0	Rural buffer	MultiPolygon?crs=EPSG:3395&field=OBJECTID:integer(9,0)&field=DHSID:string(254,0)&field=DHSCC:string(254,0)&field=DHSYEAR:double(18,11)&field=DHSCLUST:double(18,11)&field=CCFIPS:string(254,0)&field=ADM1FIPS:string(254,0)&field=ADM1FIPSNA:string(254,0)&field=ADM1SALBNA:string(254,0)&field=ADM1SALBCO:string(254,0)&field=ADM1DHS:double(18,11)&field=ADM1NAME:string(254,0)&field=DHSREGCO:double(18,11)&…	4
937	KE201400000949	KE	2014	949	KE	NULL	NULL	NULL	NULL	85	Kisii	8	Nyanza	CEN	R	-0.587201	34.7304	3.86617e+06	1529	WGS84	0	Rural buffer	MultiPolygon?crs=EPSG:3395&field=OBJECTID:integer(9,0)&field=DHSID:string(254,0)&field=DHSCC:string(254,0)&field=DHSYEAR:double(18,11)&field=DHSCLUST:double(18,11)&field=CCFIPS:string(254,0)&field=ADM1FIPS:string(254,0)&field=ADM1FIPSNA:string(254,0)&field=ADM1SALBNA:string(254,0)&field=ADM1SALBCO:string(254,0)&field=ADM1DHS:double(18,11)&field=ADM1NAME:string(254,0)&field=DHSREGCO:double(18,11)&…	5
938	KE201400000950	KE	2014	950	KE	NULL	NULL	NULL	NULL	85	Kisii	8	Nyanza	CEN	R	-0.6537	34.7895	3.87275e+06	1698	WGS84	0	Rural buffer	MultiPolygon?crs=EPSG:3395&field=OBJECTID:integer(9,0)&field=DHSID:string(254,0)&field=DHSCC:string(254,0)&field=DHSYEAR:double(18,11)&field=DHSCLUST:double(18,11)&field=CCFIPS:string(254,0)&field=ADM1FIPS:string(254,0)&field=ADM1FIPSNA:string(254,0)&field=ADM1SALBNA:string(254,0)&field=ADM1SALBCO:string(254,0)&field=ADM1DHS:double(18,11)&field=ADM1NAME:string(254,0)&field=DHSREGCO:double(18,11)&…	3
943	KE201400000955	KE	2014	955	KE	NULL	NULL	NULL	NULL	85	Kisii	8	Nyanza	CEN	R	-0.67204	34.6987	3.86264e+06	1646	WGS84	0	Rural buffer	MultiPolygon?crs=EPSG:3395&field=OBJECTID:integer(9,0)&field=DHSID:string(254,0)&field=DHSCC:string(254,0)&field=DHSYEAR:double(18,11)&field=DHSCLUST:double(18,11)&field=CCFIPS:string(254,0)&field=ADM1FIPS:string(254,0)&field=ADM1FIPSNA:string(254,0)&field=ADM1SALBNA:string(254,0)&field=ADM1SALBCO:string(254,0)&field=ADM1DHS:double(18,11)&field=ADM1NAME:string(254,0)&field=DHSREGCO:double(18,11)&…	4
944	KE201400000956	KE	2014	956	KE	NULL	NULL	NULL	NULL	85	Kisii	8	Nyanza	CEN	R	-0.680802	34.6537	3.85764e+06	1417	WGS84	0	Rural buffer	MultiPolygon?crs=EPSG:3395&field=OBJECTID:integer(9,0)&field=DHSID:string(254,0)&field=DHSCC:string(254,0)&field=DHSYEAR:double(18,11)&field=DHSCLUST:double(18,11)&field=CCFIPS:string(254,0)&field=ADM1FIPS:string(254,0)&field=ADM1FIPSNA:string(254,0)&field=ADM1SALBNA:string(254,0)&field=ADM1SALBCO:string(254,0)&field=ADM1DHS:double(18,11)&field=ADM1NAME:string(254,0)&field=DHSREGCO:double(18,11)&…	0
949	KE201400000961	KE	2014	961	KE	NULL	NULL	NULL	NULL	85	Kisii	8	Nyanza	CEN	R	-0.783931	34.7117	3.86409e+06	1695	WGS84	0	Rural buffer	MultiPolygon?crs=EPSG:3395&field=OBJECTID:integer(9,0)&field=DHSID:string(254,0)&field=DHSCC:string(254,0)&field=DHSYEAR:double(18,11)&field=DHSCLUST:double(18,11)&field=CCFIPS:string(254,0)&field=ADM1FIPS:string(254,0)&field=ADM1FIPSNA:string(254,0)&field=ADM1SALBNA:string(254,0)&field=ADM1SALBCO:string(254,0)&field=ADM1DHS:double(18,11)&field=ADM1NAME:string(254,0)&field=DHSREGCO:double(18,11)&…	0
950	KE201400000962	KE	2014	962	KE	NULL	NULL	NULL	NULL	85	Kisii	8	Nyanza	CEN	R	-0.859286	34.7527	3.86865e+06	1701	WGS84	0	Rural buffer	MultiPolygon?crs=EPSG:3395&field=OBJECTID:integer(9,0)&field=DHSID:string(254,0)&field=DHSCC:string(254,0)&field=DHSYEAR:double(18,11)&field=DHSCLUST:double(18,11)&field=CCFIPS:string(254,0)&field=ADM1FIPS:string(254,0)&field=ADM1FIPSNA:string(254,0)&field=ADM1SALBNA:string(254,0)&field=ADM1SALBCO:string(254,0)&field=ADM1DHS:double(18,11)&field=ADM1NAME:string(254,0)&field=DHSREGCO:double(18,11)&…	0
951	KE201400000963	KE	2014	963	KE	NULL	NULL	NULL	NULL	85	Kisii	8	Nyanza	CEN	R	-0.869601	34.7116	3.86408e+06	1800	WGS84	0	Rural buffer	MultiPolygon?crs=EPSG:3395&field=OBJECTID:integer(9,0)&field=DHSID:string(254,0)&field=DHSCC:string(254,0)&field=DHSYEAR:double(18,11)&field=DHSCLUST:double(18,11)&field=CCFIPS:string(254,0)&field=ADM1FIPS:string(254,0)&field=ADM1FIPSNA:string(254,0)&field=ADM1SALBNA:string(254,0)&field=ADM1SALBCO:string(254,0)&field=ADM1DHS:double(18,11)&field=ADM1NAME:string(254,0)&field=DHSREGCO:double(18,11)&…	0
952	KE201400000964	KE	2014	964	KE	NULL	NULL	NULL	NULL	85	Kisii	8	Nyanza	CEN	R	-0.923634	34.7918	3.87301e+06	1793	WGS84	0	Rural buffer	MultiPolygon?crs=EPSG:3395&field=OBJECTID:integer(9,0)&field=DHSID:string(254,0)&field=DHSCC:string(254,0)&field=DHSYEAR:double(18,11)&field=DHSCLUST:double(18,11)&field=CCFIPS:string(254,0)&field=ADM1FIPS:string(254,0)&field=ADM1FIPSNA:string(254,0)&field=ADM1SALBNA:string(254,0)&field=ADM1SALBCO:string(254,0)&field=ADM1DHS:double(18,11)&field=ADM1NAME:string(254,0)&field=DHSREGCO:double(18,11)&…	0
953	KE201400000965	KE	2014	965	KE	NULL	NULL	NULL	NULL	85	Kisii	8	Nyanza	CEN	R	-0.937452	34.7373	3.86694e+06	1835	WGS84	0	Rural buffer	MultiPolygon?crs=EPSG:3395&field=OBJECTID:integer(9,0)&field=DHSID:string(254,0)&field=DHSCC:string(254,0)&field=DHSYEAR:double(18,11)&field=DHSCLUST:double(18,11)&field=CCFIPS:string(254,0)&field=ADM1FIPS:string(254,0)&field=ADM1FIPSNA:string(254,0)&field=ADM1SALBNA:string(254,0)&field=ADM1SALBCO:string(254,0)&field=ADM1DHS:double(18,11)&field=ADM1NAME:string(254,0)&field=DHSREGCO:double(18,11)&…	0
954	KE201400000966	KE	2014	966	KE	NULL	NULL	NULL	NULL	85	Kisii	8	Nyanza	CEN	R	-0.942298	34.6997	3.86275e+06	1793	WGS84	0	Rural buffer	MultiPolygon?crs=EPSG:3395&field=OBJECTID:integer(9,0)&field=DHSID:string(254,0)&field=DHSCC:string(254,0)&field=DHSYEAR:double(18,11)&field=DHSCLUST:double(18,11)&field=CCFIPS:string(254,0)&field=ADM1FIPS:string(254,0)&field=ADM1FIPSNA:string(254,0)&field=ADM1SALBNA:string(254,0)&field=ADM1SALBCO:string(254,0)&field=ADM1DHS:double(18,11)&field=ADM1NAME:string(254,0)&field=DHSREGCO:double(18,11)&…	0
955	KE201400000967	KE	2014	967	KE	NULL	NULL	NULL	NULL	85	Kisii	8	Nyanza	CEN	R	-0.881332	34.8694	3.88164e+06	2004	WGS84	0	Rural buffer	MultiPolygon?crs=EPSG:3395&field=OBJECTID:integer(9,0)&field=DHSID:string(254,0)&field=DHSCC:string(254,0)&field=DHSYEAR:double(18,11)&field=DHSCLUST:double(18,11)&field=CCFIPS:string(254,0)&field=ADM1FIPS:string(254,0)&field=ADM1FIPSNA:string(254,0)&field=ADM1SALBNA:string(254,0)&field=ADM1SALBCO:string(254,0)&field=ADM1DHS:double(18,11)&field=ADM1NAME:string(254,0)&field=DHSREGCO:double(18,11)&…	0
956	KE201400000968	KE	2014	968	KE	NULL	NULL	NULL	NULL	85	Kisii	8	Nyanza	CEN	R	-0.747563	34.7561	3.86903e+06	1717	WGS84	0	Rural buffer	MultiPolygon?crs=EPSG:3395&field=OBJECTID:integer(9,0)&field=DHSID:string(254,0)&field=DHSCC:string(254,0)&field=DHSYEAR:double(18,11)&field=DHSCLUST:double(18,11)&field=CCFIPS:string(254,0)&field=ADM1FIPS:string(254,0)&field=ADM1FIPSNA:string(254,0)&field=ADM1SALBNA:string(254,0)&field=ADM1SALBCO:string(254,0)&field=ADM1DHS:double(18,11)&field=ADM1NAME:string(254,0)&field=DHSREGCO:double(18,11)&…	2
957	KE201400000969	KE	2014	969	KE	NULL	NULL	NULL	NULL	85	Kisii	8	Nyanza	CEN	R	-0.881647	34.8429	3.8787e+06	1881	WGS84	0	Rural buffer	MultiPolygon?crs=EPSG:3395&field=OBJECTID:integer(9,0)&field=DHSID:string(254,0)&field=DHSCC:string(254,0)&field=DHSYEAR:double(18,11)&field=DHSCLUST:double(18,11)&field=CCFIPS:string(254,0)&field=ADM1FIPS:string(254,0)&field=ADM1FIPSNA:string(254,0)&field=ADM1SALBNA:string(254,0)&field=ADM1SALBCO:string(254,0)&field=ADM1DHS:double(18,11)&field=ADM1NAME:string(254,0)&field=DHSREGCO:double(18,11)&…	0
958	KE201400000970	KE	2014	970	KE	NULL	NULL	NULL	NULL	85	Kisii	8	Nyanza	CEN	R	-0.921413	34.8628	3.8809e+06	2079	WGS84	0	Rural buffer	MultiPolygon?crs=EPSG:3395&field=OBJECTID:integer(9,0)&field=DHSID:string(254,0)&field=DHSCC:string(254,0)&field=DHSYEAR:double(18,11)&field=DHSCLUST:double(18,11)&field=CCFIPS:string(254,0)&field=ADM1FIPS:string(254,0)&field=ADM1FIPSNA:string(254,0)&field=ADM1SALBNA:string(254,0)&field=ADM1SALBCO:string(254,0)&field=ADM1DHS:double(18,11)&field=ADM1NAME:string(254,0)&field=DHSREGCO:double(18,11)&…	0
959	KE201400000971	KE	2014	971	KE	NULL	NULL	NULL	NULL	85	Kisii	8	Nyanza	CEN	R	-0.799297	34.6334	3.85537e+06	1785	WGS84	0	Rural buffer	MultiPolygon?crs=EPSG:3395&field=OBJECTID:integer(9,0)&field=DHSID:string(254,0)&field=DHSCC:string(254,0)&field=DHSYEAR:double(18,11)&field=DHSCLUST:double(18,11)&field=CCFIPS:string(254,0)&field=ADM1FIPS:string(254,0)&field=ADM1FIPSNA:string(254,0)&field=ADM1SALBNA:string(254,0)&field=ADM1SALBCO:string(254,0)&field=ADM1DHS:double(18,11)&field=ADM1NAME:string(254,0)&field=DHSREGCO:double(18,11)&…	0
961	KE201400000973	KE	2014	973	KE	NULL	NULL	NULL	NULL	85	Kisii	8	Nyanza	CEN	R	-0.74842	34.6334	3.85538e+06	1724	WGS84	0	Rural buffer	MultiPolygon?crs=EPSG:3395&field=OBJECTID:integer(9,0)&field=DHSID:string(254,0)&field=DHSCC:string(254,0)&field=DHSYEAR:double(18,11)&field=DHSCLUST:double(18,11)&field=CCFIPS:string(254,0)&field=ADM1FIPS:string(254,0)&field=ADM1FIPSNA:string(254,0)&field=ADM1SALBNA:string(254,0)&field=ADM1SALBCO:string(254,0)&field=ADM1DHS:double(18,11)&field=ADM1NAME:string(254,0)&field=DHSREGCO:double(18,11)&…	0
962	KE201400000974	KE	2014	974	KE	NULL	NULL	NULL	NULL	85	Kisii	8	Nyanza	CEN	R	-0.90942	34.681	3.86067e+06	1750	WGS84	0	Rural buffer	MultiPolygon?crs=EPSG:3395&field=OBJECTID:integer(9,0)&field=DHSID:string(254,0)&field=DHSCC:string(254,0)&field=DHSYEAR:double(18,11)&field=DHSCLUST:double(18,11)&field=CCFIPS:string(254,0)&field=ADM1FIPS:string(254,0)&field=ADM1FIPSNA:string(254,0)&field=ADM1SALBNA:string(254,0)&field=ADM1SALBCO:string(254,0)&field=ADM1DHS:double(18,11)&field=ADM1NAME:string(254,0)&field=DHSREGCO:double(18,11)&…	0
963	KE201400000975	KE	2014	975	KE	NULL	NULL	NULL	NULL	85	Kisii	8	Nyanza	CEN	R	-0.886415	34.6592	3.85824e+06	1507	WGS84	0	Rural buffer	MultiPolygon?crs=EPSG:3395&field=OBJECTID:integer(9,0)&field=DHSID:string(254,0)&field=DHSCC:string(254,0)&field=DHSYEAR:double(18,11)&field=DHSCLUST:double(18,11)&field=CCFIPS:string(254,0)&field=ADM1FIPS:string(254,0)&field=ADM1FIPSNA:string(254,0)&field=ADM1SALBNA:string(254,0)&field=ADM1SALBCO:string(254,0)&field=ADM1DHS:double(18,11)&field=ADM1NAME:string(254,0)&field=DHSREGCO:double(18,11)&…	0
964	KE201400000976	KE	2014	976	KE	NULL	NULL	NULL	NULL	86	Nyamira	8	Nyanza	CEN	R	-0.733015	34.9008	3.88514e+06	1975	WGS84	0	Rural buffer	MultiPolygon?crs=EPSG:3395&field=OBJECTID:integer(9,0)&field=DHSID:string(254,0)&field=DHSCC:string(254,0)&field=DHSYEAR:double(18,11)&field=DHSCLUST:double(18,11)&field=CCFIPS:string(254,0)&field=ADM1FIPS:string(254,0)&field=ADM1FIPSNA:string(254,0)&field=ADM1SALBNA:string(254,0)&field=ADM1SALBCO:string(254,0)&field=ADM1DHS:double(18,11)&field=ADM1NAME:string(254,0)&field=DHSREGCO:double(18,11)&…	2
967	KE201400000979	KE	2014	979	KE	NULL	NULL	NULL	NULL	86	Nyamira	8	Nyanza	CEN	R	-0.682846	34.9513	3.89076e+06	1906	WGS84	0	Rural buffer	MultiPolygon?crs=EPSG:3395&field=OBJECTID:integer(9,0)&field=DHSID:string(254,0)&field=DHSCC:string(254,0)&field=DHSYEAR:double(18,11)&field=DHSCLUST:double(18,11)&field=CCFIPS:string(254,0)&field=ADM1FIPS:string(254,0)&field=ADM1FIPSNA:string(254,0)&field=ADM1SALBNA:string(254,0)&field=ADM1SALBCO:string(254,0)&field=ADM1DHS:double(18,11)&field=ADM1NAME:string(254,0)&field=DHSREGCO:double(18,11)&…	0
968	KE201400000980	KE	2014	980	KE	NULL	NULL	NULL	NULL	86	Nyamira	8	Nyanza	CEN	R	-0.701118	35.0116	3.89747e+06	2082	WGS84	0	Rural buffer	MultiPolygon?crs=EPSG:3395&field=OBJECTID:integer(9,0)&field=DHSID:string(254,0)&field=DHSCC:string(254,0)&field=DHSYEAR:double(18,11)&field=DHSCLUST:double(18,11)&field=CCFIPS:string(254,0)&field=ADM1FIPS:string(254,0)&field=ADM1FIPSNA:string(254,0)&field=ADM1SALBNA:string(254,0)&field=ADM1SALBCO:string(254,0)&field=ADM1DHS:double(18,11)&field=ADM1NAME:string(254,0)&field=DHSREGCO:double(18,11)&…	0
969	KE201400000981	KE	2014	981	KE	NULL	NULL	NULL	NULL	86	Nyamira	8	Nyanza	CEN	R	-0.678799	34.8899	3.88393e+06	1895	WGS84	0	Rural buffer	MultiPolygon?crs=EPSG:3395&field=OBJECTID:integer(9,0)&field=DHSID:string(254,0)&field=DHSCC:string(254,0)&field=DHSYEAR:double(18,11)&field=DHSCLUST:double(18,11)&field=CCFIPS:string(254,0)&field=ADM1FIPS:string(254,0)&field=ADM1FIPSNA:string(254,0)&field=ADM1SALBNA:string(254,0)&field=ADM1SALBCO:string(254,0)&field=ADM1DHS:double(18,11)&field=ADM1NAME:string(254,0)&field=DHSREGCO:double(18,11)&…	1
970	KE201400000982	KE	2014	982	KE	NULL	NULL	NULL	NULL	86	Nyamira	8	Nyanza	CEN	R	-0.767155	34.9406	3.88957e+06	1970	WGS84	0	Rural buffer	MultiPolygon?crs=EPSG:3395&field=OBJECTID:integer(9,0)&field=DHSID:string(254,0)&field=DHSCC:string(254,0)&field=DHSYEAR:double(18,11)&field=DHSCLUST:double(18,11)&field=CCFIPS:string(254,0)&field=ADM1FIPS:string(254,0)&field=ADM1FIPSNA:string(254,0)&field=ADM1SALBNA:string(254,0)&field=ADM1SALBCO:string(254,0)&field=ADM1DHS:double(18,11)&field=ADM1NAME:string(254,0)&field=DHSREGCO:double(18,11)&…	2
973	KE201400000985	KE	2014	985	KE	NULL	NULL	NULL	NULL	86	Nyamira	8	Nyanza	CEN	R	-0.574074	34.9436	3.8899e+06	1995	WGS84	0	Rural buffer	MultiPolygon?crs=EPSG:3395&field=OBJECTID:integer(9,0)&field=DHSID:string(254,0)&field=DHSCC:string(254,0)&field=DHSYEAR:double(18,11)&field=DHSCLUST:double(18,11)&field=CCFIPS:string(254,0)&field=ADM1FIPS:string(254,0)&field=ADM1FIPSNA:string(254,0)&field=ADM1SALBNA:string(254,0)&field=ADM1SALBCO:string(254,0)&field=ADM1DHS:double(18,11)&field=ADM1NAME:string(254,0)&field=DHSREGCO:double(18,11)&…	0
974	KE201400000986	KE	2014	986	KE	NULL	NULL	NULL	NULL	86	Nyamira	8	Nyanza	CEN	R	-0.448545	34.9949	3.89561e+06	1601	WGS84	0	Rural buffer	MultiPolygon?crs=EPSG:3395&field=OBJECTID:integer(9,0)&field=DHSID:string(254,0)&field=DHSCC:string(254,0)&field=DHSYEAR:double(18,11)&field=DHSCLUST:double(18,11)&field=CCFIPS:string(254,0)&field=ADM1FIPS:string(254,0)&field=ADM1FIPSNA:string(254,0)&field=ADM1SALBNA:string(254,0)&field=ADM1SALBCO:string(254,0)&field=ADM1DHS:double(18,11)&field=ADM1NAME:string(254,0)&field=DHSREGCO:double(18,11)&…	0
975	KE201400000987	KE	2014	987	KE	NULL	NULL	NULL	NULL	86	Nyamira	8	Nyanza	CEN	R	-0.445868	35.0074	3.89701e+06	1766	WGS84	0	Rural buffer	MultiPolygon?crs=EPSG:3395&field=OBJECTID:integer(9,0)&field=DHSID:string(254,0)&field=DHSCC:string(254,0)&field=DHSYEAR:double(18,11)&field=DHSCLUST:double(18,11)&field=CCFIPS:string(254,0)&field=ADM1FIPS:string(254,0)&field=ADM1FIPSNA:string(254,0)&field=ADM1SALBNA:string(254,0)&field=ADM1SALBCO:string(254,0)&field=ADM1DHS:double(18,11)&field=ADM1NAME:string(254,0)&field=DHSREGCO:double(18,11)&…	0
976	KE201400000988	KE	2014	988	KE	NULL	NULL	NULL	NULL	86	Nyamira	8	Nyanza	CEN	R	-0.447872	35.0047	3.89671e+06	1644	WGS84	0	Rural buffer	MultiPolygon?crs=EPSG:3395&field=OBJECTID:integer(9,0)&field=DHSID:string(254,0)&field=DHSCC:string(254,0)&field=DHSYEAR:double(18,11)&field=DHSCLUST:double(18,11)&field=CCFIPS:string(254,0)&field=ADM1FIPS:string(254,0)&field=ADM1FIPSNA:string(254,0)&field=ADM1SALBNA:string(254,0)&field=ADM1SALBCO:string(254,0)&field=ADM1DHS:double(18,11)&field=ADM1NAME:string(254,0)&field=DHSREGCO:double(18,11)&…	0
977	KE201400000989	KE	2014	989	KE	NULL	NULL	NULL	NULL	86	Nyamira	8	Nyanza	CEN	R	-0.523705	34.9953	3.89566e+06	1868	WGS84	0	Rural buffer	MultiPolygon?crs=EPSG:3395&field=OBJECTID:integer(9,0)&field=DHSID:string(254,0)&field=DHSCC:string(254,0)&field=DHSYEAR:double(18,11)&field=DHSCLUST:double(18,11)&field=CCFIPS:string(254,0)&field=ADM1FIPS:string(254,0)&field=ADM1FIPSNA:string(254,0)&field=ADM1SALBNA:string(254,0)&field=ADM1SALBCO:string(254,0)&field=ADM1DHS:double(18,11)&field=ADM1NAME:string(254,0)&field=DHSREGCO:double(18,11)&…	0
978	KE201400000990	KE	2014	990	KE	NULL	NULL	NULL	NULL	86	Nyamira	8	Nyanza	CEN	R	-0.503994	35.0065	3.89691e+06	1708	WGS84	0	Rural buffer	MultiPolygon?crs=EPSG:3395&field=OBJECTID:integer(9,0)&field=DHSID:string(254,0)&field=DHSCC:string(254,0)&field=DHSYEAR:double(18,11)&field=DHSCLUST:double(18,11)&field=CCFIPS:string(254,0)&field=ADM1FIPS:string(254,0)&field=ADM1FIPSNA:string(254,0)&field=ADM1SALBNA:string(254,0)&field=ADM1SALBCO:string(254,0)&field=ADM1DHS:double(18,11)&field=ADM1NAME:string(254,0)&field=DHSREGCO:double(18,11)&…	0
979	KE201400000991	KE	2014	991	KE	NULL	NULL	NULL	NULL	86	Nyamira	8	Nyanza	CEN	R	-0.561426	34.9505	3.89068e+06	1995	WGS84	0	Rural buffer	MultiPolygon?crs=EPSG:3395&field=OBJECTID:integer(9,0)&field=DHSID:string(254,0)&field=DHSCC:string(254,0)&field=DHSYEAR:double(18,11)&field=DHSCLUST:double(18,11)&field=CCFIPS:string(254,0)&field=ADM1FIPS:string(254,0)&field=ADM1FIPSNA:string(254,0)&field=ADM1SALBNA:string(254,0)&field=ADM1SALBCO:string(254,0)&field=ADM1DHS:double(18,11)&field=ADM1NAME:string(254,0)&field=DHSREGCO:double(18,11)&…	0
980	KE201400000992	KE	2014	992	KE	NULL	NULL	NULL	NULL	86	Nyamira	8	Nyanza	CEN	R	-0.633241	35.0533	3.90212e+06	1967	WGS84	0	Rural buffer	MultiPolygon?crs=EPSG:3395&field=OBJECTID:integer(9,0)&field=DHSID:string(254,0)&field=DHSCC:string(254,0)&field=DHSYEAR:double(18,11)&field=DHSCLUST:double(18,11)&field=CCFIPS:string(254,0)&field=ADM1FIPS:string(254,0)&field=ADM1FIPSNA:string(254,0)&field=ADM1SALBNA:string(254,0)&field=ADM1SALBCO:string(254,0)&field=ADM1DHS:double(18,11)&field=ADM1NAME:string(254,0)&field=DHSREGCO:double(18,11)&…	0
981	KE201400000993	KE	2014	993	KE	NULL	NULL	NULL	NULL	86	Nyamira	8	Nyanza	CEN	R	-0.550913	34.9877	3.89481e+06	2041	WGS84	0	Rural buffer	MultiPolygon?crs=EPSG:3395&field=OBJECTID:integer(9,0)&field=DHSID:string(254,0)&field=DHSCC:string(254,0)&field=DHSYEAR:double(18,11)&field=DHSCLUST:double(18,11)&field=CCFIPS:string(254,0)&field=ADM1FIPS:string(254,0)&field=ADM1FIPSNA:string(254,0)&field=ADM1SALBNA:string(254,0)&field=ADM1SALBCO:string(254,0)&field=ADM1DHS:double(18,11)&field=ADM1NAME:string(254,0)&field=DHSREGCO:double(18,11)&…	0
982	KE201400000994	KE	2014	994	KE	NULL	NULL	NULL	NULL	86	Nyamira	8	Nyanza	CEN	R	-0.638539	34.9644	3.89222e+06	1928	WGS84	0	Rural buffer	MultiPolygon?crs=EPSG:3395&field=OBJECTID:integer(9,0)&field=DHSID:string(254,0)&field=DHSCC:string(254,0)&field=DHSYEAR:double(18,11)&field=DHSCLUST:double(18,11)&field=CCFIPS:string(254,0)&field=ADM1FIPS:string(254,0)&field=ADM1FIPSNA:string(254,0)&field=ADM1SALBNA:string(254,0)&field=ADM1SALBCO:string(254,0)&field=ADM1DHS:double(18,11)&field=ADM1NAME:string(254,0)&field=DHSREGCO:double(18,11)&…	0
987	KE201400000999	KE	2014	999	KE	NULL	NULL	NULL	NULL	86	Nyamira	8	Nyanza	CEN	R	-0.615024	34.9038	3.88547e+06	1945	WGS84	0	Rural buffer	MultiPolygon?crs=EPSG:3395&field=OBJECTID:integer(9,0)&field=DHSID:string(254,0)&field=DHSCC:string(254,0)&field=DHSYEAR:double(18,11)&field=DHSCLUST:double(18,11)&field=CCFIPS:string(254,0)&field=ADM1FIPS:string(254,0)&field=ADM1FIPSNA:string(254,0)&field=ADM1SALBNA:string(254,0)&field=ADM1SALBCO:string(254,0)&field=ADM1DHS:double(18,11)&field=ADM1NAME:string(254,0)&field=DHSREGCO:double(18,11)&…	0
988	KE201400001000	KE	2014	1000	KE	NULL	NULL	NULL	NULL	86	Nyamira	8	Nyanza	CEN	R	-0.640455	34.915	3.88672e+06	2009	WGS84	0	Rural buffer	MultiPolygon?crs=EPSG:3395&field=OBJECTID:integer(9,0)&field=DHSID:string(254,0)&field=DHSCC:string(254,0)&field=DHSYEAR:double(18,11)&field=DHSCLUST:double(18,11)&field=CCFIPS:string(254,0)&field=ADM1FIPS:string(254,0)&field=ADM1FIPSNA:string(254,0)&field=ADM1SALBNA:string(254,0)&field=ADM1SALBCO:string(254,0)&field=ADM1DHS:double(18,11)&field=ADM1NAME:string(254,0)&field=DHSREGCO:double(18,11)&…	0
989	KE201400001001	KE	2014	1001	KE	NULL	NULL	NULL	NULL	86	Nyamira	8	Nyanza	CEN	R	-0.663048	34.8629	3.88092e+06	1848	WGS84	0	Rural buffer	MultiPolygon?crs=EPSG:3395&field=OBJECTID:integer(9,0)&field=DHSID:string(254,0)&field=DHSCC:string(254,0)&field=DHSYEAR:double(18,11)&field=DHSCLUST:double(18,11)&field=CCFIPS:string(254,0)&field=ADM1FIPS:string(254,0)&field=ADM1FIPSNA:string(254,0)&field=ADM1SALBNA:string(254,0)&field=ADM1SALBCO:string(254,0)&field=ADM1DHS:double(18,11)&field=ADM1NAME:string(254,0)&field=DHSREGCO:double(18,11)&…	0
990	KE201400001002	KE	2014	1002	KE	NULL	NULL	NULL	NULL	86	Nyamira	8	Nyanza	CEN	R	-0.73235	34.87	3.88171e+06	1828	WGS84	0	Rural buffer	MultiPolygon?crs=EPSG:3395&field=OBJECTID:integer(9,0)&field=DHSID:string(254,0)&field=DHSCC:string(254,0)&field=DHSYEAR:double(18,11)&field=DHSCLUST:double(18,11)&field=CCFIPS:string(254,0)&field=ADM1FIPS:string(254,0)&field=ADM1FIPSNA:string(254,0)&field=ADM1SALBNA:string(254,0)&field=ADM1SALBCO:string(254,0)&field=ADM1DHS:double(18,11)&field=ADM1NAME:string(254,0)&field=DHSREGCO:double(18,11)&…	1
991	KE201400001003	KE	2014	1003	KE	NULL	NULL	NULL	NULL	86	Nyamira	8	Nyanza	CEN	R	-0.62325	34.9119	3.88638e+06	1949	WGS84	0	Rural buffer	MultiPolygon?crs=EPSG:3395&field=OBJECTID:integer(9,0)&field=DHSID:string(254,0)&field=DHSCC:string(254,0)&field=DHSYEAR:double(18,11)&field=DHSCLUST:double(18,11)&field=CCFIPS:string(254,0)&field=ADM1FIPS:string(254,0)&field=ADM1FIPSNA:string(254,0)&field=ADM1SALBNA:string(254,0)&field=ADM1SALBCO:string(254,0)&field=ADM1DHS:double(18,11)&field=ADM1NAME:string(254,0)&field=DHSREGCO:double(18,11)&…	0
992	KE201400001004	KE	2014	1004	KE	NULL	NULL	NULL	NULL	86	Nyamira	8	Nyanza	CEN	R	-0.638252	34.8539	3.87991e+06	2020	WGS84	0	Rural buffer	MultiPolygon?crs=EPSG:3395&field=OBJECTID:integer(9,0)&field=DHSID:string(254,0)&field=DHSCC:string(254,0)&field=DHSYEAR:double(18,11)&field=DHSCLUST:double(18,11)&field=CCFIPS:string(254,0)&field=ADM1FIPS:string(254,0)&field=ADM1FIPSNA:string(254,0)&field=ADM1SALBNA:string(254,0)&field=ADM1SALBCO:string(254,0)&field=ADM1DHS:double(18,11)&field=ADM1NAME:string(254,0)&field=DHSREGCO:double(18,11)&…	1
993	KE201400001005	KE	2014	1005	KE	NULL	NULL	NULL	NULL	86	Nyamira	8	Nyanza	CEN	R	-0.795502	35.023	3.89874e+06	1857	WGS84	0	Rural buffer	MultiPolygon?crs=EPSG:3395&field=OBJECTID:integer(9,0)&field=DHSID:string(254,0)&field=DHSCC:string(254,0)&field=DHSYEAR:double(18,11)&field=DHSCLUST:double(18,11)&field=CCFIPS:string(254,0)&field=ADM1FIPS:string(254,0)&field=ADM1FIPSNA:string(254,0)&field=ADM1SALBNA:string(254,0)&field=ADM1SALBCO:string(254,0)&field=ADM1DHS:double(18,11)&field=ADM1NAME:string(254,0)&field=DHSREGCO:double(18,11)&…	1
995	KE201400001007	KE	2014	1007	KE	NULL	NULL	NULL	NULL	86	Nyamira	8	Nyanza	CEN	R	-0.809332	35.046	3.9013e+06	1805	WGS84	0	Rural buffer	MultiPolygon?crs=EPSG:3395&field=OBJECTID:integer(9,0)&field=DHSID:string(254,0)&field=DHSCC:string(254,0)&field=DHSYEAR:double(18,11)&field=DHSCLUST:double(18,11)&field=CCFIPS:string(254,0)&field=ADM1FIPS:string(254,0)&field=ADM1FIPSNA:string(254,0)&field=ADM1SALBNA:string(254,0)&field=ADM1SALBCO:string(254,0)&field=ADM1DHS:double(18,11)&field=ADM1NAME:string(254,0)&field=DHSREGCO:double(18,11)&…	0
996	KE201400001008	KE	2014	1008	KE	NULL	NULL	NULL	NULL	86	Nyamira	8	Nyanza	CEN	R	-0.702665	35.0471	3.90143e+06	1871	WGS84	0	Rural buffer	MultiPolygon?crs=EPSG:3395&field=OBJECTID:integer(9,0)&field=DHSID:string(254,0)&field=DHSCC:string(254,0)&field=DHSYEAR:double(18,11)&field=DHSCLUST:double(18,11)&field=CCFIPS:string(254,0)&field=ADM1FIPS:string(254,0)&field=ADM1FIPSNA:string(254,0)&field=ADM1SALBNA:string(254,0)&field=ADM1SALBCO:string(254,0)&field=ADM1DHS:double(18,11)&field=ADM1NAME:string(254,0)&field=DHSREGCO:double(18,11)&…	0
1002	KE201400001014	KE	2014	1014	KE	NULL	NULL	NULL	NULL	51	Turkana	5	Rift Va	CEN	R	2.75879	36.0494	4.013e+06	452	WGS84	0	Rural buffer	MultiPolygon?crs=EPSG:3395&field=OBJECTID:integer(9,0)&field=DHSID:string(254,0)&field=DHSCC:string(254,0)&field=DHSYEAR:double(18,11)&field=DHSCLUST:double(18,11)&field=CCFIPS:string(254,0)&field=ADM1FIPS:string(254,0)&field=ADM1FIPSNA:string(254,0)&field=ADM1SALBNA:string(254,0)&field=ADM1SALBCO:string(254,0)&field=ADM1DHS:double(18,11)&field=ADM1NAME:string(254,0)&field=DHSREGCO:double(18,11)&…	0
1003	KE201400001015	KE	2014	1015	KE	NULL	NULL	NULL	NULL	51	Turkana	5	Rift Va	CEN	R	3.01674	34.9773	3.89365e+06	1698	WGS84	0	Rural buffer	MultiPolygon?crs=EPSG:3395&field=OBJECTID:integer(9,0)&field=DHSID:string(254,0)&field=DHSCC:string(254,0)&field=DHSYEAR:double(18,11)&field=DHSCLUST:double(18,11)&field=CCFIPS:string(254,0)&field=ADM1FIPS:string(254,0)&field=ADM1FIPSNA:string(254,0)&field=ADM1SALBNA:string(254,0)&field=ADM1SALBCO:string(254,0)&field=ADM1DHS:double(18,11)&field=ADM1NAME:string(254,0)&field=DHSREGCO:double(18,11)&…	0
1004	KE201400001016	KE	2014	1016	KE	NULL	NULL	NULL	NULL	51	Turkana	5	Rift Va	CEN	R	2.94735	34.6265	3.8546e+06	1073	WGS84	0	Rural buffer	MultiPolygon?crs=EPSG:3395&field=OBJECTID:integer(9,0)&field=DHSID:string(254,0)&field=DHSCC:string(254,0)&field=DHSYEAR:double(18,11)&field=DHSCLUST:double(18,11)&field=CCFIPS:string(254,0)&field=ADM1FIPS:string(254,0)&field=ADM1FIPSNA:string(254,0)&field=ADM1SALBNA:string(254,0)&field=ADM1SALBCO:string(254,0)&field=ADM1DHS:double(18,11)&field=ADM1NAME:string(254,0)&field=DHSREGCO:double(18,11)&…	0
1005	KE201400001017	KE	2014	1017	KE	NULL	NULL	NULL	NULL	51	Turkana	5	Rift Va	CEN	R	3.64615	35.8051	3.9858e+06	385	WGS84	0	Rural buffer	MultiPolygon?crs=EPSG:3395&field=OBJECTID:integer(9,0)&field=DHSID:string(254,0)&field=DHSCC:string(254,0)&field=DHSYEAR:double(18,11)&field=DHSCLUST:double(18,11)&field=CCFIPS:string(254,0)&field=ADM1FIPS:string(254,0)&field=ADM1FIPSNA:string(254,0)&field=ADM1SALBNA:string(254,0)&field=ADM1SALBCO:string(254,0)&field=ADM1DHS:double(18,11)&field=ADM1NAME:string(254,0)&field=DHSREGCO:double(18,11)&…	0
1006	KE201400001018	KE	2014	1018	KE	NULL	NULL	NULL	NULL	51	Turkana	5	Rift Va	CEN	R	2.94165	35.1787	3.91608e+06	680	WGS84	0	Rural buffer	MultiPolygon?crs=EPSG:3395&field=OBJECTID:integer(9,0)&field=DHSID:string(254,0)&field=DHSCC:string(254,0)&field=DHSYEAR:double(18,11)&field=DHSCLUST:double(18,11)&field=CCFIPS:string(254,0)&field=ADM1FIPS:string(254,0)&field=ADM1FIPSNA:string(254,0)&field=ADM1SALBNA:string(254,0)&field=ADM1SALBCO:string(254,0)&field=ADM1DHS:double(18,11)&field=ADM1NAME:string(254,0)&field=DHSREGCO:double(18,11)&…	0
1007	KE201400001019	KE	2014	1019	KE	NULL	NULL	NULL	NULL	51	Turkana	5	Rift Va	CEN	R	2.6983	35.1306	3.91072e+06	749	WGS84	0	Rural buffer	MultiPolygon?crs=EPSG:3395&field=OBJECTID:integer(9,0)&field=DHSID:string(254,0)&field=DHSCC:string(254,0)&field=DHSYEAR:double(18,11)&field=DHSCLUST:double(18,11)&field=CCFIPS:string(254,0)&field=ADM1FIPS:string(254,0)&field=ADM1FIPSNA:string(254,0)&field=ADM1SALBNA:string(254,0)&field=ADM1SALBCO:string(254,0)&field=ADM1DHS:double(18,11)&field=ADM1NAME:string(254,0)&field=DHSREGCO:double(18,11)&…	0
1008	KE201400001020	KE	2014	1020	KE	NULL	NULL	NULL	NULL	51	Turkana	5	Rift Va	CEN	R	3.32035	35.1919	3.91755e+06	584	WGS84	0	Rural buffer	MultiPolygon?crs=EPSG:3395&field=OBJECTID:integer(9,0)&field=DHSID:string(254,0)&field=DHSCC:string(254,0)&field=DHSYEAR:double(18,11)&field=DHSCLUST:double(18,11)&field=CCFIPS:string(254,0)&field=ADM1FIPS:string(254,0)&field=ADM1FIPSNA:string(254,0)&field=ADM1SALBNA:string(254,0)&field=ADM1SALBCO:string(254,0)&field=ADM1DHS:double(18,11)&field=ADM1NAME:string(254,0)&field=DHSREGCO:double(18,11)&…	0
1009	KE201400001021	KE	2014	1021	KE	NULL	NULL	NULL	NULL	51	Turkana	5	Rift Va	CEN	R	4.24061	35.7278	3.9772e+06	778	WGS84	0	Rural buffer	MultiPolygon?crs=EPSG:3395&field=OBJECTID:integer(9,0)&field=DHSID:string(254,0)&field=DHSCC:string(254,0)&field=DHSYEAR:double(18,11)&field=DHSCLUST:double(18,11)&field=CCFIPS:string(254,0)&field=ADM1FIPS:string(254,0)&field=ADM1FIPSNA:string(254,0)&field=ADM1SALBNA:string(254,0)&field=ADM1SALBCO:string(254,0)&field=ADM1DHS:double(18,11)&field=ADM1NAME:string(254,0)&field=DHSREGCO:double(18,11)&…	0
1010	KE201400001022	KE	2014	1022	KE	NULL	NULL	NULL	NULL	51	Turkana	5	Rift Va	CEN	R	4.29722	35.9014	3.99652e+06	376	WGS84	0	Rural buffer	MultiPolygon?crs=EPSG:3395&field=OBJECTID:integer(9,0)&field=DHSID:string(254,0)&field=DHSCC:string(254,0)&field=DHSYEAR:double(18,11)&field=DHSCLUST:double(18,11)&field=CCFIPS:string(254,0)&field=ADM1FIPS:string(254,0)&field=ADM1FIPSNA:string(254,0)&field=ADM1SALBNA:string(254,0)&field=ADM1SALBCO:string(254,0)&field=ADM1DHS:double(18,11)&field=ADM1NAME:string(254,0)&field=DHSREGCO:double(18,11)&…	0
1011	KE201400001023	KE	2014	1023	KE	NULL	NULL	NULL	NULL	51	Turkana	5	Rift Va	CEN	R	4.44367	35.8615	3.99209e+06	365	WGS84	0	Rural buffer	MultiPolygon?crs=EPSG:3395&field=OBJECTID:integer(9,0)&field=DHSID:string(254,0)&field=DHSCC:string(254,0)&field=DHSYEAR:double(18,11)&field=DHSCLUST:double(18,11)&field=CCFIPS:string(254,0)&field=ADM1FIPS:string(254,0)&field=ADM1FIPSNA:string(254,0)&field=ADM1SALBNA:string(254,0)&field=ADM1SALBCO:string(254,0)&field=ADM1DHS:double(18,11)&field=ADM1NAME:string(254,0)&field=DHSREGCO:double(18,11)&…	0
1012	KE201400001024	KE	2014	1024	KE	NULL	NULL	NULL	NULL	51	Turkana	5	Rift Va	CEN	R	4.56867	35.4612	3.94752e+06	623	WGS84	0	Rural buffer	MultiPolygon?crs=EPSG:3395&field=OBJECTID:integer(9,0)&field=DHSID:string(254,0)&field=DHSCC:string(254,0)&field=DHSYEAR:double(18,11)&field=DHSCLUST:double(18,11)&field=CCFIPS:string(254,0)&field=ADM1FIPS:string(254,0)&field=ADM1FIPSNA:string(254,0)&field=ADM1SALBNA:string(254,0)&field=ADM1SALBCO:string(254,0)&field=ADM1DHS:double(18,11)&field=ADM1NAME:string(254,0)&field=DHSREGCO:double(18,11)&…	0
1013	KE201400001025	KE	2014	1025	KE	NULL	NULL	NULL	NULL	51	Turkana	5	Rift Va	CEN	R	3.30417	34.7305	3.86618e+06	790	WGS84	0	Rural buffer	MultiPolygon?crs=EPSG:3395&field=OBJECTID:integer(9,0)&field=DHSID:string(254,0)&field=DHSCC:string(254,0)&field=DHSYEAR:double(18,11)&field=DHSCLUST:double(18,11)&field=CCFIPS:string(254,0)&field=ADM1FIPS:string(254,0)&field=ADM1FIPSNA:string(254,0)&field=ADM1SALBNA:string(254,0)&field=ADM1SALBCO:string(254,0)&field=ADM1DHS:double(18,11)&field=ADM1NAME:string(254,0)&field=DHSREGCO:double(18,11)&…	0
1014	KE201400001026	KE	2014	1026	KE	NULL	NULL	NULL	NULL	51	Turkana	5	Rift Va	CEN	R	3.65505	34.6641	3.85879e+06	767	WGS84	0	Rural buffer	MultiPolygon?crs=EPSG:3395&field=OBJECTID:integer(9,0)&field=DHSID:string(254,0)&field=DHSCC:string(254,0)&field=DHSYEAR:double(18,11)&field=DHSCLUST:double(18,11)&field=CCFIPS:string(254,0)&field=ADM1FIPS:string(254,0)&field=ADM1FIPSNA:string(254,0)&field=ADM1SALBNA:string(254,0)&field=ADM1SALBCO:string(254,0)&field=ADM1DHS:double(18,11)&field=ADM1NAME:string(254,0)&field=DHSREGCO:double(18,11)&…	0
1016	KE201400001028	KE	2014	1028	KE	NULL	NULL	NULL	NULL	51	Turkana	5	Rift Va	CEN	R	3.51887	34.8568	3.88024e+06	678	WGS84	0	Rural buffer	MultiPolygon?crs=EPSG:3395&field=OBJECTID:integer(9,0)&field=DHSID:string(254,0)&field=DHSCC:string(254,0)&field=DHSYEAR:double(18,11)&field=DHSCLUST:double(18,11)&field=CCFIPS:string(254,0)&field=ADM1FIPS:string(254,0)&field=ADM1FIPSNA:string(254,0)&field=ADM1SALBNA:string(254,0)&field=ADM1SALBCO:string(254,0)&field=ADM1DHS:double(18,11)&field=ADM1NAME:string(254,0)&field=DHSREGCO:double(18,11)&…	0
1018	KE201400001030	KE	2014	1030	KE	NULL	NULL	NULL	NULL	51	Turkana	5	Rift Va	CEN	R	3.57957	35.3532	3.9355e+06	612	WGS84	0	Rural buffer	MultiPolygon?crs=EPSG:3395&field=OBJECTID:integer(9,0)&field=DHSID:string(254,0)&field=DHSCC:string(254,0)&field=DHSYEAR:double(18,11)&field=DHSCLUST:double(18,11)&field=CCFIPS:string(254,0)&field=ADM1FIPS:string(254,0)&field=ADM1FIPSNA:string(254,0)&field=ADM1SALBNA:string(254,0)&field=ADM1SALBCO:string(254,0)&field=ADM1DHS:double(18,11)&field=ADM1NAME:string(254,0)&field=DHSREGCO:double(18,11)&…	0
1021	KE201400001034	KE	2014	1034	KE	NULL	NULL	NULL	NULL	51	Turkana	5	Rift Va	CEN	R	1.85229	36.0775	4.01612e+06	579	WGS84	0	Rural buffer	MultiPolygon?crs=EPSG:3395&field=OBJECTID:integer(9,0)&field=DHSID:string(254,0)&field=DHSCC:string(254,0)&field=DHSYEAR:double(18,11)&field=DHSCLUST:double(18,11)&field=CCFIPS:string(254,0)&field=ADM1FIPS:string(254,0)&field=ADM1FIPSNA:string(254,0)&field=ADM1SALBNA:string(254,0)&field=ADM1SALBCO:string(254,0)&field=ADM1DHS:double(18,11)&field=ADM1NAME:string(254,0)&field=DHSREGCO:double(18,11)&…	0
1022	KE201400001035	KE	2014	1035	KE	NULL	NULL	NULL	NULL	51	Turkana	5	Rift Va	CEN	R	2.19526	36.1637	4.02572e+06	569	WGS84	0	Rural buffer	MultiPolygon?crs=EPSG:3395&field=OBJECTID:integer(9,0)&field=DHSID:string(254,0)&field=DHSCC:string(254,0)&field=DHSYEAR:double(18,11)&field=DHSCLUST:double(18,11)&field=CCFIPS:string(254,0)&field=ADM1FIPS:string(254,0)&field=ADM1FIPSNA:string(254,0)&field=ADM1SALBNA:string(254,0)&field=ADM1SALBCO:string(254,0)&field=ADM1DHS:double(18,11)&field=ADM1NAME:string(254,0)&field=DHSREGCO:double(18,11)&…	0
1023	KE201400001036	KE	2014	1036	KE	NULL	NULL	NULL	NULL	51	Turkana	5	Rift Va	CEN	R	1.59809	35.9814	4.00543e+06	917	WGS84	0	Rural buffer	MultiPolygon?crs=EPSG:3395&field=OBJECTID:integer(9,0)&field=DHSID:string(254,0)&field=DHSCC:string(254,0)&field=DHSYEAR:double(18,11)&field=DHSCLUST:double(18,11)&field=CCFIPS:string(254,0)&field=ADM1FIPS:string(254,0)&field=ADM1FIPSNA:string(254,0)&field=ADM1SALBNA:string(254,0)&field=ADM1SALBCO:string(254,0)&field=ADM1DHS:double(18,11)&field=ADM1NAME:string(254,0)&field=DHSREGCO:double(18,11)&…	0
1024	KE201400001037	KE	2014	1037	KE	NULL	NULL	NULL	NULL	51	Turkana	5	Rift Va	CEN	R	2.55265	35.7501	3.97968e+06	649	WGS84	0	Rural buffer	MultiPolygon?crs=EPSG:3395&field=OBJECTID:integer(9,0)&field=DHSID:string(254,0)&field=DHSCC:string(254,0)&field=DHSYEAR:double(18,11)&field=DHSCLUST:double(18,11)&field=CCFIPS:string(254,0)&field=ADM1FIPS:string(254,0)&field=ADM1FIPSNA:string(254,0)&field=ADM1SALBNA:string(254,0)&field=ADM1SALBCO:string(254,0)&field=ADM1DHS:double(18,11)&field=ADM1NAME:string(254,0)&field=DHSREGCO:double(18,11)&…	0
1025	KE201400001038	KE	2014	1038	KE	NULL	NULL	NULL	NULL	51	Turkana	5	Rift Va	CEN	R	2.94132	35.6438	3.96785e+06	551	WGS84	0	Rural buffer	MultiPolygon?crs=EPSG:3395&field=OBJECTID:integer(9,0)&field=DHSID:string(254,0)&field=DHSCC:string(254,0)&field=DHSYEAR:double(18,11)&field=DHSCLUST:double(18,11)&field=CCFIPS:string(254,0)&field=ADM1FIPS:string(254,0)&field=ADM1FIPSNA:string(254,0)&field=ADM1SALBNA:string(254,0)&field=ADM1SALBCO:string(254,0)&field=ADM1DHS:double(18,11)&field=ADM1NAME:string(254,0)&field=DHSREGCO:double(18,11)&…	0
1026	KE201400001039	KE	2014	1039	KE	NULL	NULL	NULL	NULL	51	Turkana	5	Rift Va	CEN	R	2.16778	35.3911	3.93972e+06	748	WGS84	0	Rural buffer	MultiPolygon?crs=EPSG:3395&field=OBJECTID:integer(9,0)&field=DHSID:string(254,0)&field=DHSCC:string(254,0)&field=DHSYEAR:double(18,11)&field=DHSCLUST:double(18,11)&field=CCFIPS:string(254,0)&field=ADM1FIPS:string(254,0)&field=ADM1FIPSNA:string(254,0)&field=ADM1SALBNA:string(254,0)&field=ADM1SALBCO:string(254,0)&field=ADM1DHS:double(18,11)&field=ADM1NAME:string(254,0)&field=DHSREGCO:double(18,11)&…	0
1027	KE201400001040	KE	2014	1040	KE	NULL	NULL	NULL	NULL	51	Turkana	5	Rift Va	CEN	R	2.25802	35.5154	3.95356e+06	731	WGS84	0	Rural buffer	MultiPolygon?crs=EPSG:3395&field=OBJECTID:integer(9,0)&field=DHSID:string(254,0)&field=DHSCC:string(254,0)&field=DHSYEAR:double(18,11)&field=DHSCLUST:double(18,11)&field=CCFIPS:string(254,0)&field=ADM1FIPS:string(254,0)&field=ADM1FIPSNA:string(254,0)&field=ADM1SALBNA:string(254,0)&field=ADM1SALBCO:string(254,0)&field=ADM1DHS:double(18,11)&field=ADM1NAME:string(254,0)&field=DHSREGCO:double(18,11)&…	0
1033	KE201400001046	KE	2014	1046	KE	NULL	NULL	NULL	NULL	52	West Poko	5	Rift Va	CEN	R	1.28962	35.1041	3.90777e+06	2082	WGS84	0	Rural buffer	MultiPolygon?crs=EPSG:3395&field=OBJECTID:integer(9,0)&field=DHSID:string(254,0)&field=DHSCC:string(254,0)&field=DHSYEAR:double(18,11)&field=DHSCLUST:double(18,11)&field=CCFIPS:string(254,0)&field=ADM1FIPS:string(254,0)&field=ADM1FIPSNA:string(254,0)&field=ADM1SALBNA:string(254,0)&field=ADM1SALBCO:string(254,0)&field=ADM1DHS:double(18,11)&field=ADM1NAME:string(254,0)&field=DHSREGCO:double(18,11)&…	1
1035	KE201400001048	KE	2014	1048	KE	NULL	NULL	NULL	NULL	52	West Poko	5	Rift Va	CEN	R	1.19554	35.0771	3.90477e+06	1921	WGS84	0	Rural buffer	MultiPolygon?crs=EPSG:3395&field=OBJECTID:integer(9,0)&field=DHSID:string(254,0)&field=DHSCC:string(254,0)&field=DHSYEAR:double(18,11)&field=DHSCLUST:double(18,11)&field=CCFIPS:string(254,0)&field=ADM1FIPS:string(254,0)&field=ADM1FIPSNA:string(254,0)&field=ADM1SALBNA:string(254,0)&field=ADM1SALBCO:string(254,0)&field=ADM1DHS:double(18,11)&field=ADM1NAME:string(254,0)&field=DHSREGCO:double(18,11)&…	1
1038	KE201400001051	KE	2014	1051	KE	NULL	NULL	NULL	NULL	52	West Poko	5	Rift Va	CEN	R	1.51405	35.0739	3.90441e+06	1272	WGS84	0	Rural buffer	MultiPolygon?crs=EPSG:3395&field=OBJECTID:integer(9,0)&field=DHSID:string(254,0)&field=DHSCC:string(254,0)&field=DHSYEAR:double(18,11)&field=DHSCLUST:double(18,11)&field=CCFIPS:string(254,0)&field=ADM1FIPS:string(254,0)&field=ADM1FIPSNA:string(254,0)&field=ADM1SALBNA:string(254,0)&field=ADM1SALBCO:string(254,0)&field=ADM1DHS:double(18,11)&field=ADM1NAME:string(254,0)&field=DHSREGCO:double(18,11)&…	0
1039	KE201400001052	KE	2014	1052	KE	NULL	NULL	NULL	NULL	52	West Poko	5	Rift Va	CEN	R	1.34872	34.9931	3.89542e+06	1408	WGS84	0	Rural buffer	MultiPolygon?crs=EPSG:3395&field=OBJECTID:integer(9,0)&field=DHSID:string(254,0)&field=DHSCC:string(254,0)&field=DHSYEAR:double(18,11)&field=DHSCLUST:double(18,11)&field=CCFIPS:string(254,0)&field=ADM1FIPS:string(254,0)&field=ADM1FIPSNA:string(254,0)&field=ADM1SALBNA:string(254,0)&field=ADM1SALBCO:string(254,0)&field=ADM1DHS:double(18,11)&field=ADM1NAME:string(254,0)&field=DHSREGCO:double(18,11)&…	0
1040	KE201400001053	KE	2014	1053	KE	NULL	NULL	NULL	NULL	52	West Poko	5	Rift Va	CEN	R	1.69673	35.1949	3.91787e+06	1303	WGS84	0	Rural buffer	MultiPolygon?crs=EPSG:3395&field=OBJECTID:integer(9,0)&field=DHSID:string(254,0)&field=DHSCC:string(254,0)&field=DHSYEAR:double(18,11)&field=DHSCLUST:double(18,11)&field=CCFIPS:string(254,0)&field=ADM1FIPS:string(254,0)&field=ADM1FIPSNA:string(254,0)&field=ADM1SALBNA:string(254,0)&field=ADM1SALBCO:string(254,0)&field=ADM1DHS:double(18,11)&field=ADM1NAME:string(254,0)&field=DHSREGCO:double(18,11)&…	0
1041	KE201400001054	KE	2014	1054	KE	NULL	NULL	NULL	NULL	52	West Poko	5	Rift Va	CEN	R	1.56492	35.2405	3.92295e+06	1689	WGS84	0	Rural buffer	MultiPolygon?crs=EPSG:3395&field=OBJECTID:integer(9,0)&field=DHSID:string(254,0)&field=DHSCC:string(254,0)&field=DHSYEAR:double(18,11)&field=DHSCLUST:double(18,11)&field=CCFIPS:string(254,0)&field=ADM1FIPS:string(254,0)&field=ADM1FIPSNA:string(254,0)&field=ADM1SALBNA:string(254,0)&field=ADM1SALBCO:string(254,0)&field=ADM1DHS:double(18,11)&field=ADM1NAME:string(254,0)&field=DHSREGCO:double(18,11)&…	0
1042	KE201400001055	KE	2014	1055	KE	NULL	NULL	NULL	NULL	52	West Poko	5	Rift Va	CEN	R	1.48212	35.2341	3.92224e+06	1541	WGS84	0	Rural buffer	MultiPolygon?crs=EPSG:3395&field=OBJECTID:integer(9,0)&field=DHSID:string(254,0)&field=DHSCC:string(254,0)&field=DHSYEAR:double(18,11)&field=DHSCLUST:double(18,11)&field=CCFIPS:string(254,0)&field=ADM1FIPS:string(254,0)&field=ADM1FIPSNA:string(254,0)&field=ADM1SALBNA:string(254,0)&field=ADM1SALBCO:string(254,0)&field=ADM1DHS:double(18,11)&field=ADM1NAME:string(254,0)&field=DHSREGCO:double(18,11)&…	0
1043	KE201400001056	KE	2014	1056	KE	NULL	NULL	NULL	NULL	52	West Poko	5	Rift Va	CEN	R	1.34769	35.1903	3.91736e+06	1718	WGS84	0	Rural buffer	MultiPolygon?crs=EPSG:3395&field=OBJECTID:integer(9,0)&field=DHSID:string(254,0)&field=DHSCC:string(254,0)&field=DHSYEAR:double(18,11)&field=DHSCLUST:double(18,11)&field=CCFIPS:string(254,0)&field=ADM1FIPS:string(254,0)&field=ADM1FIPSNA:string(254,0)&field=ADM1SALBNA:string(254,0)&field=ADM1SALBCO:string(254,0)&field=ADM1DHS:double(18,11)&field=ADM1NAME:string(254,0)&field=DHSREGCO:double(18,11)&…	0
1044	KE201400001058	KE	2014	1058	KE	NULL	NULL	NULL	NULL	52	West Poko	5	Rift Va	CEN	R	2.13022	35.0772	3.90478e+06	1385	WGS84	0	Rural buffer	MultiPolygon?crs=EPSG:3395&field=OBJECTID:integer(9,0)&field=DHSID:string(254,0)&field=DHSCC:string(254,0)&field=DHSYEAR:double(18,11)&field=DHSCLUST:double(18,11)&field=CCFIPS:string(254,0)&field=ADM1FIPS:string(254,0)&field=ADM1FIPSNA:string(254,0)&field=ADM1SALBNA:string(254,0)&field=ADM1SALBCO:string(254,0)&field=ADM1DHS:double(18,11)&field=ADM1NAME:string(254,0)&field=DHSREGCO:double(18,11)&…	0
1045	KE201400001059	KE	2014	1059	KE	NULL	NULL	NULL	NULL	52	West Poko	5	Rift Va	CEN	R	1.70078	35.0946	3.90671e+06	1212	WGS84	0	Rural buffer	MultiPolygon?crs=EPSG:3395&field=OBJECTID:integer(9,0)&field=DHSID:string(254,0)&field=DHSCC:string(254,0)&field=DHSYEAR:double(18,11)&field=DHSCLUST:double(18,11)&field=CCFIPS:string(254,0)&field=ADM1FIPS:string(254,0)&field=ADM1FIPSNA:string(254,0)&field=ADM1SALBNA:string(254,0)&field=ADM1SALBCO:string(254,0)&field=ADM1DHS:double(18,11)&field=ADM1NAME:string(254,0)&field=DHSREGCO:double(18,11)&…	0
1046	KE201400001060	KE	2014	1060	KE	NULL	NULL	NULL	NULL	52	West Poko	5	Rift Va	CEN	R	1.5586	35.029	3.89941e+06	1296	WGS84	0	Rural buffer	MultiPolygon?crs=EPSG:3395&field=OBJECTID:integer(9,0)&field=DHSID:string(254,0)&field=DHSCC:string(254,0)&field=DHSYEAR:double(18,11)&field=DHSCLUST:double(18,11)&field=CCFIPS:string(254,0)&field=ADM1FIPS:string(254,0)&field=ADM1FIPSNA:string(254,0)&field=ADM1SALBNA:string(254,0)&field=ADM1SALBCO:string(254,0)&field=ADM1DHS:double(18,11)&field=ADM1NAME:string(254,0)&field=DHSREGCO:double(18,11)&…	0
1047	KE201400001061	KE	2014	1061	KE	NULL	NULL	NULL	NULL	52	West Poko	5	Rift Va	CEN	R	2.09931	35.3115	3.93086e+06	837	WGS84	0	Rural buffer	MultiPolygon?crs=EPSG:3395&field=OBJECTID:integer(9,0)&field=DHSID:string(254,0)&field=DHSCC:string(254,0)&field=DHSYEAR:double(18,11)&field=DHSCLUST:double(18,11)&field=CCFIPS:string(254,0)&field=ADM1FIPS:string(254,0)&field=ADM1FIPSNA:string(254,0)&field=ADM1SALBNA:string(254,0)&field=ADM1SALBCO:string(254,0)&field=ADM1DHS:double(18,11)&field=ADM1NAME:string(254,0)&field=DHSREGCO:double(18,11)&…	0
1048	KE201400001062	KE	2014	1062	KE	NULL	NULL	NULL	NULL	52	West Poko	5	Rift Va	CEN	R	1.26465	35.3075	3.93041e+06	2200	WGS84	0	Rural buffer	MultiPolygon?crs=EPSG:3395&field=OBJECTID:integer(9,0)&field=DHSID:string(254,0)&field=DHSCC:string(254,0)&field=DHSYEAR:double(18,11)&field=DHSCLUST:double(18,11)&field=CCFIPS:string(254,0)&field=ADM1FIPS:string(254,0)&field=ADM1FIPSNA:string(254,0)&field=ADM1SALBNA:string(254,0)&field=ADM1SALBCO:string(254,0)&field=ADM1DHS:double(18,11)&field=ADM1NAME:string(254,0)&field=DHSREGCO:double(18,11)&…	0
1049	KE201400001063	KE	2014	1063	KE	NULL	NULL	NULL	NULL	52	West Poko	5	Rift Va	CEN	R	1.25641	35.3204	3.93185e+06	1924	WGS84	0	Rural buffer	MultiPolygon?crs=EPSG:3395&field=OBJECTID:integer(9,0)&field=DHSID:string(254,0)&field=DHSCC:string(254,0)&field=DHSYEAR:double(18,11)&field=DHSCLUST:double(18,11)&field=CCFIPS:string(254,0)&field=ADM1FIPS:string(254,0)&field=ADM1FIPSNA:string(254,0)&field=ADM1SALBNA:string(254,0)&field=ADM1SALBCO:string(254,0)&field=ADM1DHS:double(18,11)&field=ADM1NAME:string(254,0)&field=DHSREGCO:double(18,11)&…	0
1050	KE201400001064	KE	2014	1064	KE	NULL	NULL	NULL	NULL	52	West Poko	5	Rift Va	CEN	R	1.38859	35.4382	3.94496e+06	2132	WGS84	0	Rural buffer	MultiPolygon?crs=EPSG:3395&field=OBJECTID:integer(9,0)&field=DHSID:string(254,0)&field=DHSCC:string(254,0)&field=DHSYEAR:double(18,11)&field=DHSCLUST:double(18,11)&field=CCFIPS:string(254,0)&field=ADM1FIPS:string(254,0)&field=ADM1FIPSNA:string(254,0)&field=ADM1SALBNA:string(254,0)&field=ADM1SALBCO:string(254,0)&field=ADM1DHS:double(18,11)&field=ADM1NAME:string(254,0)&field=DHSREGCO:double(18,11)&…	0
1051	KE201400001065	KE	2014	1065	KE	NULL	NULL	NULL	NULL	52	West Poko	5	Rift Va	CEN	R	1.34007	35.4809	3.94971e+06	1901	WGS84	0	Rural buffer	MultiPolygon?crs=EPSG:3395&field=OBJECTID:integer(9,0)&field=DHSID:string(254,0)&field=DHSCC:string(254,0)&field=DHSYEAR:double(18,11)&field=DHSCLUST:double(18,11)&field=CCFIPS:string(254,0)&field=ADM1FIPS:string(254,0)&field=ADM1FIPSNA:string(254,0)&field=ADM1SALBNA:string(254,0)&field=ADM1SALBCO:string(254,0)&field=ADM1DHS:double(18,11)&field=ADM1NAME:string(254,0)&field=DHSREGCO:double(18,11)&…	0
1052	KE201400001067	KE	2014	1067	KE	NULL	NULL	NULL	NULL	52	West Poko	5	Rift Va	CEN	R	1.42266	35.4593	3.94731e+06	1139	WGS84	0	Rural buffer	MultiPolygon?crs=EPSG:3395&field=OBJECTID:integer(9,0)&field=DHSID:string(254,0)&field=DHSCC:string(254,0)&field=DHSYEAR:double(18,11)&field=DHSCLUST:double(18,11)&field=CCFIPS:string(254,0)&field=ADM1FIPS:string(254,0)&field=ADM1FIPSNA:string(254,0)&field=ADM1SALBNA:string(254,0)&field=ADM1SALBCO:string(254,0)&field=ADM1DHS:double(18,11)&field=ADM1NAME:string(254,0)&field=DHSREGCO:double(18,11)&…	0
1053	KE201400001068	KE	2014	1068	KE	NULL	NULL	NULL	NULL	52	West Poko	5	Rift Va	CEN	R	1.45779	35.3821	3.93872e+06	1450	WGS84	0	Rural buffer	MultiPolygon?crs=EPSG:3395&field=OBJECTID:integer(9,0)&field=DHSID:string(254,0)&field=DHSCC:string(254,0)&field=DHSYEAR:double(18,11)&field=DHSCLUST:double(18,11)&field=CCFIPS:string(254,0)&field=ADM1FIPS:string(254,0)&field=ADM1FIPSNA:string(254,0)&field=ADM1SALBNA:string(254,0)&field=ADM1SALBCO:string(254,0)&field=ADM1DHS:double(18,11)&field=ADM1NAME:string(254,0)&field=DHSREGCO:double(18,11)&…	0
1054	KE201400001069	KE	2014	1069	KE	NULL	NULL	NULL	NULL	52	West Poko	5	Rift Va	CEN	R	1.30147	35.3512	3.93527e+06	2559	WGS84	0	Rural buffer	MultiPolygon?crs=EPSG:3395&field=OBJECTID:integer(9,0)&field=DHSID:string(254,0)&field=DHSCC:string(254,0)&field=DHSYEAR:double(18,11)&field=DHSCLUST:double(18,11)&field=CCFIPS:string(254,0)&field=ADM1FIPS:string(254,0)&field=ADM1FIPSNA:string(254,0)&field=ADM1SALBNA:string(254,0)&field=ADM1SALBCO:string(254,0)&field=ADM1DHS:double(18,11)&field=ADM1NAME:string(254,0)&field=DHSREGCO:double(18,11)&…	0
1055	KE201400001070	KE	2014	1070	KE	NULL	NULL	NULL	NULL	52	West Poko	5	Rift Va	CEN	R	1.23721	35.4582	3.94718e+06	3170	WGS84	0	Rural buffer	MultiPolygon?crs=EPSG:3395&field=OBJECTID:integer(9,0)&field=DHSID:string(254,0)&field=DHSCC:string(254,0)&field=DHSYEAR:double(18,11)&field=DHSCLUST:double(18,11)&field=CCFIPS:string(254,0)&field=ADM1FIPS:string(254,0)&field=ADM1FIPSNA:string(254,0)&field=ADM1SALBNA:string(254,0)&field=ADM1SALBCO:string(254,0)&field=ADM1DHS:double(18,11)&field=ADM1NAME:string(254,0)&field=DHSREGCO:double(18,11)&…	0
1056	KE201400001071	KE	2014	1071	KE	NULL	NULL	NULL	NULL	52	West Poko	5	Rift Va	CEN	R	1.31852	35.6136	3.96448e+06	1270	WGS84	0	Rural buffer	MultiPolygon?crs=EPSG:3395&field=OBJECTID:integer(9,0)&field=DHSID:string(254,0)&field=DHSCC:string(254,0)&field=DHSYEAR:double(18,11)&field=DHSCLUST:double(18,11)&field=CCFIPS:string(254,0)&field=ADM1FIPS:string(254,0)&field=ADM1FIPSNA:string(254,0)&field=ADM1SALBNA:string(254,0)&field=ADM1SALBCO:string(254,0)&field=ADM1DHS:double(18,11)&field=ADM1NAME:string(254,0)&field=DHSREGCO:double(18,11)&…	0
1057	KE201400001072	KE	2014	1072	KE	NULL	NULL	NULL	NULL	52	West Poko	5	Rift Va	CEN	R	1.4047	35.6875	3.97271e+06	931	WGS84	0	Rural buffer	MultiPolygon?crs=EPSG:3395&field=OBJECTID:integer(9,0)&field=DHSID:string(254,0)&field=DHSCC:string(254,0)&field=DHSYEAR:double(18,11)&field=DHSCLUST:double(18,11)&field=CCFIPS:string(254,0)&field=ADM1FIPS:string(254,0)&field=ADM1FIPSNA:string(254,0)&field=ADM1SALBNA:string(254,0)&field=ADM1SALBCO:string(254,0)&field=ADM1DHS:double(18,11)&field=ADM1NAME:string(254,0)&field=DHSREGCO:double(18,11)&…	0
1061	KE201400001076	KE	2014	1076	KE	NULL	NULL	NULL	NULL	53	Samburu	5	Rift Va	CEN	R	1.10399	36.6926	4.0846e+06	2069	WGS84	0	Rural buffer	MultiPolygon?crs=EPSG:3395&field=OBJECTID:integer(9,0)&field=DHSID:string(254,0)&field=DHSCC:string(254,0)&field=DHSYEAR:double(18,11)&field=DHSCLUST:double(18,11)&field=CCFIPS:string(254,0)&field=ADM1FIPS:string(254,0)&field=ADM1FIPSNA:string(254,0)&field=ADM1SALBNA:string(254,0)&field=ADM1SALBCO:string(254,0)&field=ADM1DHS:double(18,11)&field=ADM1NAME:string(254,0)&field=DHSREGCO:double(18,11)&…	0
1063	KE201400001078	KE	2014	1078	KE	NULL	NULL	NULL	NULL	53	Samburu	5	Rift Va	CEN	R	1.0513	36.7272	4.08846e+06	1910	WGS84	0	Rural buffer	MultiPolygon?crs=EPSG:3395&field=OBJECTID:integer(9,0)&field=DHSID:string(254,0)&field=DHSCC:string(254,0)&field=DHSYEAR:double(18,11)&field=DHSCLUST:double(18,11)&field=CCFIPS:string(254,0)&field=ADM1FIPS:string(254,0)&field=ADM1FIPSNA:string(254,0)&field=ADM1SALBNA:string(254,0)&field=ADM1SALBCO:string(254,0)&field=ADM1DHS:double(18,11)&field=ADM1NAME:string(254,0)&field=DHSREGCO:double(18,11)&…	0
1064	KE201400001079	KE	2014	1079	KE	NULL	NULL	NULL	NULL	53	Samburu	5	Rift Va	CEN	R	1.07162	36.7111	4.08666e+06	1952	WGS84	0	Rural buffer	MultiPolygon?crs=EPSG:3395&field=OBJECTID:integer(9,0)&field=DHSID:string(254,0)&field=DHSCC:string(254,0)&field=DHSYEAR:double(18,11)&field=DHSCLUST:double(18,11)&field=CCFIPS:string(254,0)&field=ADM1FIPS:string(254,0)&field=ADM1FIPSNA:string(254,0)&field=ADM1SALBNA:string(254,0)&field=ADM1SALBCO:string(254,0)&field=ADM1DHS:double(18,11)&field=ADM1NAME:string(254,0)&field=DHSREGCO:double(18,11)&…	0
1065	KE201400001080	KE	2014	1080	KE	NULL	NULL	NULL	NULL	53	Samburu	5	Rift Va	CEN	R	1.19456	36.5142	4.06474e+06	2119	WGS84	0	Rural buffer	MultiPolygon?crs=EPSG:3395&field=OBJECTID:integer(9,0)&field=DHSID:string(254,0)&field=DHSCC:string(254,0)&field=DHSYEAR:double(18,11)&field=DHSCLUST:double(18,11)&field=CCFIPS:string(254,0)&field=ADM1FIPS:string(254,0)&field=ADM1FIPSNA:string(254,0)&field=ADM1SALBNA:string(254,0)&field=ADM1SALBCO:string(254,0)&field=ADM1DHS:double(18,11)&field=ADM1NAME:string(254,0)&field=DHSREGCO:double(18,11)&…	0
1066	KE201400001081	KE	2014	1081	KE	NULL	NULL	NULL	NULL	53	Samburu	5	Rift Va	CEN	R	0.972604	36.9491	4.11316e+06	1295	WGS84	0	Rural buffer	MultiPolygon?crs=EPSG:3395&field=OBJECTID:integer(9,0)&field=DHSID:string(254,0)&field=DHSCC:string(254,0)&field=DHSYEAR:double(18,11)&field=DHSCLUST:double(18,11)&field=CCFIPS:string(254,0)&field=ADM1FIPS:string(254,0)&field=ADM1FIPSNA:string(254,0)&field=ADM1SALBNA:string(254,0)&field=ADM1SALBCO:string(254,0)&field=ADM1DHS:double(18,11)&field=ADM1NAME:string(254,0)&field=DHSREGCO:double(18,11)&…	0
1067	KE201400001082	KE	2014	1082	KE	NULL	NULL	NULL	NULL	53	Samburu	5	Rift Va	CEN	R	1.27814	36.6706	4.08215e+06	2248	WGS84	0	Rural buffer	MultiPolygon?crs=EPSG:3395&field=OBJECTID:integer(9,0)&field=DHSID:string(254,0)&field=DHSCC:string(254,0)&field=DHSYEAR:double(18,11)&field=DHSCLUST:double(18,11)&field=CCFIPS:string(254,0)&field=ADM1FIPS:string(254,0)&field=ADM1FIPSNA:string(254,0)&field=ADM1SALBNA:string(254,0)&field=ADM1SALBCO:string(254,0)&field=ADM1DHS:double(18,11)&field=ADM1NAME:string(254,0)&field=DHSREGCO:double(18,11)&…	0
1068	KE201400001083	KE	2014	1083	KE	NULL	NULL	NULL	NULL	53	Samburu	5	Rift Va	CEN	R	0.996707	36.6909	4.08441e+06	1887	WGS84	0	Rural buffer	MultiPolygon?crs=EPSG:3395&field=OBJECTID:integer(9,0)&field=DHSID:string(254,0)&field=DHSCC:string(254,0)&field=DHSYEAR:double(18,11)&field=DHSCLUST:double(18,11)&field=CCFIPS:string(254,0)&field=ADM1FIPS:string(254,0)&field=ADM1FIPSNA:string(254,0)&field=ADM1SALBNA:string(254,0)&field=ADM1SALBCO:string(254,0)&field=ADM1DHS:double(18,11)&field=ADM1NAME:string(254,0)&field=DHSREGCO:double(18,11)&…	0
1069	KE201400001084	KE	2014	1084	KE	NULL	NULL	NULL	NULL	53	Samburu	5	Rift Va	CEN	R	0.752066	36.9247	4.11044e+06	1375	WGS84	0	Rural buffer	MultiPolygon?crs=EPSG:3395&field=OBJECTID:integer(9,0)&field=DHSID:string(254,0)&field=DHSCC:string(254,0)&field=DHSYEAR:double(18,11)&field=DHSCLUST:double(18,11)&field=CCFIPS:string(254,0)&field=ADM1FIPS:string(254,0)&field=ADM1FIPSNA:string(254,0)&field=ADM1SALBNA:string(254,0)&field=ADM1SALBCO:string(254,0)&field=ADM1DHS:double(18,11)&field=ADM1NAME:string(254,0)&field=DHSREGCO:double(18,11)&…	0
1070	KE201400001085	KE	2014	1085	KE	NULL	NULL	NULL	NULL	53	Samburu	5	Rift Va	CEN	R	0.836337	36.8251	4.09935e+06	1760	WGS84	0	Rural buffer	MultiPolygon?crs=EPSG:3395&field=OBJECTID:integer(9,0)&field=DHSID:string(254,0)&field=DHSCC:string(254,0)&field=DHSYEAR:double(18,11)&field=DHSCLUST:double(18,11)&field=CCFIPS:string(254,0)&field=ADM1FIPS:string(254,0)&field=ADM1FIPSNA:string(254,0)&field=ADM1SALBNA:string(254,0)&field=ADM1SALBCO:string(254,0)&field=ADM1DHS:double(18,11)&field=ADM1NAME:string(254,0)&field=DHSREGCO:double(18,11)&…	0
1071	KE201400001086	KE	2014	1086	KE	NULL	NULL	NULL	NULL	53	Samburu	5	Rift Va	CEN	R	1.00415	36.8399	4.101e+06	1930	WGS84	0	Rural buffer	MultiPolygon?crs=EPSG:3395&field=OBJECTID:integer(9,0)&field=DHSID:string(254,0)&field=DHSCC:string(254,0)&field=DHSYEAR:double(18,11)&field=DHSCLUST:double(18,11)&field=CCFIPS:string(254,0)&field=ADM1FIPS:string(254,0)&field=ADM1FIPSNA:string(254,0)&field=ADM1SALBNA:string(254,0)&field=ADM1SALBCO:string(254,0)&field=ADM1DHS:double(18,11)&field=ADM1NAME:string(254,0)&field=DHSREGCO:double(18,11)&…	0
1072	KE201400001087	KE	2014	1087	KE	NULL	NULL	NULL	NULL	53	Samburu	5	Rift Va	CEN	R	0.940233	36.5117	4.06446e+06	1970	WGS84	0	Rural buffer	MultiPolygon?crs=EPSG:3395&field=OBJECTID:integer(9,0)&field=DHSID:string(254,0)&field=DHSCC:string(254,0)&field=DHSYEAR:double(18,11)&field=DHSCLUST:double(18,11)&field=CCFIPS:string(254,0)&field=ADM1FIPS:string(254,0)&field=ADM1FIPSNA:string(254,0)&field=ADM1SALBNA:string(254,0)&field=ADM1SALBCO:string(254,0)&field=ADM1DHS:double(18,11)&field=ADM1NAME:string(254,0)&field=DHSREGCO:double(18,11)&…	0
1075	KE201400001090	KE	2014	1090	KE	NULL	NULL	NULL	NULL	53	Samburu	5	Rift Va	CEN	R	1.0475	37.3616	4.15908e+06	1291	WGS84	0	Rural buffer	MultiPolygon?crs=EPSG:3395&field=OBJECTID:integer(9,0)&field=DHSID:string(254,0)&field=DHSCC:string(254,0)&field=DHSYEAR:double(18,11)&field=DHSCLUST:double(18,11)&field=CCFIPS:string(254,0)&field=ADM1FIPS:string(254,0)&field=ADM1FIPSNA:string(254,0)&field=ADM1SALBNA:string(254,0)&field=ADM1SALBCO:string(254,0)&field=ADM1DHS:double(18,11)&field=ADM1NAME:string(254,0)&field=DHSREGCO:double(18,11)&…	0
1076	KE201400001091	KE	2014	1091	KE	NULL	NULL	NULL	NULL	53	Samburu	5	Rift Va	CEN	R	0.915885	37.2609	4.14787e+06	1162	WGS84	0	Rural buffer	MultiPolygon?crs=EPSG:3395&field=OBJECTID:integer(9,0)&field=DHSID:string(254,0)&field=DHSCC:string(254,0)&field=DHSYEAR:double(18,11)&field=DHSCLUST:double(18,11)&field=CCFIPS:string(254,0)&field=ADM1FIPS:string(254,0)&field=ADM1FIPSNA:string(254,0)&field=ADM1SALBNA:string(254,0)&field=ADM1SALBCO:string(254,0)&field=ADM1DHS:double(18,11)&field=ADM1NAME:string(254,0)&field=DHSREGCO:double(18,11)&…	0
1077	KE201400001092	KE	2014	1092	KE	NULL	NULL	NULL	NULL	53	Samburu	5	Rift Va	CEN	R	1.08936	37.2171	4.14298e+06	1275	WGS84	0	Rural buffer	MultiPolygon?crs=EPSG:3395&field=OBJECTID:integer(9,0)&field=DHSID:string(254,0)&field=DHSCC:string(254,0)&field=DHSYEAR:double(18,11)&field=DHSCLUST:double(18,11)&field=CCFIPS:string(254,0)&field=ADM1FIPS:string(254,0)&field=ADM1FIPSNA:string(254,0)&field=ADM1SALBNA:string(254,0)&field=ADM1SALBCO:string(254,0)&field=ADM1DHS:double(18,11)&field=ADM1NAME:string(254,0)&field=DHSREGCO:double(18,11)&…	0
1078	KE201400001093	KE	2014	1093	KE	NULL	NULL	NULL	NULL	53	Samburu	5	Rift Va	CEN	R	1.17922	37.1484	4.13535e+06	1241	WGS84	0	Rural buffer	MultiPolygon?crs=EPSG:3395&field=OBJECTID:integer(9,0)&field=DHSID:string(254,0)&field=DHSCC:string(254,0)&field=DHSYEAR:double(18,11)&field=DHSCLUST:double(18,11)&field=CCFIPS:string(254,0)&field=ADM1FIPS:string(254,0)&field=ADM1FIPSNA:string(254,0)&field=ADM1SALBNA:string(254,0)&field=ADM1SALBCO:string(254,0)&field=ADM1DHS:double(18,11)&field=ADM1NAME:string(254,0)&field=DHSREGCO:double(18,11)&…	0
1079	KE201400001094	KE	2014	1094	KE	NULL	NULL	NULL	NULL	53	Samburu	5	Rift Va	CEN	R	1.27067	37.351	4.15789e+06	1336	WGS84	0	Rural buffer	MultiPolygon?crs=EPSG:3395&field=OBJECTID:integer(9,0)&field=DHSID:string(254,0)&field=DHSCC:string(254,0)&field=DHSYEAR:double(18,11)&field=DHSCLUST:double(18,11)&field=CCFIPS:string(254,0)&field=ADM1FIPS:string(254,0)&field=ADM1FIPSNA:string(254,0)&field=ADM1SALBNA:string(254,0)&field=ADM1SALBCO:string(254,0)&field=ADM1DHS:double(18,11)&field=ADM1NAME:string(254,0)&field=DHSREGCO:double(18,11)&…	0
1080	KE201400001095	KE	2014	1095	KE	NULL	NULL	NULL	NULL	53	Samburu	5	Rift Va	CEN	R	0.779573	37.8442	4.2128e+06	770	WGS84	0	Rural buffer	MultiPolygon?crs=EPSG:3395&field=OBJECTID:integer(9,0)&field=DHSID:string(254,0)&field=DHSCC:string(254,0)&field=DHSYEAR:double(18,11)&field=DHSCLUST:double(18,11)&field=CCFIPS:string(254,0)&field=ADM1FIPS:string(254,0)&field=ADM1FIPSNA:string(254,0)&field=ADM1SALBNA:string(254,0)&field=ADM1SALBCO:string(254,0)&field=ADM1DHS:double(18,11)&field=ADM1NAME:string(254,0)&field=DHSREGCO:double(18,11)&…	0
1082	KE201400001097	KE	2014	1097	KE	NULL	NULL	NULL	NULL	53	Samburu	5	Rift Va	CEN	R	0.650635	37.4374	4.16751e+06	1000	WGS84	0	Rural buffer	MultiPolygon?crs=EPSG:3395&field=OBJECTID:integer(9,0)&field=DHSID:string(254,0)&field=DHSCC:string(254,0)&field=DHSYEAR:double(18,11)&field=DHSCLUST:double(18,11)&field=CCFIPS:string(254,0)&field=ADM1FIPS:string(254,0)&field=ADM1FIPSNA:string(254,0)&field=ADM1SALBNA:string(254,0)&field=ADM1SALBCO:string(254,0)&field=ADM1DHS:double(18,11)&field=ADM1NAME:string(254,0)&field=DHSREGCO:double(18,11)&…	0
1085	KE201400001100	KE	2014	1100	KE	NULL	NULL	NULL	NULL	53	Samburu	5	Rift Va	CEN	R	1.80053	36.868	4.10413e+06	1370	WGS84	0	Rural buffer	MultiPolygon?crs=EPSG:3395&field=OBJECTID:integer(9,0)&field=DHSID:string(254,0)&field=DHSCC:string(254,0)&field=DHSYEAR:double(18,11)&field=DHSCLUST:double(18,11)&field=CCFIPS:string(254,0)&field=ADM1FIPS:string(254,0)&field=ADM1FIPSNA:string(254,0)&field=ADM1SALBNA:string(254,0)&field=ADM1SALBCO:string(254,0)&field=ADM1DHS:double(18,11)&field=ADM1NAME:string(254,0)&field=DHSREGCO:double(18,11)&…	0
1086	KE201400001101	KE	2014	1101	KE	NULL	NULL	NULL	NULL	53	Samburu	5	Rift Va	CEN	R	1.64301	37.1574	4.13634e+06	1033	WGS84	0	Rural buffer	MultiPolygon?crs=EPSG:3395&field=OBJECTID:integer(9,0)&field=DHSID:string(254,0)&field=DHSCC:string(254,0)&field=DHSYEAR:double(18,11)&field=DHSCLUST:double(18,11)&field=CCFIPS:string(254,0)&field=ADM1FIPS:string(254,0)&field=ADM1FIPSNA:string(254,0)&field=ADM1SALBNA:string(254,0)&field=ADM1SALBCO:string(254,0)&field=ADM1DHS:double(18,11)&field=ADM1NAME:string(254,0)&field=DHSREGCO:double(18,11)&…	0
1087	KE201400001103	KE	2014	1103	KE	NULL	NULL	NULL	NULL	53	Samburu	5	Rift Va	CEN	R	2.36453	36.7651	4.09267e+06	1125	WGS84	0	Rural buffer	MultiPolygon?crs=EPSG:3395&field=OBJECTID:integer(9,0)&field=DHSID:string(254,0)&field=DHSCC:string(254,0)&field=DHSYEAR:double(18,11)&field=DHSCLUST:double(18,11)&field=CCFIPS:string(254,0)&field=ADM1FIPS:string(254,0)&field=ADM1FIPSNA:string(254,0)&field=ADM1SALBNA:string(254,0)&field=ADM1SALBCO:string(254,0)&field=ADM1DHS:double(18,11)&field=ADM1NAME:string(254,0)&field=DHSREGCO:double(18,11)&…	0
1088	KE201400001104	KE	2014	1104	KE	NULL	NULL	NULL	NULL	53	Samburu	5	Rift Va	CEN	R	2.22248	36.7616	4.09229e+06	1310	WGS84	0	Rural buffer	MultiPolygon?crs=EPSG:3395&field=OBJECTID:integer(9,0)&field=DHSID:string(254,0)&field=DHSCC:string(254,0)&field=DHSYEAR:double(18,11)&field=DHSCLUST:double(18,11)&field=CCFIPS:string(254,0)&field=ADM1FIPS:string(254,0)&field=ADM1FIPSNA:string(254,0)&field=ADM1SALBNA:string(254,0)&field=ADM1SALBCO:string(254,0)&field=ADM1DHS:double(18,11)&field=ADM1NAME:string(254,0)&field=DHSREGCO:double(18,11)&…	0
1099	KE201400001115	KE	2014	1115	KE	NULL	NULL	NULL	NULL	54	Trans-Nzo	5	Rift Va	CEN	R	0.954922	34.9904	3.89511e+06	1812	WGS84	0	Rural buffer	MultiPolygon?crs=EPSG:3395&field=OBJECTID:integer(9,0)&field=DHSID:string(254,0)&field=DHSCC:string(254,0)&field=DHSYEAR:double(18,11)&field=DHSCLUST:double(18,11)&field=CCFIPS:string(254,0)&field=ADM1FIPS:string(254,0)&field=ADM1FIPSNA:string(254,0)&field=ADM1SALBNA:string(254,0)&field=ADM1SALBCO:string(254,0)&field=ADM1DHS:double(18,11)&field=ADM1NAME:string(254,0)&field=DHSREGCO:double(18,11)&…	0
1100	KE201400001116	KE	2014	1116	KE	NULL	NULL	NULL	NULL	54	Trans-Nzo	5	Rift Va	CEN	R	0.967786	35.0754	3.90457e+06	1824	WGS84	0	Rural buffer	MultiPolygon?crs=EPSG:3395&field=OBJECTID:integer(9,0)&field=DHSID:string(254,0)&field=DHSCC:string(254,0)&field=DHSYEAR:double(18,11)&field=DHSCLUST:double(18,11)&field=CCFIPS:string(254,0)&field=ADM1FIPS:string(254,0)&field=ADM1FIPSNA:string(254,0)&field=ADM1SALBNA:string(254,0)&field=ADM1SALBCO:string(254,0)&field=ADM1DHS:double(18,11)&field=ADM1NAME:string(254,0)&field=DHSREGCO:double(18,11)&…	1
1101	KE201400001117	KE	2014	1117	KE	NULL	NULL	NULL	NULL	54	Trans-Nzo	5	Rift Va	CEN	R	0.879123	34.9584	3.89156e+06	1747	WGS84	0	Rural buffer	MultiPolygon?crs=EPSG:3395&field=OBJECTID:integer(9,0)&field=DHSID:string(254,0)&field=DHSCC:string(254,0)&field=DHSYEAR:double(18,11)&field=DHSCLUST:double(18,11)&field=CCFIPS:string(254,0)&field=ADM1FIPS:string(254,0)&field=ADM1FIPSNA:string(254,0)&field=ADM1SALBNA:string(254,0)&field=ADM1SALBCO:string(254,0)&field=ADM1DHS:double(18,11)&field=ADM1NAME:string(254,0)&field=DHSREGCO:double(18,11)&…	0
1102	KE201400001118	KE	2014	1118	KE	NULL	NULL	NULL	NULL	54	Trans-Nzo	5	Rift Va	CEN	R	0.854334	34.8829	3.88314e+06	1757	WGS84	0	Rural buffer	MultiPolygon?crs=EPSG:3395&field=OBJECTID:integer(9,0)&field=DHSID:string(254,0)&field=DHSCC:string(254,0)&field=DHSYEAR:double(18,11)&field=DHSCLUST:double(18,11)&field=CCFIPS:string(254,0)&field=ADM1FIPS:string(254,0)&field=ADM1FIPSNA:string(254,0)&field=ADM1SALBNA:string(254,0)&field=ADM1SALBCO:string(254,0)&field=ADM1DHS:double(18,11)&field=ADM1NAME:string(254,0)&field=DHSREGCO:double(18,11)&…	0
1103	KE201400001119	KE	2014	1119	KE	NULL	NULL	NULL	NULL	54	Trans-Nzo	5	Rift Va	CEN	R	0.91095	34.9274	3.8881e+06	1772	WGS84	0	Rural buffer	MultiPolygon?crs=EPSG:3395&field=OBJECTID:integer(9,0)&field=DHSID:string(254,0)&field=DHSCC:string(254,0)&field=DHSYEAR:double(18,11)&field=DHSCLUST:double(18,11)&field=CCFIPS:string(254,0)&field=ADM1FIPS:string(254,0)&field=ADM1FIPSNA:string(254,0)&field=ADM1SALBNA:string(254,0)&field=ADM1SALBCO:string(254,0)&field=ADM1DHS:double(18,11)&field=ADM1NAME:string(254,0)&field=DHSREGCO:double(18,11)&…	0
1105	KE201400001121	KE	2014	1121	KE	NULL	NULL	NULL	NULL	54	Trans-Nzo	5	Rift Va	CEN	R	0.822493	34.8414	3.87853e+06	1717	WGS84	0	Rural buffer	MultiPolygon?crs=EPSG:3395&field=OBJECTID:integer(9,0)&field=DHSID:string(254,0)&field=DHSCC:string(254,0)&field=DHSYEAR:double(18,11)&field=DHSCLUST:double(18,11)&field=CCFIPS:string(254,0)&field=ADM1FIPS:string(254,0)&field=ADM1FIPSNA:string(254,0)&field=ADM1SALBNA:string(254,0)&field=ADM1SALBCO:string(254,0)&field=ADM1DHS:double(18,11)&field=ADM1NAME:string(254,0)&field=DHSREGCO:double(18,11)&…	0
1106	KE201400001122	KE	2014	1122	KE	NULL	NULL	NULL	NULL	54	Trans-Nzo	5	Rift Va	CEN	R	0.956844	34.8449	3.87892e+06	1996	WGS84	0	Rural buffer	MultiPolygon?crs=EPSG:3395&field=OBJECTID:integer(9,0)&field=DHSID:string(254,0)&field=DHSCC:string(254,0)&field=DHSYEAR:double(18,11)&field=DHSCLUST:double(18,11)&field=CCFIPS:string(254,0)&field=ADM1FIPS:string(254,0)&field=ADM1FIPSNA:string(254,0)&field=ADM1SALBNA:string(254,0)&field=ADM1SALBCO:string(254,0)&field=ADM1DHS:double(18,11)&field=ADM1NAME:string(254,0)&field=DHSREGCO:double(18,11)&…	0
1107	KE201400001123	KE	2014	1123	KE	NULL	NULL	NULL	NULL	54	Trans-Nzo	5	Rift Va	CEN	R	0.890224	34.8422	3.87861e+06	1802	WGS84	0	Rural buffer	MultiPolygon?crs=EPSG:3395&field=OBJECTID:integer(9,0)&field=DHSID:string(254,0)&field=DHSCC:string(254,0)&field=DHSYEAR:double(18,11)&field=DHSCLUST:double(18,11)&field=CCFIPS:string(254,0)&field=ADM1FIPS:string(254,0)&field=ADM1FIPSNA:string(254,0)&field=ADM1SALBNA:string(254,0)&field=ADM1SALBCO:string(254,0)&field=ADM1DHS:double(18,11)&field=ADM1NAME:string(254,0)&field=DHSREGCO:double(18,11)&…	0
1108	KE201400001124	KE	2014	1124	KE	NULL	NULL	NULL	NULL	54	Trans-Nzo	5	Rift Va	CEN	R	0.927056	35.3198	3.93178e+06	1992	WGS84	0	Rural buffer	MultiPolygon?crs=EPSG:3395&field=OBJECTID:integer(9,0)&field=DHSID:string(254,0)&field=DHSCC:string(254,0)&field=DHSYEAR:double(18,11)&field=DHSCLUST:double(18,11)&field=CCFIPS:string(254,0)&field=ADM1FIPS:string(254,0)&field=ADM1FIPSNA:string(254,0)&field=ADM1SALBNA:string(254,0)&field=ADM1SALBCO:string(254,0)&field=ADM1DHS:double(18,11)&field=ADM1NAME:string(254,0)&field=DHSREGCO:double(18,11)&…	0
1109	KE201400001125	KE	2014	1125	KE	NULL	NULL	NULL	NULL	54	Trans-Nzo	5	Rift Va	CEN	R	0.952872	35.2249	3.92121e+06	1915	WGS84	0	Rural buffer	MultiPolygon?crs=EPSG:3395&field=OBJECTID:integer(9,0)&field=DHSID:string(254,0)&field=DHSCC:string(254,0)&field=DHSYEAR:double(18,11)&field=DHSCLUST:double(18,11)&field=CCFIPS:string(254,0)&field=ADM1FIPS:string(254,0)&field=ADM1FIPSNA:string(254,0)&field=ADM1SALBNA:string(254,0)&field=ADM1SALBCO:string(254,0)&field=ADM1DHS:double(18,11)&field=ADM1NAME:string(254,0)&field=DHSREGCO:double(18,11)&…	0
1110	KE201400001126	KE	2014	1126	KE	NULL	NULL	NULL	NULL	54	Trans-Nzo	5	Rift Va	CEN	R	0.993352	35.3189	3.93168e+06	2275	WGS84	0	Rural buffer	MultiPolygon?crs=EPSG:3395&field=OBJECTID:integer(9,0)&field=DHSID:string(254,0)&field=DHSCC:string(254,0)&field=DHSYEAR:double(18,11)&field=DHSCLUST:double(18,11)&field=CCFIPS:string(254,0)&field=ADM1FIPS:string(254,0)&field=ADM1FIPSNA:string(254,0)&field=ADM1SALBNA:string(254,0)&field=ADM1SALBCO:string(254,0)&field=ADM1DHS:double(18,11)&field=ADM1NAME:string(254,0)&field=DHSREGCO:double(18,11)&…	0
1111	KE201400001127	KE	2014	1127	KE	NULL	NULL	NULL	NULL	54	Trans-Nzo	5	Rift Va	CEN	R	1.06384	35.1928	3.91764e+06	1980	WGS84	0	Rural buffer	MultiPolygon?crs=EPSG:3395&field=OBJECTID:integer(9,0)&field=DHSID:string(254,0)&field=DHSCC:string(254,0)&field=DHSYEAR:double(18,11)&field=DHSCLUST:double(18,11)&field=CCFIPS:string(254,0)&field=ADM1FIPS:string(254,0)&field=ADM1FIPSNA:string(254,0)&field=ADM1SALBNA:string(254,0)&field=ADM1SALBCO:string(254,0)&field=ADM1DHS:double(18,11)&field=ADM1NAME:string(254,0)&field=DHSREGCO:double(18,11)&…	0
1112	KE201400001128	KE	2014	1128	KE	NULL	NULL	NULL	NULL	54	Trans-Nzo	5	Rift Va	CEN	R	1.00308	35.1668	3.91475e+06	1888	WGS84	0	Rural buffer	MultiPolygon?crs=EPSG:3395&field=OBJECTID:integer(9,0)&field=DHSID:string(254,0)&field=DHSCC:string(254,0)&field=DHSYEAR:double(18,11)&field=DHSCLUST:double(18,11)&field=CCFIPS:string(254,0)&field=ADM1FIPS:string(254,0)&field=ADM1FIPSNA:string(254,0)&field=ADM1SALBNA:string(254,0)&field=ADM1SALBCO:string(254,0)&field=ADM1DHS:double(18,11)&field=ADM1NAME:string(254,0)&field=DHSREGCO:double(18,11)&…	1
1113	KE201400001129	KE	2014	1129	KE	NULL	NULL	NULL	NULL	54	Trans-Nzo	5	Rift Va	CEN	R	1.17871	35.1593	3.91391e+06	1910	WGS84	0	Rural buffer	MultiPolygon?crs=EPSG:3395&field=OBJECTID:integer(9,0)&field=DHSID:string(254,0)&field=DHSCC:string(254,0)&field=DHSYEAR:double(18,11)&field=DHSCLUST:double(18,11)&field=CCFIPS:string(254,0)&field=ADM1FIPS:string(254,0)&field=ADM1FIPSNA:string(254,0)&field=ADM1SALBNA:string(254,0)&field=ADM1SALBCO:string(254,0)&field=ADM1DHS:double(18,11)&field=ADM1NAME:string(254,0)&field=DHSREGCO:double(18,11)&…	1
1114	KE201400001130	KE	2014	1130	KE	NULL	NULL	NULL	NULL	54	Trans-Nzo	5	Rift Va	CEN	R	1.05641	35.1121	3.90866e+06	1909	WGS84	0	Rural buffer	MultiPolygon?crs=EPSG:3395&field=OBJECTID:integer(9,0)&field=DHSID:string(254,0)&field=DHSCC:string(254,0)&field=DHSYEAR:double(18,11)&field=DHSCLUST:double(18,11)&field=CCFIPS:string(254,0)&field=ADM1FIPS:string(254,0)&field=ADM1FIPSNA:string(254,0)&field=ADM1SALBNA:string(254,0)&field=ADM1SALBCO:string(254,0)&field=ADM1DHS:double(18,11)&field=ADM1NAME:string(254,0)&field=DHSREGCO:double(18,11)&…	1
1115	KE201400001131	KE	2014	1131	KE	NULL	NULL	NULL	NULL	54	Trans-Nzo	5	Rift Va	CEN	R	1.17893	34.817	3.87581e+06	1964	WGS84	0	Rural buffer	MultiPolygon?crs=EPSG:3395&field=OBJECTID:integer(9,0)&field=DHSID:string(254,0)&field=DHSCC:string(254,0)&field=DHSYEAR:double(18,11)&field=DHSCLUST:double(18,11)&field=CCFIPS:string(254,0)&field=ADM1FIPS:string(254,0)&field=ADM1FIPSNA:string(254,0)&field=ADM1SALBNA:string(254,0)&field=ADM1SALBCO:string(254,0)&field=ADM1DHS:double(18,11)&field=ADM1NAME:string(254,0)&field=DHSREGCO:double(18,11)&…	0
1116	KE201400001132	KE	2014	1132	KE	NULL	NULL	NULL	NULL	54	Trans-Nzo	5	Rift Va	CEN	R	0.991116	34.8417	3.87856e+06	1881	WGS84	0	Rural buffer	MultiPolygon?crs=EPSG:3395&field=OBJECTID:integer(9,0)&field=DHSID:string(254,0)&field=DHSCC:string(254,0)&field=DHSYEAR:double(18,11)&field=DHSCLUST:double(18,11)&field=CCFIPS:string(254,0)&field=ADM1FIPS:string(254,0)&field=ADM1FIPSNA:string(254,0)&field=ADM1SALBNA:string(254,0)&field=ADM1SALBCO:string(254,0)&field=ADM1DHS:double(18,11)&field=ADM1NAME:string(254,0)&field=DHSREGCO:double(18,11)&…	0
1117	KE201400001133	KE	2014	1133	KE	NULL	NULL	NULL	NULL	54	Trans-Nzo	5	Rift Va	CEN	R	1.11536	34.813	3.87537e+06	2068	WGS84	0	Rural buffer	MultiPolygon?crs=EPSG:3395&field=OBJECTID:integer(9,0)&field=DHSID:string(254,0)&field=DHSCC:string(254,0)&field=DHSYEAR:double(18,11)&field=DHSCLUST:double(18,11)&field=CCFIPS:string(254,0)&field=ADM1FIPS:string(254,0)&field=ADM1FIPSNA:string(254,0)&field=ADM1SALBNA:string(254,0)&field=ADM1SALBCO:string(254,0)&field=ADM1DHS:double(18,11)&field=ADM1NAME:string(254,0)&field=DHSREGCO:double(18,11)&…	0
1118	KE201400001134	KE	2014	1134	KE	NULL	NULL	NULL	NULL	54	Trans-Nzo	5	Rift Va	CEN	R	1.17936	35.0143	3.89778e+06	1907	WGS84	0	Rural buffer	MultiPolygon?crs=EPSG:3395&field=OBJECTID:integer(9,0)&field=DHSID:string(254,0)&field=DHSCC:string(254,0)&field=DHSYEAR:double(18,11)&field=DHSCLUST:double(18,11)&field=CCFIPS:string(254,0)&field=ADM1FIPS:string(254,0)&field=ADM1FIPSNA:string(254,0)&field=ADM1SALBNA:string(254,0)&field=ADM1SALBCO:string(254,0)&field=ADM1DHS:double(18,11)&field=ADM1NAME:string(254,0)&field=DHSREGCO:double(18,11)&…	0
1119	KE201400001135	KE	2014	1135	KE	NULL	NULL	NULL	NULL	54	Trans-Nzo	5	Rift Va	CEN	R	1.20453	34.875	3.88227e+06	1902	WGS84	0	Rural buffer	MultiPolygon?crs=EPSG:3395&field=OBJECTID:integer(9,0)&field=DHSID:string(254,0)&field=DHSCC:string(254,0)&field=DHSYEAR:double(18,11)&field=DHSCLUST:double(18,11)&field=CCFIPS:string(254,0)&field=ADM1FIPS:string(254,0)&field=ADM1FIPSNA:string(254,0)&field=ADM1SALBNA:string(254,0)&field=ADM1SALBCO:string(254,0)&field=ADM1DHS:double(18,11)&field=ADM1NAME:string(254,0)&field=DHSREGCO:double(18,11)&…	0
1120	KE201400001136	KE	2014	1136	KE	NULL	NULL	NULL	NULL	54	Trans-Nzo	5	Rift Va	CEN	R	1.10891	34.971	3.89295e+06	1849	WGS84	0	Rural buffer	MultiPolygon?crs=EPSG:3395&field=OBJECTID:integer(9,0)&field=DHSID:string(254,0)&field=DHSCC:string(254,0)&field=DHSYEAR:double(18,11)&field=DHSCLUST:double(18,11)&field=CCFIPS:string(254,0)&field=ADM1FIPS:string(254,0)&field=ADM1FIPSNA:string(254,0)&field=ADM1SALBNA:string(254,0)&field=ADM1SALBCO:string(254,0)&field=ADM1DHS:double(18,11)&field=ADM1NAME:string(254,0)&field=DHSREGCO:double(18,11)&…	0
1121	KE201400001137	KE	2014	1137	KE	NULL	NULL	NULL	NULL	54	Trans-Nzo	5	Rift Va	CEN	R	1.10403	34.9912	3.8952e+06	1818	WGS84	0	Rural buffer	MultiPolygon?crs=EPSG:3395&field=OBJECTID:integer(9,0)&field=DHSID:string(254,0)&field=DHSCC:string(254,0)&field=DHSYEAR:double(18,11)&field=DHSCLUST:double(18,11)&field=CCFIPS:string(254,0)&field=ADM1FIPS:string(254,0)&field=ADM1FIPSNA:string(254,0)&field=ADM1SALBNA:string(254,0)&field=ADM1SALBCO:string(254,0)&field=ADM1DHS:double(18,11)&field=ADM1NAME:string(254,0)&field=DHSREGCO:double(18,11)&…	0
1123	KE201400001139	KE	2014	1139	KE	NULL	NULL	NULL	NULL	58	Baringo	5	Rift Va	CEN	R	0.243543	35.8222	3.98771e+06	1550	WGS84	0	Rural buffer	MultiPolygon?crs=EPSG:3395&field=OBJECTID:integer(9,0)&field=DHSID:string(254,0)&field=DHSCC:string(254,0)&field=DHSYEAR:double(18,11)&field=DHSCLUST:double(18,11)&field=CCFIPS:string(254,0)&field=ADM1FIPS:string(254,0)&field=ADM1FIPSNA:string(254,0)&field=ADM1SALBNA:string(254,0)&field=ADM1SALBCO:string(254,0)&field=ADM1DHS:double(18,11)&field=ADM1NAME:string(254,0)&field=DHSREGCO:double(18,11)&…	0
1124	KE201400001140	KE	2014	1140	KE	NULL	NULL	NULL	NULL	58	Baringo	5	Rift Va	CEN	R	0.391817	35.8235	3.98786e+06	1995	WGS84	0	Rural buffer	MultiPolygon?crs=EPSG:3395&field=OBJECTID:integer(9,0)&field=DHSID:string(254,0)&field=DHSCC:string(254,0)&field=DHSYEAR:double(18,11)&field=DHSCLUST:double(18,11)&field=CCFIPS:string(254,0)&field=ADM1FIPS:string(254,0)&field=ADM1FIPSNA:string(254,0)&field=ADM1SALBNA:string(254,0)&field=ADM1SALBCO:string(254,0)&field=ADM1DHS:double(18,11)&field=ADM1NAME:string(254,0)&field=DHSREGCO:double(18,11)&…	0
1125	KE201400001141	KE	2014	1141	KE	NULL	NULL	NULL	NULL	58	Baringo	5	Rift Va	CEN	R	0.575207	35.6394	3.96736e+06	1101	WGS84	0	Rural buffer	MultiPolygon?crs=EPSG:3395&field=OBJECTID:integer(9,0)&field=DHSID:string(254,0)&field=DHSCC:string(254,0)&field=DHSYEAR:double(18,11)&field=DHSCLUST:double(18,11)&field=CCFIPS:string(254,0)&field=ADM1FIPS:string(254,0)&field=ADM1FIPSNA:string(254,0)&field=ADM1SALBNA:string(254,0)&field=ADM1SALBCO:string(254,0)&field=ADM1DHS:double(18,11)&field=ADM1NAME:string(254,0)&field=DHSREGCO:double(18,11)&…	0
1129	KE201400001145	KE	2014	1145	KE	NULL	NULL	NULL	NULL	58	Baringo	5	Rift Va	CEN	R	0.529795	35.7711	3.98202e+06	1751	WGS84	0	Rural buffer	MultiPolygon?crs=EPSG:3395&field=OBJECTID:integer(9,0)&field=DHSID:string(254,0)&field=DHSCC:string(254,0)&field=DHSYEAR:double(18,11)&field=DHSCLUST:double(18,11)&field=CCFIPS:string(254,0)&field=ADM1FIPS:string(254,0)&field=ADM1FIPSNA:string(254,0)&field=ADM1SALBNA:string(254,0)&field=ADM1SALBCO:string(254,0)&field=ADM1DHS:double(18,11)&field=ADM1NAME:string(254,0)&field=DHSREGCO:double(18,11)&…	0
1130	KE201400001146	KE	2014	1146	KE	NULL	NULL	NULL	NULL	58	Baringo	5	Rift Va	CEN	R	0.413822	35.8813	3.99429e+06	1330	WGS84	0	Rural buffer	MultiPolygon?crs=EPSG:3395&field=OBJECTID:integer(9,0)&field=DHSID:string(254,0)&field=DHSCC:string(254,0)&field=DHSYEAR:double(18,11)&field=DHSCLUST:double(18,11)&field=CCFIPS:string(254,0)&field=ADM1FIPS:string(254,0)&field=ADM1FIPSNA:string(254,0)&field=ADM1SALBNA:string(254,0)&field=ADM1SALBCO:string(254,0)&field=ADM1DHS:double(18,11)&field=ADM1NAME:string(254,0)&field=DHSREGCO:double(18,11)&…	0
1133	KE201400001149	KE	2014	1149	KE	NULL	NULL	NULL	NULL	58	Baringo	5	Rift Va	CEN	R	0.413312	36.0796	4.01636e+06	984	WGS84	0	Rural buffer	MultiPolygon?crs=EPSG:3395&field=OBJECTID:integer(9,0)&field=DHSID:string(254,0)&field=DHSCC:string(254,0)&field=DHSYEAR:double(18,11)&field=DHSCLUST:double(18,11)&field=CCFIPS:string(254,0)&field=ADM1FIPS:string(254,0)&field=ADM1FIPSNA:string(254,0)&field=ADM1SALBNA:string(254,0)&field=ADM1SALBCO:string(254,0)&field=ADM1DHS:double(18,11)&field=ADM1NAME:string(254,0)&field=DHSREGCO:double(18,11)&…	0
1134	KE201400001150	KE	2014	1150	KE	NULL	NULL	NULL	NULL	58	Baringo	5	Rift Va	CEN	R	0.247812	36.2271	4.03278e+06	2086	WGS84	0	Rural buffer	MultiPolygon?crs=EPSG:3395&field=OBJECTID:integer(9,0)&field=DHSID:string(254,0)&field=DHSCC:string(254,0)&field=DHSYEAR:double(18,11)&field=DHSCLUST:double(18,11)&field=CCFIPS:string(254,0)&field=ADM1FIPS:string(254,0)&field=ADM1FIPSNA:string(254,0)&field=ADM1SALBNA:string(254,0)&field=ADM1SALBCO:string(254,0)&field=ADM1DHS:double(18,11)&field=ADM1NAME:string(254,0)&field=DHSREGCO:double(18,11)&…	0
1135	KE201400001151	KE	2014	1151	KE	NULL	NULL	NULL	NULL	58	Baringo	5	Rift Va	CEN	R	0.723111	35.639	3.96732e+06	1055	WGS84	0	Rural buffer	MultiPolygon?crs=EPSG:3395&field=OBJECTID:integer(9,0)&field=DHSID:string(254,0)&field=DHSCC:string(254,0)&field=DHSYEAR:double(18,11)&field=DHSCLUST:double(18,11)&field=CCFIPS:string(254,0)&field=ADM1FIPS:string(254,0)&field=ADM1FIPSNA:string(254,0)&field=ADM1SALBNA:string(254,0)&field=ADM1SALBCO:string(254,0)&field=ADM1DHS:double(18,11)&field=ADM1NAME:string(254,0)&field=DHSREGCO:double(18,11)&…	0
1136	KE201400001152	KE	2014	1152	KE	NULL	NULL	NULL	NULL	58	Baringo	5	Rift Va	CEN	R	0.640893	35.8722	3.99327e+06	1173	WGS84	0	Rural buffer	MultiPolygon?crs=EPSG:3395&field=OBJECTID:integer(9,0)&field=DHSID:string(254,0)&field=DHSCC:string(254,0)&field=DHSYEAR:double(18,11)&field=DHSCLUST:double(18,11)&field=CCFIPS:string(254,0)&field=ADM1FIPS:string(254,0)&field=ADM1FIPSNA:string(254,0)&field=ADM1SALBNA:string(254,0)&field=ADM1SALBCO:string(254,0)&field=ADM1DHS:double(18,11)&field=ADM1NAME:string(254,0)&field=DHSREGCO:double(18,11)&…	0
1137	KE201400001153	KE	2014	1153	KE	NULL	NULL	NULL	NULL	58	Baringo	5	Rift Va	CEN	R	0.633115	35.8033	3.98561e+06	2064	WGS84	0	Rural buffer	MultiPolygon?crs=EPSG:3395&field=OBJECTID:integer(9,0)&field=DHSID:string(254,0)&field=DHSCC:string(254,0)&field=DHSYEAR:double(18,11)&field=DHSCLUST:double(18,11)&field=CCFIPS:string(254,0)&field=ADM1FIPS:string(254,0)&field=ADM1FIPSNA:string(254,0)&field=ADM1SALBNA:string(254,0)&field=ADM1SALBCO:string(254,0)&field=ADM1DHS:double(18,11)&field=ADM1NAME:string(254,0)&field=DHSREGCO:double(18,11)&…	0
1138	KE201400001154	KE	2014	1154	KE	NULL	NULL	NULL	NULL	58	Baringo	5	Rift Va	CEN	R	0.641007	35.8171	3.98714e+06	2298	WGS84	0	Rural buffer	MultiPolygon?crs=EPSG:3395&field=OBJECTID:integer(9,0)&field=DHSID:string(254,0)&field=DHSCC:string(254,0)&field=DHSYEAR:double(18,11)&field=DHSCLUST:double(18,11)&field=CCFIPS:string(254,0)&field=ADM1FIPS:string(254,0)&field=ADM1FIPSNA:string(254,0)&field=ADM1SALBNA:string(254,0)&field=ADM1SALBCO:string(254,0)&field=ADM1DHS:double(18,11)&field=ADM1NAME:string(254,0)&field=DHSREGCO:double(18,11)&…	0
1139	KE201400001155	KE	2014	1155	KE	NULL	NULL	NULL	NULL	58	Baringo	5	Rift Va	CEN	R	1.3696	35.784	3.98346e+06	1099	WGS84	0	Rural buffer	MultiPolygon?crs=EPSG:3395&field=OBJECTID:integer(9,0)&field=DHSID:string(254,0)&field=DHSCC:string(254,0)&field=DHSYEAR:double(18,11)&field=DHSCLUST:double(18,11)&field=CCFIPS:string(254,0)&field=ADM1FIPS:string(254,0)&field=ADM1FIPSNA:string(254,0)&field=ADM1SALBNA:string(254,0)&field=ADM1SALBCO:string(254,0)&field=ADM1DHS:double(18,11)&field=ADM1NAME:string(254,0)&field=DHSREGCO:double(18,11)&…	0
1140	KE201400001156	KE	2014	1156	KE	NULL	NULL	NULL	NULL	58	Baringo	5	Rift Va	CEN	R	1.57533	35.781	3.98312e+06	906	WGS84	0	Rural buffer	MultiPolygon?crs=EPSG:3395&field=OBJECTID:integer(9,0)&field=DHSID:string(254,0)&field=DHSCC:string(254,0)&field=DHSYEAR:double(18,11)&field=DHSCLUST:double(18,11)&field=CCFIPS:string(254,0)&field=ADM1FIPS:string(254,0)&field=ADM1FIPSNA:string(254,0)&field=ADM1SALBNA:string(254,0)&field=ADM1SALBCO:string(254,0)&field=ADM1DHS:double(18,11)&field=ADM1NAME:string(254,0)&field=DHSREGCO:double(18,11)&…	0
1141	KE201400001157	KE	2014	1157	KE	NULL	NULL	NULL	NULL	58	Baringo	5	Rift Va	CEN	R	0.85856	35.9453	4.00141e+06	955	WGS84	0	Rural buffer	MultiPolygon?crs=EPSG:3395&field=OBJECTID:integer(9,0)&field=DHSID:string(254,0)&field=DHSCC:string(254,0)&field=DHSYEAR:double(18,11)&field=DHSCLUST:double(18,11)&field=CCFIPS:string(254,0)&field=ADM1FIPS:string(254,0)&field=ADM1FIPSNA:string(254,0)&field=ADM1SALBNA:string(254,0)&field=ADM1SALBCO:string(254,0)&field=ADM1DHS:double(18,11)&field=ADM1NAME:string(254,0)&field=DHSREGCO:double(18,11)&…	0
1142	KE201400001158	KE	2014	1158	KE	NULL	NULL	NULL	NULL	58	Baringo	5	Rift Va	CEN	R	0.913632	36.0113	4.00876e+06	850	WGS84	0	Rural buffer	MultiPolygon?crs=EPSG:3395&field=OBJECTID:integer(9,0)&field=DHSID:string(254,0)&field=DHSCC:string(254,0)&field=DHSYEAR:double(18,11)&field=DHSCLUST:double(18,11)&field=CCFIPS:string(254,0)&field=ADM1FIPS:string(254,0)&field=ADM1FIPSNA:string(254,0)&field=ADM1SALBNA:string(254,0)&field=ADM1SALBCO:string(254,0)&field=ADM1DHS:double(18,11)&field=ADM1NAME:string(254,0)&field=DHSREGCO:double(18,11)&…	0
1143	KE201400001159	KE	2014	1159	KE	NULL	NULL	NULL	NULL	58	Baringo	5	Rift Va	CEN	R	0.668514	36.2223	4.03225e+06	1211	WGS84	0	Rural buffer	MultiPolygon?crs=EPSG:3395&field=OBJECTID:integer(9,0)&field=DHSID:string(254,0)&field=DHSCC:string(254,0)&field=DHSYEAR:double(18,11)&field=DHSCLUST:double(18,11)&field=CCFIPS:string(254,0)&field=ADM1FIPS:string(254,0)&field=ADM1FIPSNA:string(254,0)&field=ADM1SALBNA:string(254,0)&field=ADM1SALBCO:string(254,0)&field=ADM1DHS:double(18,11)&field=ADM1NAME:string(254,0)&field=DHSREGCO:double(18,11)&…	0
1144	KE201400001160	KE	2014	1160	KE	NULL	NULL	NULL	NULL	58	Baringo	5	Rift Va	CEN	R	0.715214	36.3301	4.04425e+06	1731	WGS84	0	Rural buffer	MultiPolygon?crs=EPSG:3395&field=OBJECTID:integer(9,0)&field=DHSID:string(254,0)&field=DHSCC:string(254,0)&field=DHSYEAR:double(18,11)&field=DHSCLUST:double(18,11)&field=CCFIPS:string(254,0)&field=ADM1FIPS:string(254,0)&field=ADM1FIPSNA:string(254,0)&field=ADM1SALBNA:string(254,0)&field=ADM1SALBCO:string(254,0)&field=ADM1DHS:double(18,11)&field=ADM1NAME:string(254,0)&field=DHSREGCO:double(18,11)&…	0
1145	KE201400001161	KE	2014	1161	KE	NULL	NULL	NULL	NULL	58	Baringo	5	Rift Va	CEN	R	-0.047684	35.7893	3.98405e+06	2045	WGS84	0	Rural buffer	MultiPolygon?crs=EPSG:3395&field=OBJECTID:integer(9,0)&field=DHSID:string(254,0)&field=DHSCC:string(254,0)&field=DHSYEAR:double(18,11)&field=DHSCLUST:double(18,11)&field=CCFIPS:string(254,0)&field=ADM1FIPS:string(254,0)&field=ADM1FIPSNA:string(254,0)&field=ADM1SALBNA:string(254,0)&field=ADM1SALBCO:string(254,0)&field=ADM1DHS:double(18,11)&field=ADM1NAME:string(254,0)&field=DHSREGCO:double(18,11)&…	0
1146	KE201400001162	KE	2014	1162	KE	NULL	NULL	NULL	NULL	58	Baringo	5	Rift Va	CEN	R	-0.040252	35.6462	3.96811e+06	2397	WGS84	0	Rural buffer	MultiPolygon?crs=EPSG:3395&field=OBJECTID:integer(9,0)&field=DHSID:string(254,0)&field=DHSCC:string(254,0)&field=DHSYEAR:double(18,11)&field=DHSCLUST:double(18,11)&field=CCFIPS:string(254,0)&field=ADM1FIPS:string(254,0)&field=ADM1FIPSNA:string(254,0)&field=ADM1SALBNA:string(254,0)&field=ADM1SALBCO:string(254,0)&field=ADM1DHS:double(18,11)&field=ADM1NAME:string(254,0)&field=DHSREGCO:double(18,11)&…	0
1151	KE201400001167	KE	2014	1167	KE	NULL	NULL	NULL	NULL	58	Baringo	5	Rift Va	CEN	R	0.023536	35.5401	3.9563e+06	2777	WGS84	0	Rural buffer	MultiPolygon?crs=EPSG:3395&field=OBJECTID:integer(9,0)&field=DHSID:string(254,0)&field=DHSCC:string(254,0)&field=DHSYEAR:double(18,11)&field=DHSCLUST:double(18,11)&field=CCFIPS:string(254,0)&field=ADM1FIPS:string(254,0)&field=ADM1FIPSNA:string(254,0)&field=ADM1SALBNA:string(254,0)&field=ADM1SALBCO:string(254,0)&field=ADM1DHS:double(18,11)&field=ADM1NAME:string(254,0)&field=DHSREGCO:double(18,11)&…	0
1152	KE201400001168	KE	2014	1168	KE	NULL	NULL	NULL	NULL	58	Baringo	5	Rift Va	CEN	R	0.076191	35.8983	3.99618e+06	1583	WGS84	0	Rural buffer	MultiPolygon?crs=EPSG:3395&field=OBJECTID:integer(9,0)&field=DHSID:string(254,0)&field=DHSCC:string(254,0)&field=DHSYEAR:double(18,11)&field=DHSCLUST:double(18,11)&field=CCFIPS:string(254,0)&field=ADM1FIPS:string(254,0)&field=ADM1FIPSNA:string(254,0)&field=ADM1SALBNA:string(254,0)&field=ADM1SALBCO:string(254,0)&field=ADM1DHS:double(18,11)&field=ADM1NAME:string(254,0)&field=DHSREGCO:double(18,11)&…	0
1153	KE201400001169	KE	2014	1169	KE	NULL	NULL	NULL	NULL	58	Baringo	5	Rift Va	CEN	R	0.000775	35.9204	3.99864e+06	1641	WGS84	0	Rural buffer	MultiPolygon?crs=EPSG:3395&field=OBJECTID:integer(9,0)&field=DHSID:string(254,0)&field=DHSCC:string(254,0)&field=DHSYEAR:double(18,11)&field=DHSCLUST:double(18,11)&field=CCFIPS:string(254,0)&field=ADM1FIPS:string(254,0)&field=ADM1FIPSNA:string(254,0)&field=ADM1SALBNA:string(254,0)&field=ADM1SALBCO:string(254,0)&field=ADM1DHS:double(18,11)&field=ADM1NAME:string(254,0)&field=DHSREGCO:double(18,11)&…	0
1154	KE201400001170	KE	2014	1170	KE	NULL	NULL	NULL	NULL	58	Baringo	5	Rift Va	CEN	R	0.030202	36.0557	4.0137e+06	1697	WGS84	0	Rural buffer	MultiPolygon?crs=EPSG:3395&field=OBJECTID:integer(9,0)&field=DHSID:string(254,0)&field=DHSCC:string(254,0)&field=DHSYEAR:double(18,11)&field=DHSCLUST:double(18,11)&field=CCFIPS:string(254,0)&field=ADM1FIPS:string(254,0)&field=ADM1FIPSNA:string(254,0)&field=ADM1SALBNA:string(254,0)&field=ADM1SALBCO:string(254,0)&field=ADM1DHS:double(18,11)&field=ADM1NAME:string(254,0)&field=DHSREGCO:double(18,11)&…	0
1155	KE201400001171	KE	2014	1171	KE	NULL	NULL	NULL	NULL	55	Uasin Gis	5	Rift Va	CEN	R	0.692989	35.2223	3.92093e+06	2007	WGS84	0	Rural buffer	MultiPolygon?crs=EPSG:3395&field=OBJECTID:integer(9,0)&field=DHSID:string(254,0)&field=DHSCC:string(254,0)&field=DHSYEAR:double(18,11)&field=DHSCLUST:double(18,11)&field=CCFIPS:string(254,0)&field=ADM1FIPS:string(254,0)&field=ADM1FIPSNA:string(254,0)&field=ADM1SALBNA:string(254,0)&field=ADM1SALBCO:string(254,0)&field=ADM1DHS:double(18,11)&field=ADM1NAME:string(254,0)&field=DHSREGCO:double(18,11)&…	0
1156	KE201400001172	KE	2014	1172	KE	NULL	NULL	NULL	NULL	55	Uasin Gis	5	Rift Va	CEN	R	0.838466	35.2274	3.9215e+06	2018	WGS84	0	Rural buffer	MultiPolygon?crs=EPSG:3395&field=OBJECTID:integer(9,0)&field=DHSID:string(254,0)&field=DHSCC:string(254,0)&field=DHSYEAR:double(18,11)&field=DHSCLUST:double(18,11)&field=CCFIPS:string(254,0)&field=ADM1FIPS:string(254,0)&field=ADM1FIPSNA:string(254,0)&field=ADM1SALBNA:string(254,0)&field=ADM1SALBCO:string(254,0)&field=ADM1DHS:double(18,11)&field=ADM1NAME:string(254,0)&field=DHSREGCO:double(18,11)&…	0
1158	KE201400001174	KE	2014	1174	KE	NULL	NULL	NULL	NULL	55	Uasin Gis	5	Rift Va	CEN	R	0.829351	35.2095	3.91951e+06	1900	WGS84	0	Rural buffer	MultiPolygon?crs=EPSG:3395&field=OBJECTID:integer(9,0)&field=DHSID:string(254,0)&field=DHSCC:string(254,0)&field=DHSYEAR:double(18,11)&field=DHSCLUST:double(18,11)&field=CCFIPS:string(254,0)&field=ADM1FIPS:string(254,0)&field=ADM1FIPSNA:string(254,0)&field=ADM1SALBNA:string(254,0)&field=ADM1SALBCO:string(254,0)&field=ADM1DHS:double(18,11)&field=ADM1NAME:string(254,0)&field=DHSREGCO:double(18,11)&…	1
1159	KE201400001175	KE	2014	1175	KE	NULL	NULL	NULL	NULL	55	Uasin Gis	5	Rift Va	CEN	R	0.63318	35.2065	3.91917e+06	1996	WGS84	0	Rural buffer	MultiPolygon?crs=EPSG:3395&field=OBJECTID:integer(9,0)&field=DHSID:string(254,0)&field=DHSCC:string(254,0)&field=DHSYEAR:double(18,11)&field=DHSCLUST:double(18,11)&field=CCFIPS:string(254,0)&field=ADM1FIPS:string(254,0)&field=ADM1FIPSNA:string(254,0)&field=ADM1SALBNA:string(254,0)&field=ADM1SALBCO:string(254,0)&field=ADM1DHS:double(18,11)&field=ADM1NAME:string(254,0)&field=DHSREGCO:double(18,11)&…	0
1160	KE201400001176	KE	2014	1176	KE	NULL	NULL	NULL	NULL	55	Uasin Gis	5	Rift Va	CEN	R	0.817538	35.2904	3.92851e+06	2033	WGS84	0	Rural buffer	MultiPolygon?crs=EPSG:3395&field=OBJECTID:integer(9,0)&field=DHSID:string(254,0)&field=DHSCC:string(254,0)&field=DHSYEAR:double(18,11)&field=DHSCLUST:double(18,11)&field=CCFIPS:string(254,0)&field=ADM1FIPS:string(254,0)&field=ADM1FIPSNA:string(254,0)&field=ADM1SALBNA:string(254,0)&field=ADM1SALBCO:string(254,0)&field=ADM1DHS:double(18,11)&field=ADM1NAME:string(254,0)&field=DHSREGCO:double(18,11)&…	0
1167	KE201400001183	KE	2014	1183	KE	NULL	NULL	NULL	NULL	55	Uasin Gis	5	Rift Va	CEN	R	0.629269	35.104	3.90776e+06	1958	WGS84	0	Rural buffer	MultiPolygon?crs=EPSG:3395&field=OBJECTID:integer(9,0)&field=DHSID:string(254,0)&field=DHSCC:string(254,0)&field=DHSYEAR:double(18,11)&field=DHSCLUST:double(18,11)&field=CCFIPS:string(254,0)&field=ADM1FIPS:string(254,0)&field=ADM1FIPSNA:string(254,0)&field=ADM1SALBNA:string(254,0)&field=ADM1SALBCO:string(254,0)&field=ADM1DHS:double(18,11)&field=ADM1NAME:string(254,0)&field=DHSREGCO:double(18,11)&…	2
1168	KE201400001184	KE	2014	1184	KE	NULL	NULL	NULL	NULL	55	Uasin Gis	5	Rift Va	CEN	R	0.613144	35.0374	3.90035e+06	1827	WGS84	0	Rural buffer	MultiPolygon?crs=EPSG:3395&field=OBJECTID:integer(9,0)&field=DHSID:string(254,0)&field=DHSCC:string(254,0)&field=DHSYEAR:double(18,11)&field=DHSCLUST:double(18,11)&field=CCFIPS:string(254,0)&field=ADM1FIPS:string(254,0)&field=ADM1FIPSNA:string(254,0)&field=ADM1SALBNA:string(254,0)&field=ADM1SALBCO:string(254,0)&field=ADM1DHS:double(18,11)&field=ADM1NAME:string(254,0)&field=DHSREGCO:double(18,11)&…	1
1169	KE201400001185	KE	2014	1185	KE	NULL	NULL	NULL	NULL	55	Uasin Gis	5	Rift Va	CEN	R	0.602686	35.0501	3.90176e+06	1839	WGS84	0	Rural buffer	MultiPolygon?crs=EPSG:3395&field=OBJECTID:integer(9,0)&field=DHSID:string(254,0)&field=DHSCC:string(254,0)&field=DHSYEAR:double(18,11)&field=DHSCLUST:double(18,11)&field=CCFIPS:string(254,0)&field=ADM1FIPS:string(254,0)&field=ADM1FIPSNA:string(254,0)&field=ADM1SALBNA:string(254,0)&field=ADM1SALBCO:string(254,0)&field=ADM1DHS:double(18,11)&field=ADM1NAME:string(254,0)&field=DHSREGCO:double(18,11)&…	1
1170	KE201400001186	KE	2014	1186	KE	NULL	NULL	NULL	NULL	55	Uasin Gis	5	Rift Va	CEN	R	0.340606	35.4585	3.94722e+06	2373	WGS84	0	Rural buffer	MultiPolygon?crs=EPSG:3395&field=OBJECTID:integer(9,0)&field=DHSID:string(254,0)&field=DHSCC:string(254,0)&field=DHSYEAR:double(18,11)&field=DHSCLUST:double(18,11)&field=CCFIPS:string(254,0)&field=ADM1FIPS:string(254,0)&field=ADM1FIPSNA:string(254,0)&field=ADM1SALBNA:string(254,0)&field=ADM1SALBCO:string(254,0)&field=ADM1DHS:double(18,11)&field=ADM1NAME:string(254,0)&field=DHSREGCO:double(18,11)&…	0
1174	KE201400001190	KE	2014	1190	KE	NULL	NULL	NULL	NULL	55	Uasin Gis	5	Rift Va	CEN	R	0.259013	35.4448	3.9457e+06	2326	WGS84	0	Rural buffer	MultiPolygon?crs=EPSG:3395&field=OBJECTID:integer(9,0)&field=DHSID:string(254,0)&field=DHSCC:string(254,0)&field=DHSYEAR:double(18,11)&field=DHSCLUST:double(18,11)&field=CCFIPS:string(254,0)&field=ADM1FIPS:string(254,0)&field=ADM1FIPSNA:string(254,0)&field=ADM1SALBNA:string(254,0)&field=ADM1SALBCO:string(254,0)&field=ADM1DHS:double(18,11)&field=ADM1NAME:string(254,0)&field=DHSREGCO:double(18,11)&…	0
1175	KE201400001191	KE	2014	1191	KE	NULL	NULL	NULL	NULL	55	Uasin Gis	5	Rift Va	CEN	R	0.612142	35.4292	3.94396e+06	2262	WGS84	0	Rural buffer	MultiPolygon?crs=EPSG:3395&field=OBJECTID:integer(9,0)&field=DHSID:string(254,0)&field=DHSCC:string(254,0)&field=DHSYEAR:double(18,11)&field=DHSCLUST:double(18,11)&field=CCFIPS:string(254,0)&field=ADM1FIPS:string(254,0)&field=ADM1FIPSNA:string(254,0)&field=ADM1SALBNA:string(254,0)&field=ADM1SALBCO:string(254,0)&field=ADM1DHS:double(18,11)&field=ADM1NAME:string(254,0)&field=DHSREGCO:double(18,11)&…	0
1176	KE201400001192	KE	2014	1192	KE	NULL	NULL	NULL	NULL	55	Uasin Gis	5	Rift Va	CEN	R	0.745702	35.3119	3.93091e+06	2079	WGS84	0	Rural buffer	MultiPolygon?crs=EPSG:3395&field=OBJECTID:integer(9,0)&field=DHSID:string(254,0)&field=DHSCC:string(254,0)&field=DHSYEAR:double(18,11)&field=DHSCLUST:double(18,11)&field=CCFIPS:string(254,0)&field=ADM1FIPS:string(254,0)&field=ADM1FIPSNA:string(254,0)&field=ADM1SALBNA:string(254,0)&field=ADM1SALBCO:string(254,0)&field=ADM1DHS:double(18,11)&field=ADM1NAME:string(254,0)&field=DHSREGCO:double(18,11)&…	0
1179	KE201400001195	KE	2014	1195	KE	NULL	NULL	NULL	NULL	55	Uasin Gis	5	Rift Va	CEN	R	0.869111	35.3224	3.93207e+06	1982	WGS84	0	Rural buffer	MultiPolygon?crs=EPSG:3395&field=OBJECTID:integer(9,0)&field=DHSID:string(254,0)&field=DHSCC:string(254,0)&field=DHSYEAR:double(18,11)&field=DHSCLUST:double(18,11)&field=CCFIPS:string(254,0)&field=ADM1FIPS:string(254,0)&field=ADM1FIPSNA:string(254,0)&field=ADM1SALBNA:string(254,0)&field=ADM1SALBCO:string(254,0)&field=ADM1DHS:double(18,11)&field=ADM1NAME:string(254,0)&field=DHSREGCO:double(18,11)&…	0
1180	KE201400001196	KE	2014	1196	KE	NULL	NULL	NULL	NULL	55	Uasin Gis	5	Rift Va	CEN	R	0.22119	35.3256	3.93243e+06	2244	WGS84	0	Rural buffer	MultiPolygon?crs=EPSG:3395&field=OBJECTID:integer(9,0)&field=DHSID:string(254,0)&field=DHSCC:string(254,0)&field=DHSYEAR:double(18,11)&field=DHSCLUST:double(18,11)&field=CCFIPS:string(254,0)&field=ADM1FIPS:string(254,0)&field=ADM1FIPSNA:string(254,0)&field=ADM1SALBNA:string(254,0)&field=ADM1SALBCO:string(254,0)&field=ADM1DHS:double(18,11)&field=ADM1NAME:string(254,0)&field=DHSREGCO:double(18,11)&…	0
1181	KE201400001197	KE	2014	1197	KE	NULL	NULL	NULL	NULL	55	Uasin Gis	5	Rift Va	CEN	R	0.156191	35.4307	3.94412e+06	2453	WGS84	0	Rural buffer	MultiPolygon?crs=EPSG:3395&field=OBJECTID:integer(9,0)&field=DHSID:string(254,0)&field=DHSCC:string(254,0)&field=DHSYEAR:double(18,11)&field=DHSCLUST:double(18,11)&field=CCFIPS:string(254,0)&field=ADM1FIPS:string(254,0)&field=ADM1FIPSNA:string(254,0)&field=ADM1SALBNA:string(254,0)&field=ADM1SALBCO:string(254,0)&field=ADM1DHS:double(18,11)&field=ADM1NAME:string(254,0)&field=DHSREGCO:double(18,11)&…	0
1182	KE201400001198	KE	2014	1198	KE	NULL	NULL	NULL	NULL	55	Uasin Gis	5	Rift Va	CEN	R	0.215115	35.4039	3.94115e+06	2373	WGS84	0	Rural buffer	MultiPolygon?crs=EPSG:3395&field=OBJECTID:integer(9,0)&field=DHSID:string(254,0)&field=DHSCC:string(254,0)&field=DHSYEAR:double(18,11)&field=DHSCLUST:double(18,11)&field=CCFIPS:string(254,0)&field=ADM1FIPS:string(254,0)&field=ADM1FIPSNA:string(254,0)&field=ADM1SALBNA:string(254,0)&field=ADM1SALBCO:string(254,0)&field=ADM1DHS:double(18,11)&field=ADM1NAME:string(254,0)&field=DHSREGCO:double(18,11)&…	0
1183	KE201400001199	KE	2014	1199	KE	NULL	NULL	NULL	NULL	55	Uasin Gis	5	Rift Va	CEN	R	0.351955	35.4288	3.94391e+06	2269	WGS84	0	Rural buffer	MultiPolygon?crs=EPSG:3395&field=OBJECTID:integer(9,0)&field=DHSID:string(254,0)&field=DHSCC:string(254,0)&field=DHSYEAR:double(18,11)&field=DHSCLUST:double(18,11)&field=CCFIPS:string(254,0)&field=ADM1FIPS:string(254,0)&field=ADM1FIPSNA:string(254,0)&field=ADM1SALBNA:string(254,0)&field=ADM1SALBCO:string(254,0)&field=ADM1DHS:double(18,11)&field=ADM1NAME:string(254,0)&field=DHSREGCO:double(18,11)&…	0
1184	KE201400001200	KE	2014	1200	KE	NULL	NULL	NULL	NULL	55	Uasin Gis	5	Rift Va	CEN	R	0.434459	35.2178	3.92043e+06	2056	WGS84	0	Rural buffer	MultiPolygon?crs=EPSG:3395&field=OBJECTID:integer(9,0)&field=DHSID:string(254,0)&field=DHSCC:string(254,0)&field=DHSYEAR:double(18,11)&field=DHSCLUST:double(18,11)&field=CCFIPS:string(254,0)&field=ADM1FIPS:string(254,0)&field=ADM1FIPSNA:string(254,0)&field=ADM1SALBNA:string(254,0)&field=ADM1SALBCO:string(254,0)&field=ADM1DHS:double(18,11)&field=ADM1NAME:string(254,0)&field=DHSREGCO:double(18,11)&…	0
1190	KE201400001206	KE	2014	1206	KE	NULL	NULL	NULL	NULL	56	Elgeyo Ma	5	Rift Va	CEN	R	1.06176	35.6213	3.96534e+06	2196	WGS84	0	Rural buffer	MultiPolygon?crs=EPSG:3395&field=OBJECTID:integer(9,0)&field=DHSID:string(254,0)&field=DHSCC:string(254,0)&field=DHSYEAR:double(18,11)&field=DHSCLUST:double(18,11)&field=CCFIPS:string(254,0)&field=ADM1FIPS:string(254,0)&field=ADM1FIPSNA:string(254,0)&field=ADM1SALBNA:string(254,0)&field=ADM1SALBCO:string(254,0)&field=ADM1DHS:double(18,11)&field=ADM1NAME:string(254,0)&field=DHSREGCO:double(18,11)&…	0
1191	KE201400001207	KE	2014	1207	KE	NULL	NULL	NULL	NULL	56	Elgeyo Ma	5	Rift Va	CEN	R	1.23673	35.6231	3.96554e+06	1965	WGS84	0	Rural buffer	MultiPolygon?crs=EPSG:3395&field=OBJECTID:integer(9,0)&field=DHSID:string(254,0)&field=DHSCC:string(254,0)&field=DHSYEAR:double(18,11)&field=DHSCLUST:double(18,11)&field=CCFIPS:string(254,0)&field=ADM1FIPS:string(254,0)&field=ADM1FIPSNA:string(254,0)&field=ADM1SALBNA:string(254,0)&field=ADM1SALBCO:string(254,0)&field=ADM1DHS:double(18,11)&field=ADM1NAME:string(254,0)&field=DHSREGCO:double(18,11)&…	0
1192	KE201400001208	KE	2014	1208	KE	NULL	NULL	NULL	NULL	56	Elgeyo Ma	5	Rift Va	CEN	R	1.05881	35.5903	3.96189e+06	2269	WGS84	0	Rural buffer	MultiPolygon?crs=EPSG:3395&field=OBJECTID:integer(9,0)&field=DHSID:string(254,0)&field=DHSCC:string(254,0)&field=DHSYEAR:double(18,11)&field=DHSCLUST:double(18,11)&field=CCFIPS:string(254,0)&field=ADM1FIPS:string(254,0)&field=ADM1FIPSNA:string(254,0)&field=ADM1SALBNA:string(254,0)&field=ADM1SALBCO:string(254,0)&field=ADM1DHS:double(18,11)&field=ADM1NAME:string(254,0)&field=DHSREGCO:double(18,11)&…	0
1194	KE201400001210	KE	2014	1210	KE	NULL	NULL	NULL	NULL	56	Elgeyo Ma	5	Rift Va	CEN	R	1.00794	35.5636	3.95892e+06	2310	WGS84	0	Rural buffer	MultiPolygon?crs=EPSG:3395&field=OBJECTID:integer(9,0)&field=DHSID:string(254,0)&field=DHSCC:string(254,0)&field=DHSYEAR:double(18,11)&field=DHSCLUST:double(18,11)&field=CCFIPS:string(254,0)&field=ADM1FIPS:string(254,0)&field=ADM1FIPSNA:string(254,0)&field=ADM1SALBNA:string(254,0)&field=ADM1SALBCO:string(254,0)&field=ADM1DHS:double(18,11)&field=ADM1NAME:string(254,0)&field=DHSREGCO:double(18,11)&…	0
1195	KE201400001212	KE	2014	1212	KE	NULL	NULL	NULL	NULL	56	Elgeyo Ma	5	Rift Va	CEN	R	0.840955	35.5826	3.96103e+06	1171	WGS84	0	Rural buffer	MultiPolygon?crs=EPSG:3395&field=OBJECTID:integer(9,0)&field=DHSID:string(254,0)&field=DHSCC:string(254,0)&field=DHSYEAR:double(18,11)&field=DHSCLUST:double(18,11)&field=CCFIPS:string(254,0)&field=ADM1FIPS:string(254,0)&field=ADM1FIPSNA:string(254,0)&field=ADM1SALBNA:string(254,0)&field=ADM1SALBCO:string(254,0)&field=ADM1DHS:double(18,11)&field=ADM1NAME:string(254,0)&field=DHSREGCO:double(18,11)&…	0
1196	KE201400001213	KE	2014	1213	KE	NULL	NULL	NULL	NULL	56	Elgeyo Ma	5	Rift Va	CEN	R	1.02636	35.439	3.94505e+06	2776	WGS84	0	Rural buffer	MultiPolygon?crs=EPSG:3395&field=OBJECTID:integer(9,0)&field=DHSID:string(254,0)&field=DHSCC:string(254,0)&field=DHSYEAR:double(18,11)&field=DHSCLUST:double(18,11)&field=CCFIPS:string(254,0)&field=ADM1FIPS:string(254,0)&field=ADM1FIPSNA:string(254,0)&field=ADM1SALBNA:string(254,0)&field=ADM1SALBCO:string(254,0)&field=ADM1DHS:double(18,11)&field=ADM1NAME:string(254,0)&field=DHSREGCO:double(18,11)&…	0
1197	KE201400001214	KE	2014	1214	KE	NULL	NULL	NULL	NULL	56	Elgeyo Ma	5	Rift Va	CEN	R	0.843381	35.4942	3.9512e+06	2325	WGS84	0	Rural buffer	MultiPolygon?crs=EPSG:3395&field=OBJECTID:integer(9,0)&field=DHSID:string(254,0)&field=DHSCC:string(254,0)&field=DHSYEAR:double(18,11)&field=DHSCLUST:double(18,11)&field=CCFIPS:string(254,0)&field=ADM1FIPS:string(254,0)&field=ADM1FIPSNA:string(254,0)&field=ADM1SALBNA:string(254,0)&field=ADM1SALBCO:string(254,0)&field=ADM1DHS:double(18,11)&field=ADM1NAME:string(254,0)&field=DHSREGCO:double(18,11)&…	0
1198	KE201400001215	KE	2014	1215	KE	NULL	NULL	NULL	NULL	56	Elgeyo Ma	5	Rift Va	CEN	R	1.1299	35.3689	3.93724e+06	2894	WGS84	0	Rural buffer	MultiPolygon?crs=EPSG:3395&field=OBJECTID:integer(9,0)&field=DHSID:string(254,0)&field=DHSCC:string(254,0)&field=DHSYEAR:double(18,11)&field=DHSCLUST:double(18,11)&field=CCFIPS:string(254,0)&field=ADM1FIPS:string(254,0)&field=ADM1FIPSNA:string(254,0)&field=ADM1SALBNA:string(254,0)&field=ADM1SALBCO:string(254,0)&field=ADM1DHS:double(18,11)&field=ADM1NAME:string(254,0)&field=DHSREGCO:double(18,11)&…	0
1200	KE201400001217	KE	2014	1217	KE	NULL	NULL	NULL	NULL	56	Elgeyo Ma	5	Rift Va	CEN	R	0.919341	35.4498	3.94625e+06	2605	WGS84	0	Rural buffer	MultiPolygon?crs=EPSG:3395&field=OBJECTID:integer(9,0)&field=DHSID:string(254,0)&field=DHSCC:string(254,0)&field=DHSYEAR:double(18,11)&field=DHSCLUST:double(18,11)&field=CCFIPS:string(254,0)&field=ADM1FIPS:string(254,0)&field=ADM1FIPSNA:string(254,0)&field=ADM1SALBNA:string(254,0)&field=ADM1SALBCO:string(254,0)&field=ADM1DHS:double(18,11)&field=ADM1NAME:string(254,0)&field=DHSREGCO:double(18,11)&…	0
1201	KE201400001218	KE	2014	1218	KE	NULL	NULL	NULL	NULL	56	Elgeyo Ma	5	Rift Va	CEN	R	1.07185	35.2828	3.92766e+06	2082	WGS84	0	Rural buffer	MultiPolygon?crs=EPSG:3395&field=OBJECTID:integer(9,0)&field=DHSID:string(254,0)&field=DHSCC:string(254,0)&field=DHSYEAR:double(18,11)&field=DHSCLUST:double(18,11)&field=CCFIPS:string(254,0)&field=ADM1FIPS:string(254,0)&field=ADM1FIPSNA:string(254,0)&field=ADM1SALBNA:string(254,0)&field=ADM1SALBCO:string(254,0)&field=ADM1DHS:double(18,11)&field=ADM1NAME:string(254,0)&field=DHSREGCO:double(18,11)&…	0
1202	KE201400001219	KE	2014	1219	KE	NULL	NULL	NULL	NULL	56	Elgeyo Ma	5	Rift Va	CEN	R	1.25851	35.6161	3.96477e+06	1411	WGS84	0	Rural buffer	MultiPolygon?crs=EPSG:3395&field=OBJECTID:integer(9,0)&field=DHSID:string(254,0)&field=DHSCC:string(254,0)&field=DHSYEAR:double(18,11)&field=DHSCLUST:double(18,11)&field=CCFIPS:string(254,0)&field=ADM1FIPS:string(254,0)&field=ADM1FIPSNA:string(254,0)&field=ADM1SALBNA:string(254,0)&field=ADM1SALBCO:string(254,0)&field=ADM1DHS:double(18,11)&field=ADM1NAME:string(254,0)&field=DHSREGCO:double(18,11)&…	0
1203	KE201400001220	KE	2014	1220	KE	NULL	NULL	NULL	NULL	56	Elgeyo Ma	5	Rift Va	CEN	R	1.16635	35.6416	3.96761e+06	1247	WGS84	0	Rural buffer	MultiPolygon?crs=EPSG:3395&field=OBJECTID:integer(9,0)&field=DHSID:string(254,0)&field=DHSCC:string(254,0)&field=DHSYEAR:double(18,11)&field=DHSCLUST:double(18,11)&field=CCFIPS:string(254,0)&field=ADM1FIPS:string(254,0)&field=ADM1FIPSNA:string(254,0)&field=ADM1SALBNA:string(254,0)&field=ADM1SALBCO:string(254,0)&field=ADM1DHS:double(18,11)&field=ADM1NAME:string(254,0)&field=DHSREGCO:double(18,11)&…	0
1204	KE201400001221	KE	2014	1221	KE	NULL	NULL	NULL	NULL	56	Elgeyo Ma	5	Rift Va	CEN	R	0.462461	35.562	3.95874e+06	2638	WGS84	0	Rural buffer	MultiPolygon?crs=EPSG:3395&field=OBJECTID:integer(9,0)&field=DHSID:string(254,0)&field=DHSCC:string(254,0)&field=DHSYEAR:double(18,11)&field=DHSCLUST:double(18,11)&field=CCFIPS:string(254,0)&field=ADM1FIPS:string(254,0)&field=ADM1FIPSNA:string(254,0)&field=ADM1SALBNA:string(254,0)&field=ADM1SALBCO:string(254,0)&field=ADM1DHS:double(18,11)&field=ADM1NAME:string(254,0)&field=DHSREGCO:double(18,11)&…	0
1205	KE201400001222	KE	2014	1222	KE	NULL	NULL	NULL	NULL	56	Elgeyo Ma	5	Rift Va	CEN	R	0.492566	35.5257	3.9547e+06	2587	WGS84	0	Rural buffer	MultiPolygon?crs=EPSG:3395&field=OBJECTID:integer(9,0)&field=DHSID:string(254,0)&field=DHSCC:string(254,0)&field=DHSYEAR:double(18,11)&field=DHSCLUST:double(18,11)&field=CCFIPS:string(254,0)&field=ADM1FIPS:string(254,0)&field=ADM1FIPSNA:string(254,0)&field=ADM1SALBNA:string(254,0)&field=ADM1SALBCO:string(254,0)&field=ADM1DHS:double(18,11)&field=ADM1NAME:string(254,0)&field=DHSREGCO:double(18,11)&…	0
1206	KE201400001223	KE	2014	1223	KE	NULL	NULL	NULL	NULL	56	Elgeyo Ma	5	Rift Va	CEN	R	0.394334	35.562	3.95875e+06	2675	WGS84	0	Rural buffer	MultiPolygon?crs=EPSG:3395&field=OBJECTID:integer(9,0)&field=DHSID:string(254,0)&field=DHSCC:string(254,0)&field=DHSYEAR:double(18,11)&field=DHSCLUST:double(18,11)&field=CCFIPS:string(254,0)&field=ADM1FIPS:string(254,0)&field=ADM1FIPSNA:string(254,0)&field=ADM1SALBNA:string(254,0)&field=ADM1SALBCO:string(254,0)&field=ADM1DHS:double(18,11)&field=ADM1NAME:string(254,0)&field=DHSREGCO:double(18,11)&…	0
1207	KE201400001224	KE	2014	1224	KE	NULL	NULL	NULL	NULL	56	Elgeyo Ma	5	Rift Va	CEN	R	0.68916	35.4736	3.9489e+06	2312	WGS84	0	Rural buffer	MultiPolygon?crs=EPSG:3395&field=OBJECTID:integer(9,0)&field=DHSID:string(254,0)&field=DHSCC:string(254,0)&field=DHSYEAR:double(18,11)&field=DHSCLUST:double(18,11)&field=CCFIPS:string(254,0)&field=ADM1FIPS:string(254,0)&field=ADM1FIPSNA:string(254,0)&field=ADM1SALBNA:string(254,0)&field=ADM1SALBCO:string(254,0)&field=ADM1DHS:double(18,11)&field=ADM1NAME:string(254,0)&field=DHSREGCO:double(18,11)&…	0
1212	KE201400001229	KE	2014	1229	KE	NULL	NULL	NULL	NULL	56	Elgeyo Ma	5	Rift Va	CEN	R	0.52236	35.5891	3.96176e+06	1199	WGS84	0	Rural buffer	MultiPolygon?crs=EPSG:3395&field=OBJECTID:integer(9,0)&field=DHSID:string(254,0)&field=DHSCC:string(254,0)&field=DHSYEAR:double(18,11)&field=DHSCLUST:double(18,11)&field=CCFIPS:string(254,0)&field=ADM1FIPS:string(254,0)&field=ADM1FIPSNA:string(254,0)&field=ADM1SALBNA:string(254,0)&field=ADM1SALBCO:string(254,0)&field=ADM1DHS:double(18,11)&field=ADM1NAME:string(254,0)&field=DHSREGCO:double(18,11)&…	0
1213	KE201400001230	KE	2014	1230	KE	NULL	NULL	NULL	NULL	56	Elgeyo Ma	5	Rift Va	CEN	R	0.304652	35.6246	3.96571e+06	1649	WGS84	0	Rural buffer	MultiPolygon?crs=EPSG:3395&field=OBJECTID:integer(9,0)&field=DHSID:string(254,0)&field=DHSCC:string(254,0)&field=DHSYEAR:double(18,11)&field=DHSCLUST:double(18,11)&field=CCFIPS:string(254,0)&field=ADM1FIPS:string(254,0)&field=ADM1FIPSNA:string(254,0)&field=ADM1SALBNA:string(254,0)&field=ADM1SALBCO:string(254,0)&field=ADM1DHS:double(18,11)&field=ADM1NAME:string(254,0)&field=DHSREGCO:double(18,11)&…	0
1215	KE201400001232	KE	2014	1232	KE	NULL	NULL	NULL	NULL	56	Elgeyo Ma	5	Rift Va	CEN	R	0.292631	35.5797	3.96071e+06	2293	WGS84	0	Rural buffer	MultiPolygon?crs=EPSG:3395&field=OBJECTID:integer(9,0)&field=DHSID:string(254,0)&field=DHSCC:string(254,0)&field=DHSYEAR:double(18,11)&field=DHSCLUST:double(18,11)&field=CCFIPS:string(254,0)&field=ADM1FIPS:string(254,0)&field=ADM1FIPSNA:string(254,0)&field=ADM1SALBNA:string(254,0)&field=ADM1SALBCO:string(254,0)&field=ADM1DHS:double(18,11)&field=ADM1NAME:string(254,0)&field=DHSREGCO:double(18,11)&…	0
1218	KE201400001235	KE	2014	1235	KE	NULL	NULL	NULL	NULL	56	Elgeyo Ma	5	Rift Va	CEN	R	0.774894	35.5585	3.95836e+06	1957	WGS84	0	Rural buffer	MultiPolygon?crs=EPSG:3395&field=OBJECTID:integer(9,0)&field=DHSID:string(254,0)&field=DHSCC:string(254,0)&field=DHSYEAR:double(18,11)&field=DHSCLUST:double(18,11)&field=CCFIPS:string(254,0)&field=ADM1FIPS:string(254,0)&field=ADM1FIPSNA:string(254,0)&field=ADM1SALBNA:string(254,0)&field=ADM1SALBCO:string(254,0)&field=ADM1DHS:double(18,11)&field=ADM1NAME:string(254,0)&field=DHSREGCO:double(18,11)&…	0
1219	KE201400001236	KE	2014	1236	KE	NULL	NULL	NULL	NULL	56	Elgeyo Ma	5	Rift Va	CEN	R	0.200639	35.6052	3.96355e+06	2579	WGS84	0	Rural buffer	MultiPolygon?crs=EPSG:3395&field=OBJECTID:integer(9,0)&field=DHSID:string(254,0)&field=DHSCC:string(254,0)&field=DHSYEAR:double(18,11)&field=DHSCLUST:double(18,11)&field=CCFIPS:string(254,0)&field=ADM1FIPS:string(254,0)&field=ADM1FIPSNA:string(254,0)&field=ADM1SALBNA:string(254,0)&field=ADM1SALBCO:string(254,0)&field=ADM1DHS:double(18,11)&field=ADM1NAME:string(254,0)&field=DHSREGCO:double(18,11)&…	0
1220	KE201400001237	KE	2014	1237	KE	NULL	NULL	NULL	NULL	56	Elgeyo Ma	5	Rift Va	CEN	R	0.216932	35.5545	3.9579e+06	2524	WGS84	0	Rural buffer	MultiPolygon?crs=EPSG:3395&field=OBJECTID:integer(9,0)&field=DHSID:string(254,0)&field=DHSCC:string(254,0)&field=DHSYEAR:double(18,11)&field=DHSCLUST:double(18,11)&field=CCFIPS:string(254,0)&field=ADM1FIPS:string(254,0)&field=ADM1FIPSNA:string(254,0)&field=ADM1SALBNA:string(254,0)&field=ADM1SALBCO:string(254,0)&field=ADM1DHS:double(18,11)&field=ADM1NAME:string(254,0)&field=DHSREGCO:double(18,11)&…	0
1221	KE201400001238	KE	2014	1238	KE	NULL	NULL	NULL	NULL	57	Nandi	5	Rift Va	CEN	R	0.433502	35.0085	3.89712e+06	2057	WGS84	0	Rural buffer	MultiPolygon?crs=EPSG:3395&field=OBJECTID:integer(9,0)&field=DHSID:string(254,0)&field=DHSCC:string(254,0)&field=DHSYEAR:double(18,11)&field=DHSCLUST:double(18,11)&field=CCFIPS:string(254,0)&field=ADM1FIPS:string(254,0)&field=ADM1FIPSNA:string(254,0)&field=ADM1SALBNA:string(254,0)&field=ADM1SALBCO:string(254,0)&field=ADM1DHS:double(18,11)&field=ADM1NAME:string(254,0)&field=DHSREGCO:double(18,11)&…	0
1222	KE201400001239	KE	2014	1239	KE	NULL	NULL	NULL	NULL	57	Nandi	5	Rift Va	CEN	R	0.3116	35.0447	3.90116e+06	1988	WGS84	0	Rural buffer	MultiPolygon?crs=EPSG:3395&field=OBJECTID:integer(9,0)&field=DHSID:string(254,0)&field=DHSCC:string(254,0)&field=DHSYEAR:double(18,11)&field=DHSCLUST:double(18,11)&field=CCFIPS:string(254,0)&field=ADM1FIPS:string(254,0)&field=ADM1FIPSNA:string(254,0)&field=ADM1SALBNA:string(254,0)&field=ADM1SALBCO:string(254,0)&field=ADM1DHS:double(18,11)&field=ADM1NAME:string(254,0)&field=DHSREGCO:double(18,11)&…	0
1223	KE201400001240	KE	2014	1240	KE	NULL	NULL	NULL	NULL	57	Nandi	5	Rift Va	CEN	R	0.494404	35.0501	3.90176e+06	1923	WGS84	0	Rural buffer	MultiPolygon?crs=EPSG:3395&field=OBJECTID:integer(9,0)&field=DHSID:string(254,0)&field=DHSCC:string(254,0)&field=DHSYEAR:double(18,11)&field=DHSCLUST:double(18,11)&field=CCFIPS:string(254,0)&field=ADM1FIPS:string(254,0)&field=ADM1FIPSNA:string(254,0)&field=ADM1SALBNA:string(254,0)&field=ADM1SALBCO:string(254,0)&field=ADM1DHS:double(18,11)&field=ADM1NAME:string(254,0)&field=DHSREGCO:double(18,11)&…	0
1224	KE201400001241	KE	2014	1241	KE	NULL	NULL	NULL	NULL	57	Nandi	5	Rift Va	CEN	R	0.512616	34.926	3.88795e+06	1996	WGS84	0	Rural buffer	MultiPolygon?crs=EPSG:3395&field=OBJECTID:integer(9,0)&field=DHSID:string(254,0)&field=DHSCC:string(254,0)&field=DHSYEAR:double(18,11)&field=DHSCLUST:double(18,11)&field=CCFIPS:string(254,0)&field=ADM1FIPS:string(254,0)&field=ADM1FIPSNA:string(254,0)&field=ADM1SALBNA:string(254,0)&field=ADM1SALBCO:string(254,0)&field=ADM1DHS:double(18,11)&field=ADM1NAME:string(254,0)&field=DHSREGCO:double(18,11)&…	0
1225	KE201400001242	KE	2014	1242	KE	NULL	NULL	NULL	NULL	57	Nandi	5	Rift Va	CEN	R	0.447078	35.0974	3.90703e+06	1871	WGS84	0	Rural buffer	MultiPolygon?crs=EPSG:3395&field=OBJECTID:integer(9,0)&field=DHSID:string(254,0)&field=DHSCC:string(254,0)&field=DHSYEAR:double(18,11)&field=DHSCLUST:double(18,11)&field=CCFIPS:string(254,0)&field=ADM1FIPS:string(254,0)&field=ADM1FIPSNA:string(254,0)&field=ADM1SALBNA:string(254,0)&field=ADM1SALBCO:string(254,0)&field=ADM1DHS:double(18,11)&field=ADM1NAME:string(254,0)&field=DHSREGCO:double(18,11)&…	0
1226	KE201400001243	KE	2014	1243	KE	NULL	NULL	NULL	NULL	57	Nandi	5	Rift Va	CEN	R	0.284259	35.1699	3.91509e+06	2098	WGS84	0	Rural buffer	MultiPolygon?crs=EPSG:3395&field=OBJECTID:integer(9,0)&field=DHSID:string(254,0)&field=DHSCC:string(254,0)&field=DHSYEAR:double(18,11)&field=DHSCLUST:double(18,11)&field=CCFIPS:string(254,0)&field=ADM1FIPS:string(254,0)&field=ADM1FIPSNA:string(254,0)&field=ADM1SALBNA:string(254,0)&field=ADM1SALBCO:string(254,0)&field=ADM1DHS:double(18,11)&field=ADM1NAME:string(254,0)&field=DHSREGCO:double(18,11)&…	0
1233	KE201400001250	KE	2014	1250	KE	NULL	NULL	NULL	NULL	57	Nandi	5	Rift Va	CEN	R	0.269717	35.0053	3.89677e+06	1993	WGS84	0	Rural buffer	MultiPolygon?crs=EPSG:3395&field=OBJECTID:integer(9,0)&field=DHSID:string(254,0)&field=DHSCC:string(254,0)&field=DHSYEAR:double(18,11)&field=DHSCLUST:double(18,11)&field=CCFIPS:string(254,0)&field=ADM1FIPS:string(254,0)&field=ADM1FIPSNA:string(254,0)&field=ADM1SALBNA:string(254,0)&field=ADM1SALBCO:string(254,0)&field=ADM1DHS:double(18,11)&field=ADM1NAME:string(254,0)&field=DHSREGCO:double(18,11)&…	0
1234	KE201400001251	KE	2014	1251	KE	NULL	NULL	NULL	NULL	57	Nandi	5	Rift Va	CEN	R	0.241902	35.0669	3.90363e+06	1901	WGS84	0	Rural buffer	MultiPolygon?crs=EPSG:3395&field=OBJECTID:integer(9,0)&field=DHSID:string(254,0)&field=DHSCC:string(254,0)&field=DHSYEAR:double(18,11)&field=DHSCLUST:double(18,11)&field=CCFIPS:string(254,0)&field=ADM1FIPS:string(254,0)&field=ADM1FIPSNA:string(254,0)&field=ADM1SALBNA:string(254,0)&field=ADM1SALBCO:string(254,0)&field=ADM1DHS:double(18,11)&field=ADM1NAME:string(254,0)&field=DHSREGCO:double(18,11)&…	0
1235	KE201400001252	KE	2014	1252	KE	NULL	NULL	NULL	NULL	57	Nandi	5	Rift Va	CEN	R	0.136934	34.9739	3.89328e+06	1834	WGS84	0	Rural buffer	MultiPolygon?crs=EPSG:3395&field=OBJECTID:integer(9,0)&field=DHSID:string(254,0)&field=DHSCC:string(254,0)&field=DHSYEAR:double(18,11)&field=DHSCLUST:double(18,11)&field=CCFIPS:string(254,0)&field=ADM1FIPS:string(254,0)&field=ADM1FIPSNA:string(254,0)&field=ADM1SALBNA:string(254,0)&field=ADM1SALBCO:string(254,0)&field=ADM1DHS:double(18,11)&field=ADM1NAME:string(254,0)&field=DHSREGCO:double(18,11)&…	0
[truncated: 850 more rows]
